# Supplementary material for: The monkey microbial biobank brings previously uncultivated bioresources for nonhuman primate and human gut microbiomes
Source: mLife. 2022 May 24;1(2):210–7. doi: 10.1002/mlf2.12017 (PMC10989993; doi:10.1002/mlf2.12017)
Supplement: Supplementary file 1 — Supporting information. [file MLF2-1-210-s001.xlsx]

## Sheet: S1
The treatment methods and culture conditions used for large-scale monkey intestinal microbes isolation
1	R medium, Anaerobic, 37 ℃, 2-15 days
2	R medium, with 10% rumen, 5% sheep blood, Vitamin K1 solution, Wolfe's Vitamin solution and Wolfe's Mineral solution, Anaerobic, 37 ℃,2-15 days
3	Modified R medium, Anaerobic, 37 ℃, 2-15 days
4	Modified R medium, with 5% sheep blood, Vitamin K1 solution, Wolfe's Vitamin solution and Wolfe's Mineral solution, Anaerobic, 37 ℃, 2-15 days
5	GAM medium, with 10% rumen, Anaerobic, 37 ℃, 2-15 days
6	GAM medium, with 10% rumen, 5% sheep blood, Vitamin K1 solution, Wolfe's Vitamin solution and Wolfe's Mineral solution, Anaerobic, 37 ℃, 2-15 days
7	Modified GAM medium, Anaerobic, 37 ℃, 2-15 days
8	Modified GAM medium, with Carbohydrate mixture, 5% sheep blood, Vitamin K1 solution, Wolfe's Vitamin solution and Wolfe's Mineral solution, Anaerobic, 37 ℃, 2-15 days
9	Modified TSA medium, Anaerobic, 37 ℃, 2-15 days
10	Modified TSA medium,with 10% rumen, 5% sheep blood, Vitamin K1 solution, Wolfe's Vitamin solution and Wolfe's Mineral solution, Anaerobic, 37 ℃, 2-15 days
11	YCFA medium, Anaerobic, 37 ℃, 2-15 days
12	YCFA medium,with 10% rumen, 5% sheep blood, Vitamin K1 solution, Wolfe's Vitamin solution and Wolfe's Mineral solution, Anaerobic, 37 ℃, 2-15 days
13	FAB medium, Anaerobic, 37 ℃, 2-15 days
14	FAB medium, with Carbohydrate mixture, 10% rumen, 5% sheep blood, Vitamin K1 solution, Wolfe's Vitamin solution and Wolfe's Mineral solution, Anaerobic, 37 ℃, 2-15 days
15	Modified FAB medium, Anaerobic, 37 ℃, 2-15 days
16	Modified FAB medium, with with Carbohydrate mixture, 5% sheep blood, Vitamin K1 solution, Wolfe's Vitamin solution and Wolfe's Mineral solution, Anaerobic, 37 ℃, 2-15 days
17	Modified PYG medium, Anaerobic, 37 ℃, 2-15 days
18	Modified PYG medium, with Carbohydrate mixture, 10% rumen, 5% sheep blood, Vitamin K1 solution, Wolfe's Vitamin solution and Wolfe's Mineral solution, Anaerobic, 37 ℃, 2-15 days
19	Modified brucella Broth Medium, Anaerobic, 37 ℃, 2-15 days
20	Modified brucella Broth Medium,with 5% sheep blood, Anaerobic, 37 ℃, 2-15 days
21	Modified 2216E Medium, Anaerobic, 37 ℃, 2-15 days
22	Modified 2216E Medium, with 5% sheep blood, Anaerobic, 37 ℃, 2-15 days
23	Modified columbia Blood Medium, Anaerobic, 37 ℃, 2-15 days
24	Schaedler Agar Medium, Anaerobic, 37 ℃, 2-15 days
25	Schaedler Agar Medium, with 5% sheep blood, Anaerobic, 37 ℃, 2-15 days
26	70% alcohol treatment for 4 hour, then spreading on Modified R medium, Anaerobic, 37 ℃, 2-15 days
27	70% alcohol treatment for 4 hour, then spreading on Modified R medium, with 5% sheep blood, Vitamin K1 solution, Wolfe's Vitamin solution and Wolfe's Mineral solution, Anaerobic, 37 ℃, 2-15 days
28	70% alcohol treatment for 4 hour, then spreading on Modified GAM medium, with 5% sheep blood, Anaerobic, 37 ℃, 2-15 days
29	70% alcohol treatment for 4 hour, then spreading on Modified GAM medium, with Carbohydrate mixture, 5% sheep blood, Vitamin K1 solution, Wolfe's Vitamin solution and Wolfe's Mineral solution, Anaerobic, 37 ℃, 2-15 days
30	70% alcohol treatment for 4 hour, then spreading on Modified FAB medium, Anaerobic, 37 ℃, 2-15 days
31	70% alcohol treatment for 4 hour, then spreading on Modified FAB medium, with Carbohydrate mixture, 5% sheep blood, Vitamin K1 solution, Wolfe's Vitamin solution and Wolfe's Mineral solution, Anaerobic, 37 ℃, 2-15 days
32	70% alcohol treatment for 4 hour, then spreading on Modified TSA medium, Anaerobic, 37 ℃, 2-15 days
33	70% alcohol treatment for 4 hour, then spreading on Modified TSA medium,with 10% rumen, 5% sheep blood, Vitamin K1 solution, Wolfe's Vitamin solution and Wolfe's Mineral solution, Anaerobic, 37 ℃, 2-15 days
34	70% alcohol treatment for 4 hour, then spreading on YCFA medium, Anaerobic, 37 ℃, 2-15 days
35	70% alcohol treatment for 4 hour, then spreading on YCFA medium,with 10% rumen, 5% sheep blood, Vitamin K1 solution, Wolfe's Vitamin solution and Wolfe's Mineral solution, Anaerobic, 37 ℃, 2-15 days
36	70% alcohol treatment for 4 hour, then spreading on Modified PYG medium, Anaerobic, 37 ℃, 2-15 days
37	70% alcohol treatment for 4 hour, then spreading on Modified PYG medium, with Carbohydrate mixture, 10% rumen, 5% sheep blood, Vitamin K1 solution, Wolfe's Vitamin solution and Wolfe's Mineral solution, Anaerobic, 37 ℃, 2-15 days
38	70% alcohol treatment for 4 hour, then spreading on Modified brucella Broth Medium, Anaerobic, 37 ℃, 2-15 days
39	70% alcohol treatment for 4 hour, then spreading on Modified brucella Broth Medium,with 5% sheep blood, Anaerobic, 37 ℃, 2-15 days
40	70% alcohol treatment for 4 hour, then spreading on Modified 2216E Medium, Anaerobic, 37 ℃, 2-15 days
41	70% alcohol treatment for 4 hour, then spreading on Modified 2216E Medium, with 5% sheep blood, Anaerobic, 37 ℃, 2-15 days
42	70% alcohol treatment for 4 hour, then spreading on Modified columbia Blood Medium, Anaerobic, 37 ℃, 2-15 days
43	70% alcohol treatment for 4 hour, then spreading on Schaedler Agar Medium, Anaerobic, 37 ℃, 2-15 days
44	70% alcohol treatment for 4 hour, then spreading on Schaedler Agar Medium, with 5% sheep blood, Anaerobic, 37 ℃, 2-15 days
45	50% alcohol treatment for 4 hour, then spreading on Modified R medium, with 5% sheep blood, Vitamin K1 solution, Wolfe's Vitamin solution and Wolfe's Mineral solution35%, Anaerobic, 37 ℃, 2-15 days
46	50% alcohol treatment for 4 hour, then spreading on Modified GAM medium, with Carbohydrate mixture, 5% sheep blood, Vitamin K1 solution, Wolfe's Vitamin solution and Wolfe's Mineral solution, Anaerobic, 37 ℃, 2-15 days
47	50% alcohol treatment for 4 hour, then spreading on Modified FAB medium, with Carbohydrate mixture, 5% sheep blood, Vitamin K1 solution, Wolfe's Vitamin solution and Wolfe's Mineral solution, Anaerobic, 37 ℃, 2-15 days
48	35% alcohol treatment for 4 hour, then spreading on Modified R medium, with 5% sheep blood, Vitamin K1 solution, Wolfe's Vitamin solution and Wolfe's Mineral solution35%, Anaerobic, 37 ℃, 2-15 days
49	35% alcohol treatment for 4 hour, then spreading on Modified GAM medium, with Carbohydrate mixture, 5% sheep blood, Vitamin K1 solution, Wolfe's Vitamin solution and Wolfe's Mineral solution, Anaerobic, 37 ℃, 2-15 days
50	35% alcohol treatment for 4 hour, then spreading on Modified FAB medium, with Carbohydrate mixture, 5% sheep blood, Vitamin K1 solution, Wolfe's Vitamin solution and Wolfe's Mineral solution, Anaerobic, 37 ℃, 2-15 days
51	Preincubation in culture bottle (Modified R medium) with1 days, then spreading on Modified R medium with 5% sheep blood, Vitamin K1 solution, Wolfe's Vitamin solution and Wolfe's Mineral solution, Anaerobic, 37 ℃, 2-15 days
52	Preincubation in culture bottle (Modified GAM medium) with1 days, then spreading on Modified GAM medium, with Carbohydrate mixture, 5% sheep blood, Vitamin K1 solution, Wolfe's Vitamin solution and Wolfe's Mineral solution, Anaerobic, 37 ℃, 2-15 days
53	Preincubation in culture bottle (Modified FAB medium) with1 days, then spreading on Modified FAB medium, with Carbohydrate mixture, 5% sheep blood, Vitamin K1 solution, Wolfe's Vitamin solution and Wolfe's Mineral solution, Anaerobic, 37 ℃, 2-15 days
54	Preincubation in culture bottle (Modified R medium) with 3 days, then spreading on Modified R medium with 5% sheep blood, Vitamin K1 solution, Wolfe's Vitamin solution and Wolfe's Mineral solution, Anaerobic, 37 ℃, 2-15 days
55	Preincubation in culture bottle (Modified GAM medium) with 3 days, then spreading on Modified GAM medium, with Carbohydrate mixture, 5% sheep blood, Vitamin K1 solution, Wolfe's Vitamin solution and Wolfe's Mineral solution, Anaerobic, 37 ℃, 2-15 days
56	Preincubation in culture bottle (Modified FAB medium) with 3 days, then spreading on Modified FAB medium, with Carbohydrate mixture, 5% sheep blood, Vitamin K1 solution, Wolfe's Vitamin solution and Wolfe's Mineral solution, Anaerobic, 37 ℃, 2-15 days
57	Preincubation in culture bottle (Modified R medium) with 3 days, then 70% alcohol treatment for 4 hours, spreading on Modified R medium with 5% sheep blood, Vitamin K1 solution, Wolfe's Vitamin solution and Wolfe's Mineral solution, Anaerobic, 37 ℃, 2-15 days
58	Preincubation in culture bottle (Modified GAM medium) with 3 days, then 70% alcohol treatment for 4 hours, spreading on Modified GAM medium, with Carbohydrate mixture, 5% sheep blood, Vitamin K1 solution, Wolfe's Vitamin solution and Wolfe's Mineral solution, Anaerobic, 37 ℃, 2-15 days
59	Preincubation in culture bottle (Modified FAB medium) with 3 days, then 70% alcohol treatment for 4 hours, spreading on Modified FAB medium, with Carbohydrate mixture, 5% sheep blood, Vitamin K1 solution, Wolfe's Vitamin solution and Wolfe's Mineral solution, Anaerobic, 37 ℃, 2-15 days
60	Preincubation in culture bottle (Modified R medium) with 3 days, then heat shock 80°C for 25min, spreading on Modified R medium with 5% sheep blood, Vitamin K1 solution, Wolfe's Vitamin solution and Wolfe's Mineral solution, Anaerobic, 37 ℃, 2-15 days
61	Preincubation in culture bottle (Modified GAM medium) with 3 days, then heat shock 80°C for 25min, spreading on Modified GAM medium, with Carbohydrate mixture, 5% sheep blood, Vitamin K1 solution, Wolfe's Vitamin solution and Wolfe's Mineral solution, Anaerobic, 37 ℃, 2-15 days
62	Preincubation in culture bottle (Modified FAB medium) with 3 days, then heat shock 80°C for 25min, spreading on Modified FAB medium, with Carbohydrate mixture, 5% sheep blood, Vitamin K1 solution, Wolfe's Vitamin solution and Wolfe's Mineral solution, Anaerobic, 37 ℃, 2-15 days
63	Heat shock 65°C for 25min, then spreading on Modified R medium with 5% sheep blood, Vitamin K1 solution, Wolfe's Vitamin solution and Wolfe's Mineral solution, Anaerobic, 37 ℃, 2-15 days
64	Heat shock 65°C for 25min, then spreading on Modified GAM medium, with Carbohydrate mixture, 5% sheep blood, Vitamin K1 solution, Wolfe's Vitamin solution and Wolfe's Mineral solution, Anaerobic, 37 ℃, 2-15 days
65	Heat shock 65°C for 25min, then spreading on YCFA medium,with 5% sheep blood, Vitamin K1 solution, Wolfe's Vitamin solution and Wolfe's Mineral solution, Anaerobic, 37 ℃, 2-15 days
66	Heat shock 80°C for 25min, then spreading on Modified R medium with 5% sheep blood, Vitamin K1 solution, Wolfe's Vitamin solution and Wolfe's Mineral solution, Anaerobic, 37 ℃, 2-15 days
67	Heat shock 80°C for 25min, then spreading on Modified GAM medium, with Carbohydrate mixture, 5% sheep blood, Vitamin K1 solution, Wolfe's Vitamin solution and Wolfe's Mineral solution, Anaerobic, 37 ℃, 2-15 days
68	Heat shock 80°C for 25min, then spreading on YCFA medium,with 5% sheep blood, Vitamin K1 solution, Wolfe's Vitamin solution and Wolfe's Mineral solution, Anaerobic, 37 ℃, 2-15 days
69	Heat shock 80°C for 25min, then spreading on Modified FAB medium, with Carbohydrate mixture, 5% sheep blood, Vitamin K1 solution, Wolfe's Vitamin solution and Wolfe's Mineral solution, Anaerobic, 37 ℃, 2-15 days
70	Heat shock 80°C for 25min, then spreading on Modified PYG medium, with Carbohydrate mixture, 10% rumen, 5% sheep blood, Vitamin K1 solution, Wolfe's Vitamin solution and Wolfe's Mineral solution, Anaerobic, 37 ℃, 2-15 days
71	Heat shock 80°C for 25min, then spreading on Modified brucella Broth Medium, with 5% sheep blood, Anaerobic, 37 ℃, 2-15 days
72	Heat shock 80°C for 25min, then spreading on Modified 2216E Medium, with 5% sheep blood, Anaerobic, 37 ℃, 2-15 days
73	Heat shock 80°C for 25min, then spreading on Schaedler Agar Medium, with 5% sheep blood, Anaerobic, 37 ℃, 2-15 days

## Sheet: S2
The media used in the culturomics studies
1	R medium1	Solution A (400mL): Casein hydrolysate proteose 5.67 g, Peptone 5 g, Yeast Extract 5 g, pH 7.5, 121℃ for 15 min. Solution B (200 mL): Glucose 5.83 g, L-cysteine 0.40 g, Ascorbic acid 1 g, Uric acid 0.4 g, Glutathione 0.1 g, Haemin 0.1 g and α-ketoglutarate 2 g, K2HPO4 0.83g, NaCl 1.67 g, filtered using a 0.2 µm microfilter. Solution C (300 mL): Agar 15 g, pH 7.5, 121 ℃ for 15 min.
2	Modified R medium	Solution A (900mL): Casein hydrolysate 6 g, Peptone 5 g, Yeast extract 5 g, Glucose 1 g, Inulin 1 g, D-fructose 1 g, D-Cellobiose 1 g, NaCl 1.5 g, 0.1g MgSO4. H2O, Haemin (0.1%) 5 mL, Resazurin (0.1%) 1 mL, Rumen fluid 10%, Agar 15 g, pH 7.2, 112℃ for 15 min. Solution B (100mL): L-cysteine 0.4 g, Ascorbic Acid 1 g, Glutathione 0.1 g, α-Ketoglutarate 2 g, K2HPO4 0.45 g, KH2PO4 0.9 g, pH 7.2. filte…
3	GAM medium2 (Hopebio HB8518, China)	Casitone 10 g, Soya peptone 3 g, Proteose peptone 15 g, Digested serum 13.5 g, Yeast extract 5 g, Beef extract powder 2 g, Liver extract 1.2 g, Dextrose 3 g, Soluble starch 0.3 g, L-Cysteine 0.5 g, NaHCO3 2 g, KH2PO4 2.5 g, NaCl 3 g, CH2(SH)COONa 0.15 g, Hemin 0.01 g, Resazurin 0.001 g, Agar 15 g, Distilled Water 1 L, pH 7.2 ±0.1, 115 ℃ for 25 min.
4	Modified GAM medium	Casitone 10 g, Soya peptone 3 g, Proteose peptone 15 g, Digested serum 13.5 g, Yeast extract 5 g, Beef extract powder 2 g, Liver extract 1.2 g, Dextrose 3 g, Soluble starch 0.3 g, L-cysteine 0.5 g, L-Arginine 0.5 g, L-Tryptophan 0.3 g, NaHCO3 2 g, KH2PO4 2.5 g, NaCl 3 g, CH2(SH)COONa 0.15 g, CH3COONa 2.46 g, Hemin 0.01 g, Resazurin 0.001 g, Rumen fluid 10%, Agar 15 g, Carbohydrate mixture, Distil…
5	Modified TSA medium	Casitone 15g, Soya peptone 5.0 g, NaCl 5.0 g, L-cysteine 0.3g, Resazurin (0.1%) 1 mL, Agar 15 g, Distilled water 1 L, pH 7.2, 121 ℃ for 25 min.
6	YCFA medium3	Casitone 10 g, Yeast extract 2.5 g, Glucose 2 g, NaHCO3 4 g, K2HPO4 0.45g, KH2PO4 0.45 g, NaCl 0.9 g, Ma2SO4.7H2O 0.01 g, CaCl2 0.09 g, and Haemin 0.01 g, L-cysteine 1 g, 1 mL of Resazurin (0.1 %), Agar 15 g, Distilled water 1 L, pH 7.0, 115 ℃ for 25 min.
7	FAB medium (Solarbio, LA4550)	Peptone 15g, Yeast Extract 10g, NaCl 2.5g, Haemin 0.005g, CH2(SH)COONa 0.5g, Vitamin K 0.0005g, Resazurin 0.001g, Agar 0.75g, NaHCO3 0.4g, L-cysteine 0.5g, Distilled water 1L, pH 7.2, 121 ℃ for 25 min.
8	Modified FAB medium	Peptone 15g, Yeast Extract 10g, NaCl 2.5g, Haemin 0.005g, CH2(SH)COONa 0.5g, Vitamin K 0.0005g, Resazurin 0.001g, Agar 15g, NaHCO3 0.4g, L-cysteine 0.5g, Glucose 0.3g, D-glalactose 0.3g, D-Cellobiose 0.3g, Mannan 0.3g, Fructose 0.3g, Rhamnose 0.3g, Palatinose 0.3g, Rumen fluid 10%, Distilled water 1 L, pH 7.2, 115 ℃ for 25 min.
9	Modified PYG medium4	Trypticase Peptone 5 g, Peptone 5 g, Yeast extract 10 g, Beef extract 5 g, Glucose 5 g, K2HPO4 2 g, Tween 80 1 mL, L-cysteine 0.5 g, Resazurin (0.1%) 1 mL, Salt solution (see below) 40 mL, Distilled water 950 mL, Haemin (0.1%) 5 ml, Agar 15 g. pH 7.2, 115 ℃ for 25 min. Salt solution: CaCl2·2H2O 0.25 g, MgSO4·7H2O 0.50 g, K2HPO4 1 g, KH2PO4 1 g, NaHCO3 10 g, NaCl 2 g, Distilled Water 1 L.
10	Modified Brucella Broth Medium5 (Hopebio, HB0241)	Casitone 10 g, Peptone 10g, Glucose 1 g, Yeast extract 2 g, NaCl 5 g, NaHSO3 0.1 g, L-cysteine 0.5 g, Resazurin (0.1%) 1 mL, Agar 15 g, Distilled Water 1 L, pH 7.3±0.2, 115 ℃ for 25 min.
11	Modified 2216E Medium (Hopebio, HB0132)	Peptone 5 g, Yeast Extract 1 g, Ferric citrate 0.1 g, NaCl 19.45 g, MgCl2 5.98 g, Na2SO4 3.24 g,CaCl2 1.8 g, KCl 0.55 g, Na2CO3 0.16 g, KBr 0.08 g, SrCl2 0.034 g, H3BO3 0.022 g, Na2SiO3·9H2O 0.004 g, NaF 0.0024 g, Na2NO3 0.0016 g, Na2HPO4 0.008 g, L-cysteine 0.5 g, Resazurin (0.1%) 1 mL, Agar 15 g, Distilled Water 1 L, pH 7.6 ±0.2, 121 ℃ for 20 min.
12	Modified Columbia Blood Medium6	Peptone 23 g, Soluble Starch 1 g, NaCl 5 g, Sheep Blood 5%, L-cysteine 0.5 g, Resazurin (0.1%) 1 mL, Agar 15 g, Distilled Water 1 L, pH 7.3±0.2, 115 ℃ for 25 min.
13	Schaedler Agar Medium7 (Hopebio, HB0307)	Casitone 8.2 g, Soy Peptone 1 g, Yeast Extract 5 g, Peptone 2.5 g, Glucose 5.8 g, K2HPO4 0.8 g, NaCl 1.66 g, Tris (hydroxymethyl aminomethane) 3 g, Resazurin 0.001 g, Hemin 0.01 g, L-cysteine 0.4 g, Agar 13.5 g, Distilled Water 1 L, pH 7.6±0.2, 115 ℃ for 25 min.
The solutions used in the culturomics studies
1	Carbohydrate mixture	D-mannose 0.3 g, D-fructose 0.3 g, Fructo-oligosaccharide 0.3 g, Inulin 0.3 g, D-galactose 0.3 g, Palatinose 0.3 g, L-Rhamnose 0.5 g, D-Cellobiose 0.5 g, D-Trehalose 0.5 g, Distilled Water 1 L. Filtrate and eliminate bacteria. Store refrigerated.
2	Vitamin K1 solution (Hopebio HB8462-a, China)	Dissolve 0.1 g of Vitamin K1 in 20 mL 95% ethanol and filter sterilizing. cold storage.
3	Wolfe's Vitamin solution (Coolaber MKC101-50ml, China, available from ATCC as a sterile ready-to-use liquid, cold storage)	Biotin 0.002 g, Folic acid 0.002 g, Pyridoxine hydrochloride 0.01 g, Thiamine. HCl 0.005 g, Riboflavin 0.005 g, Nicotinic acid 0.005 g, Calcium D-(+)- pantothenate 0.005 g, Vitamin B12 0.0001 g, p-Aminobenzoic acid 0.005 g, Thioctic acid 0.005 g, Distilled water 1 L.
4	Wolfe's Mineral solution (Coolaber MKC102-50ml, China, available from ATCC as a sterile ready-to-use liquid, cold storage)	Nitrilotriacetic acid 1.5 g, MgSO4·7H2O 3 g, MnSO4·H2O 0.5 g, NaCl 1 g, FeSO4·7H2O 0.1 g, CoCl2·6H2O 0.1 g, CaCl2 0.1 g, ZnSO4·7H2O 0.1 g, CuSO4·5H2O 0.01 g, ALK(SO4)2·12H2O 0.01 g, H3BO3 0.01 g, Na2MoO4·2H2O 0.01 g, Distilled water 1 L.
Reference:
1. Dione, N., Khelaifia, S., La Scola, B., Lagier, J. & Raoult, D. A quasi-universal medium to break the aerobic/anaerobic bacterial culture dichotomy in clinical microbiology. Clin Microbiol Infec 22, 53-58 (2016). 2. Rettedal, E. A., Gumpert, H. & Sommer, M. O. A. Cultivation-based multiplex phenotyping of human gut microbiota allows targeted recovery of previously uncultured bacteria. Nat. Com…

## Sheet: S3
The information of all isolates
No.	StrainID	Hit subject accessions	Hit taxonomy	E-value	Query length	16S rRNA gene sequence identity (%)	16S rRNA gene sequence
1	0231_FAT_D3_82	NR_104799	Anaerostipes hadrus	0	1339	96.86	CCTTGCGGTTGGGTCACTGACTTCGGGCGTTACTGACTCCCATGGTGTGACGGGCGGTGTGTACAAGACCCGGGAACGTATTCACCGCGACATTCTGATTCGCGATTACTAGCGATTCCAGCTTCATGTAGTCGAGTTGCAGACTACAATCCGAACTGAGACGTTATTTTTGGGATTTGCTCACTCTCACAAGGCTGCTTCCCTTTGTTTACGCCATTGTAGCACGTGTGTAGCCCTGGTCATAAGGGGCATGATGATTTGACGTCGTCCCCACCTTCCTCCAGGTTATCCCTGGCAGTCTCTCTAGAGTGCCCATCCGAATTGCTGGCTACTAAAGATAGGGGTTGCGCTCGTTGCGGGACTTAACCCAACATCTCACGACACGAGCTGACGACAACC…
2	0231_FAT_D3_94	NR_104799	Anaerostipes hadrus	0	1330	96.92	TGGGTCACTGACTTCGGGCGTTACTGACTCCCATGGTGTGACGGGCGGTGTGTACAAGACCCGGGAACGTATTCACCGCGACATTCTGATTCGCGATTACTAGCGATTCCAGCTTCATGTAGTCGAGTTGCAGACTACAATCCGAACTGAGACGTTATTTTTGGGATTTGCTCACTCTCACAAGGCTGCTTCCCTTTGTTTACGCCATTGTAGCACGTGTGTAGCCCTGGTCATAAGGGGCATGATGATTTGACGTCGTCCCCACCTTCCTCCAGGTTATCCCTGGCAGTCTCTCTAGAGTGCCCATCCGAATTGCTGGCTACTAAAGATAGGGGTTGCGCTCGTTGCGGGACTTAACCCAACATCTCACGACACGAGCTGACGACAACCATGCACCAC…
3	0231_FAT_D3_81	NR_118692	Blautia obeum	0	1333	97.15	GTTAGGTCACTGACTTCGGGCGTTACTGACTCCCATGGTGTGACGGGCGGTGTGTACAAGACCCGGGAACGTATTCACCGCGGCATTCTGATCCGCGATTACTAGCGATTCCAGCTTCGTGCAGTCGAGTTGCAGACTGCAGTCCGAACTGGGACGTTATTTTTGGGATTTGCTTACCCTCGCAGGCTCGCTTCCCTTTGTTTACGCCATTGTAGCACGTGTGTAGCCCAAATCATAAGGGGCATGATGATTTGACGTCATCCCCGCCTTCCTCCAGGTTATCCCTGGCAGTCTCCTCAGAGTGCCCACCTTTACGTGCTGGCTACTGGGGATAGGGGTTGCGCTCGTTGCGGGACTTAACCCAACATCTCACGACACGAGCTGACGACAACCATGCAC…
4	0231_FAT_D3_87	NR_118692	Blautia obeum	0	1327	97.14	CACTGACTTCGGGCGTTACTGACTCCCATGGTGTGACGGGCGGTGTGTACAAGACCCGGGAACGTATTCACCGCGGCATTCTGATCCGCGATTACTAGCGATTCCAGCTTCGTGCAGTCGAGTTGCAGACTGCAGTCCGAACTGGGACGTTATTTTTGGGATTTGCTTACCCTCGCAGGCTCGCTTCCCTTTGTTTACGCCATTGTAGCACGTGTGTAGCCCAAATCATAAGGGGCATGATGATTTGACGTCATCCCCGCCTTCCTCCAGGTTATCCCTGGCAGTCTCCTCAGAGTGCCCACCTTTACGTGCTGGCTACTGGGGATAGGGGTTGCGCTCGTTGCGGGACTTAACCCAACATCTCACGACACGAGCTGACGACAACCATGCACCACCTGT…
5	0231_FAT_D3_93	NR_118692	Blautia obeum	0	1333	97.15	GTTAGGTCACTGACTTCGGGCGTTACTGACTCCCATGGTGTGACGGGCGGTGTGTACAAGACCCGGGAACGTATTCACCGCGGCATTCTGATCCGCGATTACTAGCGATTCCAGCTTCGTGCAGTCGAGTTGCAGACTGCAGTCCGAACTGGGACGTTATTTTTGGGATTTGCTTACCCTCGCAGGCTCGCTTCCCTTTGTTTACGCCATTGTAGCACGTGTGTAGCCCAAATCATAAGGGGCATGATGATTTGACGTCATCCCCGCCTTCCTCCAGGTTATCCCTGGCAGTCTCCTCAGAGTGCCCACCTTTACGTGCTGGCTACTGGGGATAGGGGTTGCGCTCGTTGCGGGACTTAACCCAACATCTCACGACACGAGCTGACGACAACCATGCAC…
6	0231_FAT_D3_95	NR_118692	Blautia obeum	0	1334	97.15	AGTTAGGTCACTGACTTCGGGCGTTACTGACTCCCATGGTGTGACGGGCGGTGTGTACAAGACCCGGGAACGTATTCACCGCGGCATTCTGATCCGCGATTACTAGCGATTCCAGCTTCGTGCAGTCGAGTTGCAGACTGCAGTCCGAACTGGGACGTTATTTTTGGGATTTGCTTACCCTCGCAGGCTCGCTTCCCTTTGTTTACGCCATTGTAGCACGTGTGTAGCCCAAATCATAAGGGGCATGATGATTTGACGTCATCCCCGCCTTCCTCCAGGTTATCCCTGGCAGTCTCCTCAGAGTGCCCACCTTTACGTGCTGGCTACTGGGGATAGGGGTTGCGCTCGTTGCGGGACTTAACCCAACATCTCACGACACGAGCTGACGACAACCATGCA…
7	0231_FAT_D3_73	NR_118692	Blautia obeum	0	1317	97.11	CGGGCGTTACTGACTCCCATGGTGTGACGGGCGGTGTGTACAAGACCCGGGAACGTATTCACCGCGGCATTCTGATCCGCGATTACTAGCGATTCCAGCTTCGTGCAGTCGAGTTGCAGACTGCAGTCCGAACTGGGACGTTATTTTTGGGATTTGCTTACCCTCGCAGGCTCGCTTCCCTTTGTTTACGCCATTGTAGCACGTGTGTAGCCCAAATCATAAGGGGCATGATGATTTGACGTCATCCCCGCCTTCCTCCAGGTTATCCCTGGCAGTCTCCTCAGAGTGCCCACCTTTACGTGCTGGCTACTGGGGATAGGGGTTGCGCTCGTTGCGGGACTTAACCCAACATCTCACGACACGAGCTGACGACAACCATGCACCACCTGTCTCCTCTGT…
8	0231_FAT_D3_80	NR_134005	Clostridium bornimense	0	1357	100	GCTCCTTGCGGTTACCTCACGGACTTCGGGTGTTACCAGCTCTCATGGTGTGACGGGCGGTGTGTACAAGGCCCGGGAACGTATTCACCGCGACATTCTGATTCGCGATTACTAGCAACTCCAACTTCATGTAGGCGAGTTGCAGCCTACAATCCGAACTGGGATGAGTTTTTGAGTTTTGCTCCACCTCACGGTTTTGCGTCTCTTTGTACTCACCATTGTAGCACGTGTGTAGCCCTAGACATAAGGGGCATGATGATTTGACGTCATCCCCACCTTCCTCCGCGTTAACCACGGCAGTCTTGCTAGAGTGCTCAACTTAATGGTAGCAACTAACAATAAGGGTTGCGCTCGTTGCGGGACTTAACCCAACATCTCACGACACGAGCTGACGACAAC…
9	0231_FAT_D3_83	NR_134005	Clostridium bornimense	0	1353	99.93	TTGCGGTTACCTCACGGACTTCGGGTGTTACCAGCTCTCATGGTGTGACGGGCGGTGTGTACAAGGCCCGGGAACGTATTCACCGCGACATTCTGATTCGCGATTACTAGCAACTCCAACTTCATGTAGGCGAGTTGCAGCCTACAATCCGAACTGGGATGAGTTTTTGAGTTTTGCTCCACCTCACGGTTTTGCGTCTCTTTGTACTCACCATTGTAGCACGTGTGTAGCCCTAGACATAAGGGGCATGATGATTTGACGTCATCCCCACCTTCCTCCGCGTTAACCACGGCAGTCTTGCTAGAGTGCTCAACTTAATGGTAGCAACTAACAATAAGGGTTGCGCTCGTTGCGGGACTTAACCCAACATCTCACGACACGAGCTGACGACAACCATGC…
10	0231_FAT_D3_92	NR_134005	Clostridium bornimense	0	1361	100	GCTGGCTCCTTGCGGTTACCTCACGGACTTCGGGTGTTACCAGCTCTCATGGTGTGACGGGCGGTGTGTACAAGGCCCGGGAACGTATTCACCGCGACATTCTGATTCGCGATTACTAGCAACTCCAACTTCATGTAGGCGAGTTGCAGCCTACAATCCGAACTGGGATGAGTTTTTGAGTTTTGCTCCACCTCACGGTTTTGCGTCTCTTTGTACTCACCATTGTAGCACGTGTGTAGCCCTAGACATAAGGGGCATGATGATTTGACGTCATCCCCACCTTCCTCCGCGTTAACCACGGCAGTCTTGCTAGAGTGCTCAACTTAATGGTAGCAACTAACAATAAGGGTTGCGCTCGTTGCGGGACTTAACCCAACATCTCACGACACGAGCTGACGA…
11	0231_FAT_D3_86	NR_025567	[Clostridium] bolteae	0	1386	93.8	TGGGTCACTGGCTTCGGGCATTTCCGACTCCCATGGTGTGACGGGCGGTGTGTACAAGACCCGGGAACGTATTCACCGCAGCATTCTGATCTGCGATTACTAGCGATTCCAGCTTCATGTAGTCGAGTTGCAGACTACAATCCGAACTGAGACGTTATTTTTGAGATTTGCTCCCCCTCGCAGGCTCGCTTCTCTTTGTTTACGCCATTGTAGCACGTGTGTAGCCCAAATCATAAGGGGCATGATGATTTGACGTCATCCCCACCTTCCTCCAGGTTATCCCTGGCAGTCTCATCAGAGTGCCCAGCTTTACCTGCTGGCTACTGACAATAGGGGTTGCGCTCGTTGCGGGACTTAACCCAACATCTCACGACACGAGCTGACGACAACCATGCACCA…
12	0231_FAW_D3_2	NR_041610	Lactobacillus animalis	0	1400	99.93	TTACCCCACCGGCTTTGGGTGTTACAAACTCTCATGGTGTGACGGGCGGTGTGTACAAGGCCCGGGAACGTATTCACCGCGGCATGCTGATCCGCGATTACTAGCGATTCCGACTTCATGTAGGCGAGTTGCAGCCTACAATCCGAACTGAGAACGGCTTTAAGAGATTTGCTAAACCTCGCGGTCTTGCGACTCGTTGTACCGTCCATTGTAGCACGTGTGTAGCCCAGGTCATAAGGGGCATGATGATTTGACGTCATCCCCACCTTCCTCCGGTTTGTCACCGGCAGTCTTGCTAGAGTGCCCAACTTAATGCTGGCAACTAACAATAAGGGTTGCGCTCGTTGCGGGACTTAACCCAACATCTCACGACACGAGCTGACGACAACCATGCACCAC…
13	0231_FAW_D3_4	NR_041610	Lactobacillus animalis	0	1403	99.86	TTACCCCACCGGCTTTGGGTGTTACAAACTCTCATGGTGTGACGGGCGGTGTGTACAAGGCCCGGGAACGTATTCACCGCGGCATGCTGATCCGCGATTACTAGCGATTCCGACTTCATGTAGGCGAGTTGCAGCCTACAATCCGAACTGAGAACGGCTTTAAGAGATTTGCTAAACCTCGCGGTCTTGCGACTCGTTGTACCGTCCATTGTAGCACGTGTGTAGCCCAGGTCATAAGGGGCATGATGATTTGACGTCATCCCCACCTTCCTCCGGTTTGTCACCGGCAGTCTTGCTAGAGTGCCCAACTTAATGCTGGCAACTAACAATAAGGGTTGCGCTCGTTGCGGGACTTAACCCAACATCTCACGACACGAGCTGACGACAACCATGCACCAC…
14	0231_FAW_D3_5	NR_041610	Lactobacillus animalis	0	1408	99.93	AAAGGTTACCCCACCGGCTTTGGGTGTTACAAACTCTCATGGTGTGACGGGCGGTGTGTACAAGGCCCGGGAACGTATTCACCGCGGCATGCTGATCCGCGATTACTAGCGATTCCGACTTCATGTAGGCGAGTTGCAGCCTACAATCCGAACTGAGAACGGCTTTAAGAGATTTGCTAAACCTCGCGGTCTTGCGACTCGTTGTACCGTCCATTGTAGCACGTGTGTAGCCCAGGTCATAAGGGGCATGATGATTTGACGTCATCCCCACCTTCCTCCGGTTTGTCACCGGCAGTCTTGCTAGAGTGCCCAACTTAATGCTGGCAACTAACAATAAGGGTTGCGCTCGTTGCGGGACTTAACCCAACATCTCACGACACGAGCTGACGACAACCATGC…
15	0231_FAW_D3_6	NR_041610	Lactobacillus animalis	0	1387	99.93	TTACCCCACCGGCTTTGGGTGTTACAAACTCTCATGGTGTGACGGGCGGTGTGTACAAGGCCCGGGAACGTATTCACCGCGGCATGCTGATCCGCGATTACTAGCGATTCCGACTTCATGTAGGCGAGTTGCAGCCTACAATCCGAACTGAGAACGGCTTTAAGAGATTTGCTAAACCTCGCGGTCTTGCGACTCGTTGTACCGTCCATTGTAGCACGTGTGTAGCCCAGGTCATAAGGGGCATGATGATTTGACGTCATCCCCACCTTCCTCCGGTTTGTCACCGGCAGTCTTGCTAGAGTGCCCAACTTAATGCTGGCAACTAACAATAAGGGTTGCGCTCGTTGCGGGACTTAACCCAACATCTCACGACACGAGCTGACGACAACCATGCACCAC…
16	0231_FAW_D3_7	NR_041610	Lactobacillus animalis	0	1402	99.93	TACCCCACCGGCTTTGGGTGTTACAAACTCTCATGGTGTGACGGGCGGTGTGTACAAGGCCCGGGAACGTATTCACCGCGGCATGCTGATCCGCGATTACTAGCGATTCCGACTTCATGTAGGCGAGTTGCAGCCTACAATCCGAACTGAGAACGGCTTTAAGAGATTTGCTAAACCTCGCGGTCTTGCGACTCGTTGTACCGTCCATTGTAGCACGTGTGTAGCCCAGGTCATAAGGGGCATGATGATTTGACGTCATCCCCACCTTCCTCCGGTTTGTCACCGGCAGTCTTGCTAGAGTGCCCAACTTAATGCTGGCAACTAACAATAAGGGTTGCGCTCGTTGCGGGACTTAACCCAACATCTCACGACACGAGCTGACGACAACCATGCACCACC…
17	0231_FAW_D3_8	NR_041610	Lactobacillus animalis	0	1421	99.79	AAAAGGTTACCCCACCGGCTTTGGGTGTTACAAACTCTCATGGTGTGACGGGCGGTGTGTACAAGGCCCGGGAACGTATTCACCGCGGCATGCTGATCCGCGATTACTAGCGATTCCGACTTCATGTAGGCGAGTTGCAGCCTACAATCCGAACTGAGAACGGCTTTAAGAGATTTGCTAAACCTCGCGGTCTTGCGACTCGTTGTACCGTCCATTGTAGCACGTGTGTAGCCCAGGTCATAAGGGGCATGATGATTTGACGTCATCCCCACCTTCCTCCGGTTTGTCACCGGCAGTCTTGCTAGAGTGCCCAACTTAATGCTGGCAACTAACAATAAGGGTTGCGCTCGTTGCGGGACTTAACCCAACATCTCACGACACGAGCTGACGACAACCATG…
18	0231_FAW_D3_9	NR_041610	Lactobacillus animalis	0	1403	99.86	TTACCCCACCGGCTTTGGGTGTTACAAACTCTCATGGTGTGACGGGCGGTGTGTACAAGGCCCGGGAACGTATTCACCGCGGCATGCTGATCCGCGATTACTAGCGATTCCGACTTCATGTAGGCGAGTTGCAGCCTACAATCCGAACTGAGAACGGCTTTAAGAGATTTGCTAAACCTCGCGGTCTTGCGACTCGTTGTACCGTCCATTGTAGCACGTGTGTAGCCCAGGTCATAAGGGGCATGATGATTTGACGTCATCCCCACCTTCCTCCGGTTTGTCACCGGCAGTCTTGCTAGAGTGCCCAACTTAATGCTGGCAACTAACAATAAGGGTTGCGCTCGTTGCGGGACTTAACCCAACATCTCACGACACGAGCTGACGACAACCATGCACCAC…
19	0231_FAW_D3_10	NR_041610	Lactobacillus animalis	0	1402	99.86	TTACCCCACCGGCTTTGGGTGTTACAAACTCTCATGGTGTGACGGGCGGTGTGTACAAGGCCCGGGAACGTATTCACCGCGGCATGCTGATCCGCGATTACTAGCGATTCCGACTTCATGTAGGCGAGTTGCAGCCTACAATCCGAACTGAGAACGGCTTTAAGAGATTTGCTAAACCTCGCGGTCTTGCGACTCGTTGTACCGTCCATTGTAGCACGTGTGTAGCCCAGGTCATAAGGGGCATGATGATTTGACGTCATCCCCACCTTCCTCCGGTTTGTCACCGGCAGTCTTGCTAGAGTGCCCAACTTAATGCTGGCAACTAACAATAAGGGTTGCGCTCGTTGCGGGACTTAACCCAACATCTCACGACACGAGCTGACGACAACCATGCACCAC…
20	0231_FAW_D3_11	NR_041610	Lactobacillus animalis	0	1418	99.86	AAGGTTACCCCACCGGCTTTGGGTGTTACAAACTCTCATGGTGTGACGGGCGGTGTGTACAAGGCCCGGGAACGTATTCACCGCGGCATGCTGATCCGCGATTACTAGCGATTCCGACTTCATGTAGGCGAGTTGCAGCCTACAATCCGAACTGAGAACGGCTTTAAGAGATTTGCTAAACCTCGCGGTCTTGCGACTCGTTGTACCGTCCATTGTAGCACGTGTGTAGCCCAGGTCATAAGGGGCATGATGATTTGACGTCATCCCCACCTTCCTCCGGTTTGTCACCGGCAGTCTTGCTAGAGTGCCCAACTTAATGCTGGCAACTAACAATAAGGGTTGCGCTCGTTGCGGGACTTAACCCAACATCTCACGACACGAGCTGACGACAACCATGCA…
21	0231_FAW_D3_13	NR_041610	Lactobacillus animalis	0	1399	99.86	AAAGGTTACCCCACCGGCTTTGGGTGTTACAAACTCTCATGGTGTGACGGGCGGTGTGTACAAGGCCCGGGAACGTATTCACCGCGGCATGCTGATCCGCGATTACTAGCGATTCCGACTTCATGTAGGCGAGTTGCAGCCTACAATCCGAACTGAGAACGGCTTTAAGAGATTTGCTAAACCTCGCGGTCTTGCGACTCGTTGTACCGTCCATTGTAGCACGTGTGTAGCCCAGGTCATAAGGGGCATGATGATTTGACGTCATCCCCACCTTCCTCCGGTTTGTCACCGGCAGTCTTGCTAGAGTGCCCAACTTAATGCTGGCAACTAACAATAAGGGTTGCGCTCGTTGCGGGACTTAACCCAACATCTCACGACACGAGCTGACGACAACCATGC…
22	0231_FAW_D3_15	NR_041610	Lactobacillus animalis	0	1407	99.93	AAAGGTTACCCCACCGGCTTTGGGTGTTACAAACTCTCATGGTGTGACGGGCGGTGTGTACAAGGCCCGGGAACGTATTCACCGCGGCATGCTGATCCGCGATTACTAGCGATTCCGACTTCATGTAGGCGAGTTGCAGCCTACAATCCGAACTGAGAACGGCTTTAAGAGATTTGCTAAACCTCGCGGTCTTGCGACTCGTTGTACCGTCCATTGTAGCACGTGTGTAGCCCAGGTCATAAGGGGCATGATGATTTGACGTCATCCCCACCTTCCTCCGGTTTGTCACCGGCAGTCTTGCTAGAGTGCCCAACTTAATGCTGGCAACTAACAATAAGGGTTGCGCTCGTTGCGGGACTTAACCCAACATCTCACGACACGAGCTGACGACAACCATGC…
23	0231_FAW_D3_16	NR_041610	Lactobacillus animalis	0	1407	99.86	AAGGTTACCCCACCGGCTTTGGGTGTTACAAACTCTCATGGTGTGACGGGCGGTGTGTACAAGGCCCGGGAACGTATTCACCGCGGCATGCTGATCCGCGATTACTAGCGATTCCGACTTCATGTAGGCGAGTTGCAGCCTACAATCCGAACTGAGAACGGCTTTAAGAGATTTGCTAAACCTCGCGGTCTTGCGACTCGTTGTACCGTCCATTGTAGCACGTGTGTAGCCCAGGTCATAAGGGGCATGATGATTTGACGTCATCCCCACCTTCCTCCGGTTTGTCACCGGCAGTCTTGCTAGAGTGCCCAACTTAATGCTGGCAACTAACAATAAGGGTTGCGCTCGTTGCGGGACTTAACCCAACATCTCACGACACGAGCTGACGACAACCATGCA…
24	0231_FAW_D3_17	NR_041610	Lactobacillus animalis	0	1402	99.86	CCCCACCGGCTTTGGGTGTTACAAACTCTCATGGTGTGACGGGCGGTGTGTACAAGGCCCGGGAACGTATTCACCGCGGCATGCTGATCCGCGATTACTAGCGATTCCGACTTCATGTAGGCGAGTTGCAGCCTACAATCCGAACTGAGAACGGCTTTAAGAGATTTGCTAAACCTCGCGGTCTTGCGACTCGTTGTACCGTCCATTGTAGCACGTGTGTAGCCCAGGTCATAAGGGGCATGATGATTTGACGTCATCCCCACCTTCCTCCGGTTTGTCACCGGCAGTCTTGCTAGAGTGCCCAACTTAATGCTGGCAACTAACAATAAGGGTTGCGCTCGTTGCGGGACTTAACCCAACATCTCACGACACGAGCTGACGACAACCATGCACCACCTG…
25	0231_FAW_D3_18	NR_041610	Lactobacillus animalis	0	1393	99.86	AAAGGTTACCCCACCGGCTTTGGGTGTTACAAACTCTCATGGTGTGACGGGCGGTGTGTACAAGGCCCGGGAACGTATTCACCGCGGCATGCTGATCCGCGATTACTAGCGATTCCGACTTCATGTAGGCGAGTTGCAGCCTACAATCCGAACTGAGAACGGCTTTAAGAGATTTGCTAAACCTCGCGGTCTTGCGACTCGTTGTACCGTCCATTGTAGCACGTGTGTAGCCCAGGTCATAAGGGGCATGATGATTTGACGTCATCCCCACCTTCCTCCGGTTTGTCACCGGCAGTCTTGCTAGAGTGCCCAACTTAATGCTGGCAACTAACAATAAGGGTTGCGCTCGTTGCGGGACTTAACCCAACATCTCACGACACGAGCTGACGACAACCATGC…
26	0231_FAW_D3_19	NR_041610	Lactobacillus animalis	0	1392	99.93	AAAGGTTACCCCACCGGCTTTGGGTGTTACAAACTCTCATGGTGTGACGGGCGGTGTGTACAAGGCCCGGGAACGTATTCACCGCGGCATGCTGATCCGCGATTACTAGCGATTCCGACTTCATGTAGGCGAGTTGCAGCCTACAATCCGAACTGAGAACGGCTTTAAGAGATTTGCTAAACCTCGCGGTCTTGCGACTCGTTGTACCGTCCATTGTAGCACGTGTGTAGCCCAGGTCATAAGGGGCATGATGATTTGACGTCATCCCCACCTTCCTCCGGTTTGTCACCGGCAGTCTTGCTAGAGTGCCCAACTTAATGCTGGCAACTAACAATAAGGGTTGCGCTCGTTGCGGGACTTAACCCAACATCTCACGACACGAGCTGACGACAACCATGC…
27	0231_FAW_D3_21	NR_041610	Lactobacillus animalis	0	1401	99.93	TACCCCACCGGCTTTGGGTGTTACAAACTCTCATGGTGTGACGGGCGGTGTGTACAAGGCCCGGGAACGTATTCACCGCGGCATGCTGATCCGCGATTACTAGCGATTCCGACTTCATGTAGGCGAGTTGCAGCCTACAATCCGAACTGAGAACGGCTTTAAGAGATTTGCTAAACCTCGCGGTCTTGCGACTCGTTGTACCGTCCATTGTAGCACGTGTGTAGCCCAGGTCATAAGGGGCATGATGATTTGACGTCATCCCCACCTTCCTCCGGTTTGTCACCGGCAGTCTTGCTAGAGTGCCCAACTTAATGCTGGCAACTAACAATAAGGGTTGCGCTCGTTGCGGGACTTAACCCAACATCTCACGACACGAGCTGACGACAACCATGCACCACC…
28	0231_FAW_D3_22	NR_041610	Lactobacillus animalis	0	1409	99.86	AAAGGTTACCCCACCGGCTTTGGGTGTTACAAACTCTCATGGTGTGACGGGCGGTGTGTACAAGGCCCGGGAACGTATTCACCGCGGCATGCTGATCCGCGATTACTAGCGATTCCGACTTCATGTAGGCGAGTTGCAGCCTACAATCCGAACTGAGAACGGCTTTAAGAGATTTGCTAAACCTCGCGGTCTTGCGACTCGTTGTACCGTCCATTGTAGCACGTGTGTAGCCCAGGTCATAAGGGGCATGATGATTTGACGTCATCCCCACCTTCCTCCGGTTTGTCACCGGCAGTCTTGCTAGAGTGCCCAACTTAATGCTGGCAACTAACAATAAGGGTTGCGCTCGTTGCGGGACTTAACCCAACATCTCACGACACGAGCTGACGACAACCATGC…
29	0231_FAW_D3_23	NR_041610	Lactobacillus animalis	0	1397	99.93	TACCCCACCGGCTTTGGGTGTTACAAACTCTCATGGTGTGACGGGCGGTGTGTACAAGGCCCGGGAACGTATTCACCGCGGCATGCTGATCCGCGATTACTAGCGATTCCGACTTCATGTAGGCGAGTTGCAGCCTACAATCCGAACTGAGAACGGCTTTAAGAGATTTGCTAAACCTCGCGGTCTTGCGACTCGTTGTACCGTCCATTGTAGCACGTGTGTAGCCCAGGTCATAAGGGGCATGATGATTTGACGTCATCCCCACCTTCCTCCGGTTTGTCACCGGCAGTCTTGCTAGAGTGCCCAACTTAATGCTGGCAACTAACAATAAGGGTTGCGCTCGTTGCGGGACTTAACCCAACATCTCACGACACGAGCTGACGACAACCATGCACCACC…
30	0231_FAW_D3_24	NR_041610	Lactobacillus animalis	0	1395	99.93	TACCCCACCGGCTTTGGGTGTTACAAACTCTCATGGTGTGACGGGCGGTGTGTACAAGGCCCGGGAACGTATTCACCGCGGCATGCTGATCCGCGATTACTAGCGATTCCGACTTCATGTAGGCGAGTTGCAGCCTACAATCCGAACTGAGAACGGCTTTAAGAGATTTGCTAAACCTCGCGGTCTTGCGACTCGTTGTACCGTCCATTGTAGCACGTGTGTAGCCCAGGTCATAAGGGGCATGATGATTTGACGTCATCCCCACCTTCCTCCGGTTTGTCACCGGCAGTCTTGCTAGAGTGCCCAACTTAATGCTGGCAACTAACAATAAGGGTTGCGCTCGTTGCGGGACTTAACCCAACATCTCACGACACGAGCTGACGACAACCATGCACCACC…
31	0231_FAW_D3_25	NR_041610	Lactobacillus animalis	0	1407	99.86	AAGGTTACCCCACCGGCTTTGGGTGTTACAAACTCTCATGGTGTGACGGGCGGTGTGTACAAGGCCCGGGAACGTATTCACCGCGGCATGCTGATCCGCGATTACTAGCGATTCCGACTTCATGTAGGCGAGTTGCAGCCTACAATCCGAACTGAGAACGGCTTTAAGAGATTTGCTAAACCTCGCGGTCTTGCGACTCGTTGTACCGTCCATTGTAGCACGTGTGTAGCCCAGGTCATAAGGGGCATGATGATTTGACGTCATCCCCACCTTCCTCCGGTTTGTCACCGGCAGTCTTGCTAGAGTGCCCAACTTAATGCTGGCAACTAACAATAAGGGTTGCGCTCGTTGCGGGACTTAACCCAACATCTCACGACACGAGCTGACGACAACCATGCA…
32	0231_FAW_D3_26	NR_041610	Lactobacillus animalis	0	1402	99.86	TTACCCCACCGGCTTTGGGTGTTACAAACTCTCATGGTGTGACGGGCGGTGTGTACAAGGCCCGGGAACGTATTCACCGCGGCATGCTGATCCGCGATTACTAGCGATTCCGACTTCATGTAGGCGAGTTGCAGCCTACAATCCGAACTGAGAACGGCTTTAAGAGATTTGCTAAACCTCGCGGTCTTGCGACTCGTTGTACCGTCCATTGTAGCACGTGTGTAGCCCAGGTCATAAGGGGCATGATGATTTGACGTCATCCCCACCTTCCTCCGGTTTGTCACCGGCAGTCTTGCTAGAGTGCCCAACTTAATGCTGGCAACTAACAATAAGGGTTGCGCTCGTTGCGGGACTTAACCCAACATCTCACGACACGAGCTGACGACAACCATGCACCAC…
33	0231_FAW_D3_28	NR_041610	Lactobacillus animalis	0	1408	99.86	AAGGTTACCCCACCGGCTTTGGGTGTTACAAACTCTCATGGTGTGACGGGCGGTGTGTACAAGGCCCGGGAACGTATTCACCGCGGCATGCTGATCCGCGATTACTAGCGATTCCGACTTCATGTAGGCGAGTTGCAGCCTACAATCCGAACTGAGAACGGCTTTAAGAGATTTGCTAAACCTCGCGGTCTTGCGACTCGTTGTACCGTCCATTGTAGCACGTGTGTAGCCCAGGTCATAAGGGGCATGATGATTTGACGTCATCCCCACCTTCCTCCGGTTTGTCACCGGCAGTCTTGCTAGAGTGCCCAACTTAATGCTGGCAACTAACAATAAGGGTTGCGCTCGTTGCGGGACTTAACCCAACATCTCACGACACGAGCTGACGACAACCATGCA…
34	0231_FAW_D3_29	NR_041610	Lactobacillus animalis	0	1403	99.93	TACCCCACCGGCTTTGGGTGTTACAAACTCTCATGGTGTGACGGGCGGTGTGTACAAGGCCCGGGAACGTATTCACCGCGGCATGCTGATCCGCGATTACTAGCGATTCCGACTTCATGTAGGCGAGTTGCAGCCTACAATCCGAACTGAGAACGGCTTTAAGAGATTTGCTAAACCTCGCGGTCTTGCGACTCGTTGTACCGTCCATTGTAGCACGTGTGTAGCCCAGGTCATAAGGGGCATGATGATTTGACGTCATCCCCACCTTCCTCCGGTTTGTCACCGGCAGTCTTGCTAGAGTGCCCAACTTAATGCTGGCAACTAACAATAAGGGTTGCGCTCGTTGCGGGACTTAACCCAACATCTCACGACACGAGCTGACGACAACCATGCACCACC…
35	0231_FAW_D3_30	NR_041610	Lactobacillus animalis	0	1393	99.86	AAAGGTTACCCCACCGGCTTTGGGTGTTACAAACTCTCATGGTGTGACGGGCGGTGTGTACAAGGCCCGGGAACGTATTCACCGCGGCATGCTGATCCGCGATTACTAGCGATTCCGACTTCATGTAGGCGAGTTGCAGCCTACAATCCGAACTGAGAACGGCTTTAAGAGATTTGCTAAACCTCGCGGTCTTGCGACTCGTTGTACCGTCCATTGTAGCACGTGTGTAGCCCAGGTCATAAGGGGCATGATGATTTGACGTCATCCCCACCTTCCTCCGGTTTGTCACCGGCAGTCTTGCTAGAGTGCCCAACTTAATGCTGGCAACTAACAATAAGGGTTGCGCTCGTTGCGGGACTTAACCCAACATCTCACGACACGAGCTGACGACAACCATGC…
36	0231_FAW_D3_31	NR_041610	Lactobacillus animalis	0	1404	99.79	TTACCCCACCGGCTTTGGGTGTTACAAACTCTCATGGTGTGACGGGCGGTGTGTACAAGGCCCGGGAACGTATTCACCGCGGCATGCTGATCCGCGATTACTAGCGATTCCGACTTCATGTAGGCGAGTTGCAGCCTACAATCCGAACTGAGAACGGCTTTAAGAGATTTGCTAAACCTCGCGGTCTTGCGACTCGTTGTACCGTCCATTGTAGCACGTGTGTAGCCCAGGTCATAAGGGGCATGATGATTTGACGTCATCCCCACCTTCCTCCGGTTTGTCACCGGCAGTCTTGCTAGAGTGCCCAACTTAATGCTGGCAACTAACAATAAGGGTTGCGCTCGTTGCGGGACTTAACCCAACATCTCACGACACGAGCTGACGACAACCATGCACCAC…
37	0231_FAW_D3_33	NR_041610	Lactobacillus animalis	0	1405	99.86	GGTTACCCCACCGGCTTTGGGTGTTACAAACTCTCATGGTGTGACGGGCGGTGTGTACAAGGCCCGGGAACGTATTCACCGCGGCATGCTGATCCGCGATTACTAGCGATTCCGACTTCATGTAGGCGAGTTGCAGCCTACAATCCGAACTGAGAACGGCTTTAAGAGATTTGCTAAACCTCGCGGTCTTGCGACTCGTTGTACCGTCCATTGTAGCACGTGTGTAGCCCAGGTCATAAGGGGCATGATGATTTGACGTCATCCCCACCTTCCTCCGGTTTGTCACCGGCAGTCTTGCTAGAGTGCCCAACTTAATGCTGGCAACTAACAATAAGGGTTGCGCTCGTTGCGGGACTTAACCCAACATCTCACGACACGAGCTGACGACAACCATGCACC…
38	0231_FAW_D3_34	NR_041610	Lactobacillus animalis	0	1403	99.93	AAGGTTACCCCACCGGCTTTGGGTGTTACAAACTCTCATGGTGTGACGGGCGGTGTGTACAAGGCCCGGGAACGTATTCACCGCGGCATGCTGATCCGCGATTACTAGCGATTCCGACTTCATGTAGGCGAGTTGCAGCCTACAATCCGAACTGAGAACGGCTTTAAGAGATTTGCTAAACCTCGCGGTCTTGCGACTCGTTGTACCGTCCATTGTAGCACGTGTGTAGCCCAGGTCATAAGGGGCATGATGATTTGACGTCATCCCCACCTTCCTCCGGTTTGTCACCGGCAGTCTTGCTAGAGTGCCCAACTTAATGCTGGCAACTAACAATAAGGGTTGCGCTCGTTGCGGGACTTAACCCAACATCTCACGACACGAGCTGACGACAACCATGCA…
39	0231_FAW_D3_37	NR_041610	Lactobacillus animalis	0	1407	99.93	AGGTTACCCCACCGGCTTTGGGTGTTACAAACTCTCATGGTGTGACGGGCGGTGTGTACAAGGCCCGGGAACGTATTCACCGCGGCATGCTGATCCGCGATTACTAGCGATTCCGACTTCATGTAGGCGAGTTGCAGCCTACAATCCGAACTGAGAACGGCTTTAAGAGATTTGCTAAACCTCGCGGTCTTGCGACTCGTTGTACCGTCCATTGTAGCACGTGTGTAGCCCAGGTCATAAGGGGCATGATGATTTGACGTCATCCCCACCTTCCTCCGGTTTGTCACCGGCAGTCTTGCTAGAGTGCCCAACTTAATGCTGGCAACTAACAATAAGGGTTGCGCTCGTTGCGGGACTTAACCCAACATCTCACGACACGAGCTGACGACAACCATGCAC…
40	0231_FAW_D3_38	NR_041610	Lactobacillus animalis	0	1407	99.86	AAGGTTACCCCACCGGCTTTGGGTGTTACAAACTCTCATGGTGTGACGGGCGGTGTGTACAAGGCCCGGGAACGTATTCACCGCGGCATGCTGATCCGCGATTACTAGCGATTCCGACTTCATGTAGGCGAGTTGCAGCCTACAATCCGAACTGAGAACGGCTTTAAGAGATTTGCTAAACCTCGCGGTCTTGCGACTCGTTGTACCGTCCATTGTAGCACGTGTGTAGCCCAGGTCATAAGGGGCATGATGATTTGACGTCATCCCCACCTTCCTCCGGTTTGTCACCGGCAGTCTTGCTAGAGTGCCCAACTTAATGCTGGCAACTAACAATAAGGGTTGCGCTCGTTGCGGGACTTAACCCAACATCTCACGACACGAGCTGACGACAACCATGCA…
41	0231_FAW_D3_40	NR_041610	Lactobacillus animalis	0	1402	99.71	TACCACCACCGGCTTTGGGTGTTACAAACTCTCATGGTGTGACGGGCGGTGTGTACAAGGCCCGGGAACGTATTCACCGCGGCATGCTGATCCGCGATTACTAGCGATTCCGACTTCATGTAGGCGAGTTGCAGCCTACAATCCGAACTGAGAACGGCTTTAAGAGATTTGCTAAACCTCGCGGTCTTGCGACTCGTTGTACCGTCCATTGTAGCACGTGTGTAGCCCAGGTCATAAGGGGCATGATGATTTGACGTCATCCCCACCTTCCTCCGGTTTGTCACCGGCAGTCTTGCTAGAGTGCCCAACTTAATGCTGGCAACTAACAATAAGGGTTGCGCTCGTTGCGGGACTTAACCCAACATCTCACGACACGAGCTGACGACAACCATGCACCAC…
42	0231_FAW_D3_41	NR_041610	Lactobacillus animalis	0	1379	99.85	AAGGTTACCCCACCGGCTTTGGGTGTTACAAACTCTCATGGTGTGACGGGCGGTGTGTACAAGGCCCGGGAACGTATTCACCGCGGCATGCTGATCCGCGATTACTAGCGATTCCGACTTCATGTAGGCGAGTTGCAGCCTACAATCCGAACTGAGAACGGCTTTAAGAGATTTGCTAAACCTCGCGGTCTTGCGACTCGTTGTACCGTCCATTGTAGCACGTGTGTAGCCCAGGTCATAAGGGGCATGATGATTTGACGTCATCCCCACCTTCCTCCGGTTTGTCACCGGCAGTCTTGCTAGAGTGCCCAACTTAATGCTGGCAACTAACAATAAGGGTTGCGCTCGTTGCGGGACTTAACCCAACATCTCACGACACGAGCTGACGACAACCATGCA…
43	0231_FAW_D3_42	NR_041610	Lactobacillus animalis	0	1406	99.93	AAGGTTACCCCACCGGCTTTGGGTGTTACAAACTCTCATGGTGTGACGGGCGGTGTGTACAAGGCCCGGGAACGTATTCACCGCGGCATGCTGATCCGCGATTACTAGCGATTCCGACTTCATGTAGGCGAGTTGCAGCCTACAATCCGAACTGAGAACGGCTTTAAGAGATTTGCTAAACCTCGCGGTCTTGCGACTCGTTGTACCGTCCATTGTAGCACGTGTGTAGCCCAGGTCATAAGGGGCATGATGATTTGACGTCATCCCCACCTTCCTCCGGTTTGTCACCGGCAGTCTTGCTAGAGTGCCCAACTTAATGCTGGCAACTAACAATAAGGGTTGCGCTCGTTGCGGGACTTAACCCAACATCTCACGACACGAGCTGACGACAACCATGCA…
44	0231_FAW_D3_43	NR_041610	Lactobacillus animalis	0	1408	99.86	AAAGGTTACCCCACCGGCTTTGGGTGTTACAAACTCTCATGGTGTGACGGGCGGTGTGTACAAGGCCCGGGAACGTATTCACCGCGGCATGCTGATCCGCGATTACTAGCGATTCCGACTTCATGTAGGCGAGTTGCAGCCTACAATCCGAACTGAGAACGGCTTTAAGAGATTTGCTAAACCTCGCGGTCTTGCGACTCGTTGTACCGTCCATTGTAGCACGTGTGTAGCCCAGGTCATAAGGGGCATGATGATTTGACGTCATCCCCACCTTCCTCCGGTTTGTCACCGGCAGTCTTGCTAGAGTGCCCAACTTAATGCTGGCAACTAACAATAAGGGTTGCGCTCGTTGCGGGACTTAACCCAACATCTCACGACACGAGCTGACGACAACCATGC…
45	0231_FAW_D3_45	NR_041610	Lactobacillus animalis	0	1395	99.86	TACCCCACCGGCTTTGGGTGTTACAAACTCTCATGGTGTGACGGGCGGTGTGTACAAGGCCCGGGAACGTATTCACCGCGGCATGCTGATCCGCGATTACTAGCGATTCCGACTTCATGTAGGCGAGTTGCAGCCTACAATCCGAACTGAGAACGGCTTTAAGAGATTTGCTAAACCTCGCGGTCTTGCGACTCGTTGTACCGTCCATTGTAGCACGTGTGTAGCCCAGGTCATAAGGGGCATGATGATTTGACGTCATCCCCACCTTCCTCCGGTTTGTCACCGGCAGTCTTGCTAGAGTGCCCAACTTAATGCTGGCAACTAACAATAAGGGTTGCGCTCGTTGCGGGACTTAACCCAACATCTCACGACACGAGCTGACGACAACCATGCACCACC…
46	0231_FAW_D3_46	NR_041610	Lactobacillus animalis	0	1408	99.93	AAGGTTACCCCACCGGCTTTGGGTGTTACAAACTCTCATGGTGTGACGGGCGGTGTGTACAAGGCCCGGGAACGTATTCACCGCGGCATGCTGATCCGCGATTACTAGCGATTCCGACTTCATGTAGGCGAGTTGCAGCCTACAATCCGAACTGAGAACGGCTTTAAGAGATTTGCTAAACCTCGCGGTCTTGCGACTCGTTGTACCGTCCATTGTAGCACGTGTGTAGCCCAGGTCATAAGGGGCATGATGATTTGACGTCATCCCCACCTTCCTCCGGTTTGTCACCGGCAGTCTTGCTAGAGTGCCCAACTTAATGCTGGCAACTAACAATAAGGGTTGCGCTCGTTGCGGGACTTAACCCAACATCTCACGACACGAGCTGACGACAACCATGCA…
47	0231_FAT_D3_74	NR_041610	Lactobacillus animalis	0	1388	99.86	TTACCCCACCGGCTTTGGGTGTTACAAACTCTCATGGTGTGACGGGCGGTGTGTACAAGGCCCGGGAACGTATTCACCGCGGCATGCTGATCCGCGATTACTAGCGATTCCGACTTCATGTAGGCGAGTTGCAGCCTACAATCCGAACTGAGAACGGCTTTAAGAGATTTGCTAAACCTCGCGGTCTTGCGACTCGTTGTACCGTCCATTGTAGCACGTGTGTAGCCCAGGTCATAAGGGGCATGATGATTTGACGTCATCCCCACCTTCCTCCGGTTTGTCACCGGCAGTCTTGCTAGAGTGCCCAACTTAATGCTGGCAACTAACAATAAGGGTTGCGCTCGTTGCGGGACTTAACCCAACATCTCACGACACGAGCTGACGACAACCATGCACCAC…
48	0231_FAT_D3_76	NR_041610	Lactobacillus animalis	0	1412	99.86	TCCAAAGGTTACCCCACCGGCTTTGGGTGTTACAAACTCTCATGGTGTGACGGGCGGTGTGTACAAGGCCCGGGAACGTATTCACCGCGGCATGCTGATCCGCGATTACTAGCGATTCCGACTTCATGTAGGCGAGTTGCAGCCTACAATCCGAACTGAGAACGGCTTTAAGAGATTTGCTAAACCTCGCGGTCTTGCGACTCGTTGTACCGTCCATTGTAGCACGTGTGTAGCCCAGGTCATAAGGGGCATGATGATTTGACGTCATCCCCACCTTCCTCCGGTTTGTCACCGGCAGTCTTGCTAGAGTGCCCAACTTAATGCTGGCAACTAACAATAAGGGTTGCGCTCGTTGCGGGACTTAACCCAACATCTCACGACACGAGCTGACGACAACCA…
49	0231_FAT_D3_77	NR_041610	Lactobacillus animalis	0	1408	99.93	AAAGGTTACCCCACCGGCTTTGGGTGTTACAAACTCTCATGGTGTGACGGGCGGTGTGTACAAGGCCCGGGAACGTATTCACCGCGGCATGCTGATCCGCGATTACTAGCGATTCCGACTTCATGTAGGCGAGTTGCAGCCTACAATCCGAACTGAGAACGGCTTTAAGAGATTTGCTAAACCTCGCGGTCTTGCGACTCGTTGTACCGTCCATTGTAGCACGTGTGTAGCCCAGGTCATAAGGGGCATGATGATTTGACGTCATCCCCACCTTCCTCCGGTTTGTCACCGGCAGTCTTGCTAGAGTGCCCAACTTAATGCTGGCAACTAACAATAAGGGTTGCGCTCGTTGCGGGACTTAACCCAACATCTCACGACACGAGCTGACGACAACCATGC…
50	0231_FAT_D3_78	NR_041610	Lactobacillus animalis	0	1407	99.93	AAAGGTTACCCCACCGGCTTTGGGTGTTACAAACTCTCATGGTGTGACGGGCGGTGTGTACAAGGCCCGGGAACGTATTCACCGCGGCATGCTGATCCGCGATTACTAGCGATTCCGACTTCATGTAGGCGAGTTGCAGCCTACAATCCGAACTGAGAACGGCTTTAAGAGATTTGCTAAACCTCGCGGTCTTGCGACTCGTTGTACCGTCCATTGTAGCACGTGTGTAGCCCAGGTCATAAGGGGCATGATGATTTGACGTCATCCCCACCTTCCTCCGGTTTGTCACCGGCAGTCTTGCTAGAGTGCCCAACTTAATGCTGGCAACTAACAATAAGGGTTGCGCTCGTTGCGGGACTTAACCCAACATCTCACGACACGAGCTGACGACAACCATGC…
51	0231_FAT_D3_79	NR_041610	Lactobacillus animalis	0	1404	99.86	TTACCCCACCGGCTTTGGGTGTTACAAACTCTCATGGTGTGACGGGCGGTGTGTACAAGGCCCGGGAACGTATTCACCGCGGCATGCTGATCCGCGATTACTAGCGATTCCGACTTCATGTAGGCGAGTTGCAGCCTACAATCCGAACTGAGAACGGCTTTAAGAGATTTGCTAAACCTCGCGGTCTTGCGACTCGTTGTACCGTCCATTGTAGCACGTGTGTAGCCCAGGTCATAAGGGGCATGATGATTTGACGTCATCCCCACCTTCCTCCGGTTTGTCACCGGCAGTCTTGCTAGAGTGCCCAACTTAATGCTGGCAACTAACAATAAGGGTTGCGCTCGTTGCGGGACTTAACCCAACATCTCACGACACGAGCTGACGACAACCATGCACCAC…
52	0231_FAT_D3_88	NR_041610	Lactobacillus animalis	0	1400	99.71	TACCCCACCGGCTTTGGGTGTTACAAACTCTCATGGTGTGACGGGCGGTGTGTACAAGGCCCGGGAACGTATTCACCGCGGCATGCTGATCCGCGATTACTAGCGATTCCGACTTCATGTAGGCGAGTTGCAGCCTACAATCCGAACTGAGAACGGCTTTAAGAGATTTGCTAAACCTCGCGGTCTTGCGACTCGTTGTACCGTCCATTGTAGCACGTGTGTAGCCCAGGTCATAAGGGGCATGATGATTTGACGTCATCCCCACCTTCCTCCGGTTTGTCACCGGCAGTCTTGCTAGAGTGCCCAACTTAATGCTGGCAACTAACAATAAGGGTTGCGCTCGTTGCGGGACTTAACCCAACATCTCACGACACGAGCTGACGACAACCATGCACCACC…
53	0231_FAT_D3_89	NR_041610	Lactobacillus animalis	0	1409	99.65	AAGGTTACCCCACCGGCTTTGGGTGTTACAAACTCTCATGGTGTGACGGGCGGTGTGTACAAGGCCCGGGAACGTATTCACCGCGGCATGCTGATCCGCGATTACTAGCGATTCCGACTTCATGTAGGCGAGTTGCAGCCTACAATCCGAACTGAGAACGGCTTTAAGAGATTTGCTAAACCTCGCGGTCTTGCGACTCGTTGTACCGTCCATTGTAGCACGTGTGTAGCCCAGGTCATAAGGGGCATGATGATTTGACGTCATCCCCACCTTCCTCCGGTTTGTCACCGGCAGTCTTGCTAGAGTGCCCAACTTAATGCTGGCAACTAACAATAAGGGTTGCGCTCGTTGCGGGACTTAACCCAACATCTCACGACACGAGCTGACGACAACCATGCA…
54	0231_FAT_D3_90	NR_041610	Lactobacillus animalis	0	1400	99.79	AAAGGTTACCCCACCGGCTTTGGGTGTTACAAACTCTCATGGTGTGACGGGCGGTGTGTACAAGGCCCGGGAACGTATTCACCGCGGCATGCTGATCCGCGATTACTAGCGATTCCGACTTCATGTAGGCGAGTTGCAGCCTACAATCCGAACTGAGAACGGCTTTAAGAGATTTGCTAAACCTCGCGGTCTTGCGACTCGTTGTACCGTCCATTGTAGCACGTGTGTAGCCCAGGTCATAAGGGGCATGATGATTTGACGTCATCCCCACCTTCCTCCGGTTTGTCACCGGCAGTCTTGCTAGAGTGCCCAACTTAATGCTGGCAACTAACAATAAGGGTTGCGCTCGTTGCGGGACTTAACCCAACATCTCACGACACGAGCTGACGACAACCATGC…
55	0231_FAT_D3_91	NR_041610	Lactobacillus animalis	0	1406	99.93	AAGGTTACCCCACCGGCTTTGGGTGTTACAAACTCTCATGGTGTGACGGGCGGTGTGTACAAGGCCCGGGAACGTATTCACCGCGGCATGCTGATCCGCGATTACTAGCGATTCCGACTTCATGTAGGCGAGTTGCAGCCTACAATCCGAACTGAGAACGGCTTTAAGAGATTTGCTAAACCTCGCGGTCTTGCGACTCGTTGTACCGTCCATTGTAGCACGTGTGTAGCCCAGGTCATAAGGGGCATGATGATTTGACGTCATCCCCACCTTCCTCCGGTTTGTCACCGGCAGTCTTGCTAGAGTGCCCAACTTAATGCTGGCAACTAACAATAAGGGTTGCGCTCGTTGCGGGACTTAACCCAACATCTCACGACACGAGCTGACGACAACCATGCA…
56	0231_GAM_D3_49	NR_041610	Lactobacillus animalis	0	1408	99.93	AAAGGTTACCCCACCGGCTTTGGGTGTTACAAACTCTCATGGTGTGACGGGCGGTGTGTACAAGGCCCGGGAACGTATTCACCGCGGCATGCTGATCCGCGATTACTAGCGATTCCGACTTCATGTAGGCGAGTTGCAGCCTACAATCCGAACTGAGAACGGCTTTAAGAGATTTGCTAAACCTCGCGGTCTTGCGACTCGTTGTACCGTCCATTGTAGCACGTGTGTAGCCCAGGTCATAAGGGGCATGATGATTTGACGTCATCCCCACCTTCCTCCGGTTTGTCACCGGCAGTCTTGCTAGAGTGCCCAACTTAATGCTGGCAACTAACAATAAGGGTTGCGCTCGTTGCGGGACTTAACCCAACATCTCACGACACGAGCTGACGACAACCATGC…
57	0231_GAM_D3_50	NR_041610	Lactobacillus animalis	0	1393	99.93	AAAGGTTACCCCACCGGCTTTGGGTGTTACAAACTCTCATGGTGTGACGGGCGGTGTGTACAAGGCCCGGGAACGTATTCACCGCGGCATGCTGATCCGCGATTACTAGCGATTCCGACTTCATGTAGGCGAGTTGCAGCCTACAATCCGAACTGAGAACGGCTTTAAGAGATTTGCTAAACCTCGCGGTCTTGCGACTCGTTGTACCGTCCATTGTAGCACGTGTGTAGCCCAGGTCATAAGGGGCATGATGATTTGACGTCATCCCCACCTTCCTCCGGTTTGTCACCGGCAGTCTTGCTAGAGTGCCCAACTTAATGCTGGCAACTAACAATAAGGGTTGCGCTCGTTGCGGGACTTAACCCAACATCTCACGACACGAGCTGACGACAACCATGC…
58	0231_GAM_D3_51	NR_041610	Lactobacillus animalis	0	1392	99.86	AAGGTTACCCCACCGGCTTTGGGTGTTACAAACTCTCATGGTGTGACGGGCGGTGTGTACAAGGCCCGGGAACGTATTCACCGCGGCATGCTGATCCGCGATTACTAGCGATTCCGACTTCATGTAGGCGAGTTGCAGCCTACAATCCGAACTGAGAACGGCTTTAAGAGATTTGCTAAACCTCGCGGTCTTGCGACTCGTTGTACCGTCCATTGTAGCACGTGTGTAGCCCAGGTCATAAGGGGCATGATGATTTGACGTCATCCCCACCTTCCTCCGGTTTGTCACCGGCAGTCTTGCTAGAGTGCCCAACTTAATGCTGGCAACTAACAATAAGGGTTGCGCTCGTTGCGGGACTTAACCCAACATCTCACGACACGAGCTGACGACAACCATGCA…
59	0231_GAM_D3_52	NR_041610	Lactobacillus animalis	0	1407	99.93	AAAGGTTACCCCACCGGCTTTGGGTGTTACAAACTCTCATGGTGTGACGGGCGGTGTGTACAAGGCCCGGGAACGTATTCACCGCGGCATGCTGATCCGCGATTACTAGCGATTCCGACTTCATGTAGGCGAGTTGCAGCCTACAATCCGAACTGAGAACGGCTTTAAGAGATTTGCTAAACCTCGCGGTCTTGCGACTCGTTGTACCGTCCATTGTAGCACGTGTGTAGCCCAGGTCATAAGGGGCATGATGATTTGACGTCATCCCCACCTTCCTCCGGTTTGTCACCGGCAGTCTTGCTAGAGTGCCCAACTTAATGCTGGCAACTAACAATAAGGGTTGCGCTCGTTGCGGGACTTAACCCAACATCTCACGACACGAGCTGACGACAACCATGC…
60	0231_GAM_D3_53	NR_041610	Lactobacillus animalis	0	1408	99.93	AAAGGTTACCCCACCGGCTTTGGGTGTTACAAACTCTCATGGTGTGACGGGCGGTGTGTACAAGGCCCGGGAACGTATTCACCGCGGCATGCTGATCCGCGATTACTAGCGATTCCGACTTCATGTAGGCGAGTTGCAGCCTACAATCCGAACTGAGAACGGCTTTAAGAGATTTGCTAAACCTCGCGGTCTTGCGACTCGTTGTACCGTCCATTGTAGCACGTGTGTAGCCCAGGTCATAAGGGGCATGATGATTTGACGTCATCCCCACCTTCCTCCGGTTTGTCACCGGCAGTCTTGCTAGAGTGCCCAACTTAATGCTGGCAACTAACAATAAGGGTTGCGCTCGTTGCGGGACTTAACCCAACATCTCACGACACGAGCTGACGACAACCATGC…
61	0231_GAM_D3_54	NR_041610	Lactobacillus animalis	0	1406	99.86	AAGGTTACCCCACCGGCTTTGGGTGTTACAAACTCTCATGGTGTGACGGGCGGTGTGTACAAGGCCCGGGAACGTATTCACCGCGGCATGCTGATCCGCGATTACTAGCGATTCCGACTTCATGTAGGCGAGTTGCAGCCTACAATCCGAACTGAGAACGGCTTTAAGAGATTTGCTAAACCTCGCGGTCTTGCGACTCGTTGTACCGTCCATTGTAGCACGTGTGTAGCCCAGGTCATAAGGGGCATGATGATTTGACGTCATCCCCACCTTCCTCCGGTTTGTCACCGGCAGTCTTGCTAGAGTGCCCAACTTAATGCTGGCAACTAACAATAAGGGTTGCGCTCGTTGCGGGACTTAACCCAACATCTCACGACACGAGCTGACGACAACCATGCA…
62	0231_GAM_D3_56	NR_041610	Lactobacillus animalis	0	1384	99.86	CCCACCGGCTTTGGGTGTTACAAACTCTCATGGTGTGACGGGCGGTGTGTACAAGGCCCGGGAACGTATTCACCGCGGCATGCTGATCCGCGATTACTAGCGATTCCGACTTCATGTAGGCGAGTTGCAGCCTACAATCCGAACTGAGAACGGCTTTAAGAGATTTGCTAAACCTCGCGGTCTTGCGACTCGTTGTACCGTCCATTGTAGCACGTGTGTAGCCCAGGTCATAAGGGGCATGATGATTTGACGTCATCCCCACCTTCCTCCGGTTTGTCACCGGCAGTCTTGCTAGAGTGCCCAACTTAATGCTGGCAACTAACAATAAGGGTTGCGCTCGTTGCGGGACTTAACCCAACATCTCACGACACGAGCTGACGACAACCATGCACCACCTGT…
63	0231_GAM_D3_57	NR_041610	Lactobacillus animalis	0	1390	99.93	AGGTTACCCCACCGGCTTTGGGTGTTACAAACTCTCATGGTGTGACGGGCGGTGTGTACAAGGCCCGGGAACGTATTCACCGCGGCATGCTGATCCGCGATTACTAGCGATTCCGACTTCATGTAGGCGAGTTGCAGCCTACAATCCGAACTGAGAACGGCTTTAAGAGATTTGCTAAACCTCGCGGTCTTGCGACTCGTTGTACCGTCCATTGTAGCACGTGTGTAGCCCAGGTCATAAGGGGCATGATGATTTGACGTCATCCCCACCTTCCTCCGGTTTGTCACCGGCAGTCTTGCTAGAGTGCCCAACTTAATGCTGGCAACTAACAATAAGGGTTGCGCTCGTTGCGGGACTTAACCCAACATCTCACGACACGAGCTGACGACAACCATGCAC…
64	0231_GAM_D3_58	NR_041610	Lactobacillus animalis	0	1407	99.93	AAAGGTTACCCCACCGGCTTTGGGTGTTACAAACTCTCATGGTGTGACGGGCGGTGTGTACAAGGCCCGGGAACGTATTCACCGCGGCATGCTGATCCGCGATTACTAGCGATTCCGACTTCATGTAGGCGAGTTGCAGCCTACAATCCGAACTGAGAACGGCTTTAAGAGATTTGCTAAACCTCGCGGTCTTGCGACTCGTTGTACCGTCCATTGTAGCACGTGTGTAGCCCAGGTCATAAGGGGCATGATGATTTGACGTCATCCCCACCTTCCTCCGGTTTGTCACCGGCAGTCTTGCTAGAGTGCCCAACTTAATGCTGGCAACTAACAATAAGGGTTGCGCTCGTTGCGGGACTTAACCCAACATCTCACGACACGAGCTGACGACAACCATGC…
65	0231_GAM_D3_59	NR_041610	Lactobacillus animalis	0	1398	99.93	TTACCCCACCGGCTTTGGGTGTTACAAACTCTCATGGTGTGACGGGCGGTGTGTACAAGGCCCGGGAACGTATTCACCGCGGCATGCTGATCCGCGATTACTAGCGATTCCGACTTCATGTAGGCGAGTTGCAGCCTACAATCCGAACTGAGAACGGCTTTAAGAGATTTGCTAAACCTCGCGGTCTTGCGACTCGTTGTACCGTCCATTGTAGCACGTGTGTAGCCCAGGTCATAAGGGGCATGATGATTTGACGTCATCCCCACCTTCCTCCGGTTTGTCACCGGCAGTCTTGCTAGAGTGCCCAACTTAATGCTGGCAACTAACAATAAGGGTTGCGCTCGTTGCGGGACTTAACCCAACATCTCACGACACGAGCTGACGACAACCATGCACCAC…
66	0231_GAM_D3_60	NR_041610	Lactobacillus animalis	0	1393	99.78	AAGGTTACCCCACCGGCTTTGGGTGTTACAAACTCTCATGGTGTGACGGGCGGTGTGTACAAGGCCCGGGAACGTATTCACCGCGGCATGCTGATCCGCGATTACTAGCGATTCCGACTTCATGTAGGCGAGTTGCAGCCTACAATCCGAACTGAGAACGGCTTTAAGAGATTTGCTAAACCTCGCGGTCTTGCGACTCGTTGTACCGTCCATTGTAGCACGTGTGTAGCCCAGGTCATAAGGGGCATGATGATTTGACGTCATCCCCACCTTCCTCCGGTTTGTCACCGGCAGTCTTGCTAGAGTGCCCAACTTAATGCTGGCAACTAACAATAAGGGTTGCGCTCGTTGCGGGACTTAACCCAACATCTCACGACACGAGCTGACGACAACCATGCA…
67	0231_GAM_D3_61	NR_041610	Lactobacillus animalis	0	1407	99.93	AAAGGTTACCCCACCGGCTTTGGGTGTTACAAACTCTCATGGTGTGACGGGCGGTGTGTACAAGGCCCGGGAACGTATTCACCGCGGCATGCTGATCCGCGATTACTAGCGATTCCGACTTCATGTAGGCGAGTTGCAGCCTACAATCCGAACTGAGAACGGCTTTAAGAGATTTGCTAAACCTCGCGGTCTTGCGACTCGTTGTACCGTCCATTGTAGCACGTGTGTAGCCCAGGTCATAAGGGGCATGATGATTTGACGTCATCCCCACCTTCCTCCGGTTTGTCACCGGCAGTCTTGCTAGAGTGCCCAACTTAATGCTGGCAACTAACAATAAGGGTTGCGCTCGTTGCGGGACTTAACCCAACATCTCACGACACGAGCTGACGACAACCATGC…
68	0231_GAM_D3_63	NR_041610	Lactobacillus animalis	0	1395	99.71	AAAGGTTACCCCACCGGCTTTGGGTGTTACAAACTCTCATGGTGTGACGGGCGGTGTGTACAAGGCCCGGGAACGTATTCACCGCGGCATGCTGATCCGCGATTACTAGCGATTCCGACTTCATGTAGGCGAGTTGCAGCCTACAATCCGAACTGAGAACGGCTTTAAGAGATTTGCTAAACCTCGCGGTCTTGCGACTCGTTGTACCGTCCATTGTAGCACGTGTGTAGCCCAGGTCATAAGGGGCATGATGATTTGACGTCATCCCCACCTTCCTCCGGTTTGTCACCGGCAGTCTTGCTAGAGTGCCCAACTTAATGCTGGCAACTAACAATAAGGGTTGCGCTCGTTGCGGGACTTAACCCAACATCTCACGACACGAGCTGACGACAACCATGC…
69	0231_GAM_D3_64	NR_041610	Lactobacillus animalis	0	1385	99.86	AAAGGTTACCCCACCGGCTTTGGGTGTTACAAACTCTCATGGTGTGACGGGCGGTGTGTACAAGGCCCGGGAACGTATTCACCGCGGCATGCTGATCCGCGATTACTAGCGATTCCGACTTCATGTAGGCGAGTTGCAGCCTACAATCCGAACTGAGAACGGCTTTAAGAGATTTGCTAAACCTCGCGGTCTTGCGACTCGTTGTACCGTCCATTGTAGCACGTGTGTAGCCCAGGTCATAAGGGGCATGATGATTTGACGTCATCCCCACCTTCCTCCGGTTTGTCACCGGCAGTCTTGCTAGAGTGCCCAACTTAATGCTGGCAACTAACAATAAGGGTTGCGCTCGTTGCGGGACTTAACCCAACATCTCACGACACGAGCTGACGACAACCATGC…
70	0231_GAM_D3_65	NR_041610	Lactobacillus animalis	0	1392	99.93	AAAGGTTACCCCACCGGCTTTGGGTGTTACAAACTCTCATGGTGTGACGGGCGGTGTGTACAAGGCCCGGGAACGTATTCACCGCGGCATGCTGATCCGCGATTACTAGCGATTCCGACTTCATGTAGGCGAGTTGCAGCCTACAATCCGAACTGAGAACGGCTTTAAGAGATTTGCTAAACCTCGCGGTCTTGCGACTCGTTGTACCGTCCATTGTAGCACGTGTGTAGCCCAGGTCATAAGGGGCATGATGATTTGACGTCATCCCCACCTTCCTCCGGTTTGTCACCGGCAGTCTTGCTAGAGTGCCCAACTTAATGCTGGCAACTAACAATAAGGGTTGCGCTCGTTGCGGGACTTAACCCAACATCTCACGACACGAGCTGACGACAACCATGC…
71	0231_GAM_D3_66	NR_041610	Lactobacillus animalis	0	1405	99.86	CAAAGGTTACCCCACCGGCTTTGGGTGTTACAAACTCTCATGGTGTGACGGGCGGTGTGTACAAGGCCCGGGAACGTATTCACCGCGGCATGCTGATCCGCGATTACTAGCGATTCCGACTTCATGTAGGCGAGTTGCAGCCTACAATCCGAACTGAGAACGGCTTTAAGAGATTTGCTAAACCTCGCGGTCTTGCGACTCGTTGTACCGTCCATTGTAGCACGTGTGTAGCCCAGGTCATAAGGGGCATGATGATTTGACGTCATCCCCACCTTCCTCCGGTTTGTCACCGGCAGTCTTGCTAGAGTGCCCAACTTAATGCTGGCAACTAACAATAAGGGTTGCGCTCGTTGCGGGACTTAACCCAACATCTCACGACACGAGCTGACGACAACCATG…
72	0231_GAM_D3_67	NR_041610	Lactobacillus animalis	0	1403	99.93	AAAGGTTACCCCACCGGCTTTGGGTGTTACAAACTCTCATGGTGTGACGGGCGGTGTGTACAAGGCCCGGGAACGTATTCACCGCGGCATGCTGATCCGCGATTACTAGCGATTCCGACTTCATGTAGGCGAGTTGCAGCCTACAATCCGAACTGAGAACGGCTTTAAGAGATTTGCTAAACCTCGCGGTCTTGCGACTCGTTGTACCGTCCATTGTAGCACGTGTGTAGCCCAGGTCATAAGGGGCATGATGATTTGACGTCATCCCCACCTTCCTCCGGTTTGTCACCGGCAGTCTTGCTAGAGTGCCCAACTTAATGCTGGCAACTAACAATAAGGGTTGCGCTCGTTGCGGGACTTAACCCAACATCTCACGACACGAGCTGACGACAACCATGC…
73	0231_GAM_D3_68	NR_041610	Lactobacillus animalis	0	1410	99.93	AAAGGTTACCCCACCGGCTTTGGGTGTTACAAACTCTCATGGTGTGACGGGCGGTGTGTACAAGGCCCGGGAACGTATTCACCGCGGCATGCTGATCCGCGATTACTAGCGATTCCGACTTCATGTAGGCGAGTTGCAGCCTACAATCCGAACTGAGAACGGCTTTAAGAGATTTGCTAAACCTCGCGGTCTTGCGACTCGTTGTACCGTCCATTGTAGCACGTGTGTAGCCCAGGTCATAAGGGGCATGATGATTTGACGTCATCCCCACCTTCCTCCGGTTTGTCACCGGCAGTCTTGCTAGAGTGCCCAACTTAATGCTGGCAACTAACAATAAGGGTTGCGCTCGTTGCGGGACTTAACCCAACATCTCACGACACGAGCTGACGACAACCATGC…
74	0231_GAM_D3_69	NR_041610	Lactobacillus animalis	0	1408	99.86	GGTTACCCCACCGGCTTTGGGTGTTACAAACTCTCATGGTGTGACGGGCGGTGTGTACAAGGCCCGGGAACGTATTCACCGCGGCATGCTGATCCGCGATTACTAGCGATTCCGACTTCATGTAGGCGAGTTGCAGCCTACAATCCGAACTGAGAACGGCTTTAAGAGATTTGCTAAACCTCGCGGTCTTGCGACTCGTTGTACCGTCCATTGTAGCACGTGTGTAGCCCAGGTCATAAGGGGCATGATGATTTGACGTCATCCCCACCTTCCTCCGGTTTGTCACCGGCAGTCTTGCTAGAGTGCCCAACTTAATGCTGGCAACTAACAATAAGGGTTGCGCTCGTTGCGGGACTTAACCCAACATCTCACGACACGAGCTGACGACAACCATGCACC…
75	0231_GAM_D3_70	NR_041610	Lactobacillus animalis	0	1408	99.93	AAAGGTTACCCCACCGGCTTTGGGTGTTACAAACTCTCATGGTGTGACGGGCGGTGTGTACAAGGCCCGGGAACGTATTCACCGCGGCATGCTGATCCGCGATTACTAGCGATTCCGACTTCATGTAGGCGAGTTGCAGCCTACAATCCGAACTGAGAACGGCTTTAAGAGATTTGCTAAACCTCGCGGTCTTGCGACTCGTTGTACCGTCCATTGTAGCACGTGTGTAGCCCAGGTCATAAGGGGCATGATGATTTGACGTCATCCCCACCTTCCTCCGGTTTGTCACCGGCAGTCTTGCTAGAGTGCCCAACTTAATGCTGGCAACTAACAATAAGGGTTGCGCTCGTTGCGGGACTTAACCCAACATCTCACGACACGAGCTGACGACAACCATGC…
76	0231_GAM_D3_71	NR_041610	Lactobacillus animalis	0	1405	99.93	GTTACCCCACCGGCTTTGGGTGTTACAAACTCTCATGGTGTGACGGGCGGTGTGTACAAGGCCCGGGAACGTATTCACCGCGGCATGCTGATCCGCGATTACTAGCGATTCCGACTTCATGTAGGCGAGTTGCAGCCTACAATCCGAACTGAGAACGGCTTTAAGAGATTTGCTAAACCTCGCGGTCTTGCGACTCGTTGTACCGTCCATTGTAGCACGTGTGTAGCCCAGGTCATAAGGGGCATGATGATTTGACGTCATCCCCACCTTCCTCCGGTTTGTCACCGGCAGTCTTGCTAGAGTGCCCAACTTAATGCTGGCAACTAACAATAAGGGTTGCGCTCGTTGCGGGACTTAACCCAACATCTCACGACACGAGCTGACGACAACCATGCACCA…
77	0231_GAM_D3_72	NR_041610	Lactobacillus animalis	0	1374	99.93	TTACCCCACCGGCTTTGGGTGTTACAAACTCTCATGGTGTGACGGGCGGTGTGTACAAGGCCCGGGAACGTATTCACCGCGGCATGCTGATCCGCGATTACTAGCGATTCCGACTTCATGTAGGCGAGTTGCAGCCTACAATCCGAACTGAGAACGGCTTTAAGAGATTTGCTAAACCTCGCGGTCTTGCGACTCGTTGTACCGTCCATTGTAGCACGTGTGTAGCCCAGGTCATAAGGGGCATGATGATTTGACGTCATCCCCACCTTCCTCCGGTTTGTCACCGGCAGTCTTGCTAGAGTGCCCAACTTAATGCTGGCAACTAACAATAAGGGTTGCGCTCGTTGCGGGACTTAACCCAACATCTCACGACACGAGCTGACGACAACCATGCACCAC…
78	0231_FAW_D3_12	NR_117574	Lactobacillus johnsonii	0	1422	99.72	TATCCCACCGGCTTTGGGTGTTACAGACTCTCATGGTGTGACGGGCGGTGTGTACAAGGCCCGGGAACGTATTCACCGCGGCGTGCTGATCCGCGATTACTAGCGATTCCAGCTTCGTGTAGGCGAGTTGCAGCCTACAGTCCGAACTGAGAACGGCTTTAAGAGATCCGCTTGCCTTCGCAGGTTCGCTTCTCGTTGTACCGTCCATTGTAGCACGTGTGTAGCCCAGGTCATAAGGGGCATGATGACTTGACGTCATCCCCACCTTCCTCCGGTTTGTCACCGGCAGTCTCATTAGAGTGCCCAACTTAATGATGGCAACTAATGACAAGGGTTGCGCTCGTTGCGGGACTTAACCCAACATCTCACGACACGAGCTGACGACAGCCATGCACCACC…
79	0231_FAW_D3_3	NR_117574	Lactobacillus johnsonii	0	1422	99.72	TATCCCACCGGCTTTGGGTGTTACAGACTCTCATGGTGTGACGGGCGGTGTGTACAAGGCCCGGGAACGTATTCACCGCGGCGTGCTGATCCGCGATTACTAGCGATTCCAGCTTCGTGTAGGCGAGTTGCAGCCTACAGTCCGAACTGAGAACGGCTTTAAGAGATCCGCTTGCCTTCGCAGGTTCGCTTCTCGTTGTACCGTCCATTGTAGCACGTGTGTAGCCCAGGTCATAAGGGGCATGATGACTTGACGTCATCCCCACCTTCCTCCGGTTTGTCACCGGCAGTCTCATTAGAGTGCCCAACTTAATGATGGCAACTAATGACAAGGGTTGCGCTCGTTGCGGGACTTAACCCAACATCTCACGACACGAGCTGACGACAGCCATGCACCACC…
80	0231_FAW_D3_35	NR_117574	Lactobacillus johnsonii	0	1423	99.79	GGTTATCCCACCGGCTTTGGGTGTTACAGACTCTCATGGTGTGACGGGCGGTGTGTACAAGGCCCGGGAACGTATTCACCGCGGCGTGCTGATCCGCGATTACTAGCGATTCCAGCTTCGTGTAGGCGAGTTGCAGCCTACAGTCCGAACTGAGAACGGCTTTAAGAGATCCGCTTGCCTTCGCAGGTTCGCTTCTCGTTGTACCGTCCATTGTAGCACGTGTGTAGCCCAGGTCATAAGGGGCATGATGACTTGACGTCATCCCCACCTTCCTCCGGTTTGTCACCGGCAGTCTCATTAGAGTGCCCAACTTAATGATGGCAACTAATGACAAGGGTTGCGCTCGTTGCGGGACTTAACCCAACATCTCACGACACGAGCTGACGACAGCCATGCACC…
81	0231_FAW_D3_36	NR_117574	Lactobacillus johnsonii	0	1419	99.86	GGTTATCCCACCGGCTTTGGGTGTTACAGACTCTCATGGTGTGACGGGCGGTGTGTACAAGGCCCGGGAACGTATTCACCGCGGCGTGCTGATCCGCGATTACTAGCGATTCCAGCTTCGTGTAGGCGAGTTGCAGCCTACAGTCCGAACTGAGAACGGCTTTAAGAGATCCGCTTGCCTTCGCAGGTTCGCTTCTCGTTGTACCGTCCATTGTAGCACGTGTGTAGCCCAGGTCATAAGGGGCATGATGACTTGACGTCATCCCCACCTTCCTCCGGTTTGTCACCGGCAGTCTCATTAGAGTGCCCAACTTAATGATGGCAACTAATGACAAGGGTTGCGCTCGTTGCGGGACTTAACCCAACATCTCACGACACGAGCTGACGACAGCCATGCACC…
82	0231_GAM_D3_55	NR_117574	Lactobacillus johnsonii	0	1419	99.86	GGTTATCCCACCGGCTTTGGGTGTTACAGACTCTCATGGTGTGACGGGCGGTGTGTACAAGGCCCGGGAACGTATTCACCGCGGCGTGCTGATCCGCGATTACTAGCGATTCCAGCTTCGTGTAGGCGAGTTGCAGCCTACAGTCCGAACTGAGAACGGCTTTAAGAGATCCGCTTGCCTTCGCAGGTTCGCTTCTCGTTGTACCGTCCATTGTAGCACGTGTGTAGCCCAGGTCATAAGGGGCATGATGACTTGACGTCATCCCCACCTTCCTCCGGTTTGTCACCGGCAGTCTCATTAGAGTGCCCAACTTAATGATGGCAACTAATGACAAGGGTTGCGCTCGTTGCGGGACTTAACCCAACATCTCACGACACGAGCTGACGACAGCCATGCACC…
83	0231_GAM_D3_62	NR_117574	Lactobacillus johnsonii	0	1420	99.86	TATCCCACCGGCTTTGGGTGTTACAGACTCTCATGGTGTGACGGGCGGTGTGTACAAGGCCCGGGAACGTATTCACCGCGGCGTGCTGATCCGCGATTACTAGCGATTCCAGCTTCGTGTAGGCGAGTTGCAGCCTACAGTCCGAACTGAGAACGGCTTTAAGAGATCCGCTTGCCTTCGCAGGTTCGCTTCTCGTTGTACCGTCCATTGTAGCACGTGTGTAGCCCAGGTCATAAGGGGCATGATGACTTGACGTCATCCCCACCTTCCTCCGGTTTGTCACCGGCAGTCTCATTAGAGTGCCCAACTTAATGATGGCAACTAATGACAAGGGTTGCGCTCGTTGCGGGACTTAACCCAACATCTCACGACACGAGCTGACGACAGCCATGCACCACC…
84	0231_FAW_D3_14	NR_075036	Lactobacillus reuteri	0	1415	99.86	GGTTAGGCCACCGACTTTGGGCGTTACAAACTCCCATGGTGTGACGGGCGGTGTGTACAAGGCCCGGGAACGTATTCACCGCGGCATGCTGATCCGCGATTACTAGCGATTCCGACTTCGTGTAGGCGAGTTGCAGCCTACAGTCCGAACTGAGAACGGCTTTAAGAGATTAGCTTACTCTCGCGAGCTTGCGACTCGTTGTACCGTCCATTGTAGCACGTGTGTAGCCCAGGTCATAAGGGGCATGATGATCTGACGTCGTCCCCACCTTCCTCCGGTTTGTCACCGGCAGTCTCACTAGAGTGCCCAACTTAATGCTGGCAACTAGTAACAAGGGTTGCGCTCGTTGCGGGACTTAACCCAACATCTCACGACACGAGCTGACGACGACCATGCACC…
85	0231_FAW_D3_20	NR_075036	Lactobacillus reuteri	0	1415	99.86	GGTTAGGCCACCGACTTTGGGCGTTACAAACTCCCATGGTGTGACGGGCGGTGTGTACAAGGCCCGGGAACGTATTCACCGCGGCATGCTGATCCGCGATTACTAGCGATTCCGACTTCGTGTAGGCGAGTTGCAGCCTACAGTCCGAACTGAGAACGGCTTTAAGAGATTAGCTTACTCTCGCGAGCTTGCGACTCGTTGTACCGTCCATTGTAGCACGTGTGTAGCCCAGGTCATAAGGGGCATGATGATCTGACGTCGTCCCCACCTTCCTCCGGTTTGTCACCGGCAGTCTCACTAGAGTGCCCAACTTAATGCTGGCAACTAGTAACAAGGGTTGCGCTCGTTGCGGGACTTAACCCAACATCTCACGACACGAGCTGACGACGACCATGCACC…
86	0231_FAW_D3_27	NR_113820	Lactobacillus reuteri	0	1428	99.86	TAAAGGTTAGGCCACCGACTTTGGGCGTTACAAACTCCCATGGTGTGACGGGCGGTGTGTACAAGGCCCGGGAACGTATTCACCGCGGCATGCTGATCCGCGATTACTAGCGATTCCGACTTCGTGTAGGCGAGTTGCAGCCTACAGTCCGAACTGAGAACGGCTTTAAGAGATTAGCTTACTCTCGCGAGCTTGCGACTCGTTGTACCGTCCATTGTAGCACGTGTGTAGCCCAGGTCATAAGGGGCATGATGATCTGACGTCGTCCCCACCTTCCTCCGGTTTGTCACCGGCAGTCTCACTAGAGTGCCCAACTTAATGCTGGCAACTAGTAACAAGGGTTGCGCTCGTTGCGGGACTTAACCCAACATCTCACGACACGAGCTGACGACGACCATG…
87	0231_FAW_D3_47	NR_113820	Lactobacillus reuteri	0	1416	99.86	AGGTTAGGCCACCGACTTTGGGCGTTACAAACTCCCATGGTGTGACGGGCGGTGTGTACAAGGCCCGGGAACGTATTCACCGCGGCATGCTGATCCGCGATTACTAGCGATTCCGACTTCGTGTAGGCGAGTTGCAGCCTACAGTCCGAACTGAGAACGGCTTTAAGAGATTAGCTTACTCTCGCGAGCTTGCGACTCGTTGTACCGTCCATTGTAGCACGTGTGTAGCCCAGGTCATAAGGGGCATGATGATCTGACGTCGTCCCCACCTTCCTCCGGTTTGTCACCGGCAGTCTCACTAGAGTGCCCAACTTAATGCTGGCAACTAGTAACAAGGGTTGCGCTCGTTGCGGGACTTAACCCAACATCTCACGACACGAGCTGACGACGACCATGCAC…
88	0231_FAW_D3_48	NR_113820	Lactobacillus reuteri	0	1412	99.86	TAAAGGTTAGGCCACCGACTTTGGGCGTTACAAACTCCCATGGTGTGACGGGCGGTGTGTACAAGGCCCGGGAACGTATTCACCGCGGCATGCTGATCCGCGATTACTAGCGATTCCGACTTCGTGTAGGCGAGTTGCAGCCTACAGTCCGAACTGAGAACGGCTTTAAGAGATTAGCTTACTCTCGCGAGCTTGCGACTCGTTGTACCGTCCATTGTAGCACGTGTGTAGCCCAGGTCATAAGGGGCATGATGATCTGACGTCGTCCCCACCTTCCTCCGGTTTGTCACCGGCAGTCTCACTAGAGTGCCCAACTTAATGCTGGCAACTAGTAACAAGGGTTGCGCTCGTTGCGGGACTTAACCCAACATCTCACGACACGAGCTGACGACGACCATG…
89	0231_FAW_D3_32	NR_115719	Streptococcus lutetiensis	0	1396	99.93	AGGTTACCTCACCGACTTCGGGTGTTACAAACTCTCGTGGTGTGACGGGCGGTGTGTACAAGGCCCGGGAACGTATTCACCGCGGCGTGCTGATCCGCGATTACTAGCGATTCCGACTTCATGTAGGCGAGTTGCAGCCTACAATCCGAACTGAGATTGGCTTTAAGAGATTTGCTTGCCGTCACCGACTCGCGACTCGTTGTACCAACCATTGTAGCACGTGTGTAGCCCAGGTCATAAGGGGCATGATGATTTGACGTCATCCCCACCTTCCTCCGGTTTATTACCGGCAGTCTCGCTAGAGTGCCCAACTTAATGATGGCAACTAACAATAGGGGTTGCGCTCGTTGCGGGACTTAACCCAACATCTCACGACACGAGCTGACGACAACCATGCAC…
90	0231_FAT_D3_75	NR_041323	Staphylococcus hominis	0	1389	99.71	GGTTACTCCACCGGCTTCGGGTGTTACAAACTCTCGTGGTGTGACGGGCGGTGTGTACAAGACCCGGGAACGTATTCACCGTAGCATGCTGATCTACGATTACTAGCGATTCCAGCTTCATGTAGTCGAGTTGCAGACTACAATCCGAACTGAGAACAACTTTATGGGATTTGCTTGACCTCGCGGTTTCGCTGCCCTTTGTATTGTCCATTGTAGCACGTGTGTAGCCCAAATCATAAGGGGCATGATGATTTGACGTCATCCCCACCTTCCTCCGGTTTGTCACCGGCAGTCAACTTAGAGTGCCCAACTTAATGATGGCAACTAAGCTTAAGGGTTGCGCTCGTTGCGGGACTTAACCCAACATCTCACGACACGAGCTGACGACAACCATGCACC…
91	0231_D6_FAW_49	NR_041610	Lactobacillus animalis	0	1419	99.65	AAAGGTTACCCCACCGGCTTTGGGTGTTACAAACTCTCATGGTGTGACGGGCGGTGTGTACAAGGCCCGGGAACGTATTCACCGCGGCATGCTGATCCGCGATTACTAGCGATTCCGACTTCATGTAGGCGAGTTGCAGCCTACAATCCGAACTGAGAACGGCTTTAAGAGATTTGCTAAACCTCGCGGTCTTGCGACTCGTTGTACCGTCCATTGTAGCACGTGTGTAGCCCAGGTCATAAGGGGCATGATGATTTGACGTCATCCCCACCTTCCTCCGGTTTGTCACCGGCAGTCTTGCTAGAGTGCCCAACTTAATGCTGGCAACTAACAATAAGGGTTGCGCTCGTTGCGGGACTTAACCCAACATCTCACGACACGAGCTGACGACAACCATGC…
92	0231_D6_FAW_51	NR_041610	Lactobacillus animalis	0	1399	99.93	TACCCCACCGGCTTTGGGTGTTACAAACTCTCATGGTGTGACGGGCGGTGTGTACAAGGCCCGGGAACGTATTCACCGCGGCATGCTGATCCGCGATTACTAGCGATTCCGACTTCATGTAGGCGAGTTGCAGCCTACAATCCGAACTGAGAACGGCTTTAAGAGATTTGCTAAACCTCGCGGTCTTGCGACTCGTTGTACCGTCCATTGTAGCACGTGTGTAGCCCAGGTCATAAGGGGCATGATGATTTGACGTCATCCCCACCTTCCTCCGGTTTGTCACCGGCAGTCTTGCTAGAGTGCCCAACTTAATGCTGGCAACTAACAATAAGGGTTGCGCTCGTTGCGGGACTTAACCCAACATCTCACGACACGAGCTGACGACAACCATGCACCACC…
93	0231_D6_FAW_52	NR_075036	Lactobacillus reuteri	0	1385	99.86	CCGACTTTGGGCGTTACAAACTCCCATGGTGTGACGGGCGGTGTGTACAAGGCCCGGGAACGTATTCACCGCGGCATGCTGATCCGCGATTACTAGCGATTCCGACTTCGTGTAGGCGAGTTGCAGCCTACAGTCCGAACTGAGAACGGCTTTAAGAGATTAGCTTACTCTCGCGAGCTTGCGACTCGTTGTACCGTCCATTGTAGCACGTGTGTAGCCCAGGTCATAAGGGGCATGATGATCTGACGTCGTCCCCACCTTCCTCCGGTTTGTCACCGGCAGTCTCACTAGAGTGCCCAACTTAATGCTGGCAACTAGTAACAAGGGTTGCGCTCGTTGCGGGACTTAACCCAACATCTCACGACACGAGCTGACGACGACCATGCACCACCTGTCATT…
94	0231_D6_FAW_53	NR_041610	Lactobacillus animalis	0	1379	99.93	CCGGCTTTGGGTGTTACAAACTCTCATGGTGTGACGGGCGGTGTGTACAAGGCCCGGGAACGTATTCACCGCGGCATGCTGATCCGCGATTACTAGCGATTCCGACTTCATGTAGGCGAGTTGCAGCCTACAATCCGAACTGAGAACGGCTTTAAGAGATTTGCTAAACCTCGCGGTCTTGCGACTCGTTGTACCGTCCATTGTAGCACGTGTGTAGCCCAGGTCATAAGGGGCATGATGATTTGACGTCATCCCCACCTTCCTCCGGTTTGTCACCGGCAGTCTTGCTAGAGTGCCCAACTTAATGCTGGCAACTAACAATAAGGGTTGCGCTCGTTGCGGGACTTAACCCAACATCTCACGACACGAGCTGACGACAACCATGCACCACCTGTCATT…
95	0231_D6_FAW_54	NR_041610	Lactobacillus animalis	0	1377	99.85	AGGTTACCCCACCGGCTTTGGGTGTTACAAACTCTCATGGTGTGACGGGCGGTGTGTACAAGGCCCGGGAACGTATTCACCGCGGCATGCTGATCCGCGATTACTAGCGATTCCGACTTCATGTAGGCGAGTTGCAGCCTACAATCCGAACTGAGAACGGCTTTAAGAGATTTGCTAAACCTCGCGGTCTTGCGACTCGTTGTACCGTCCATTGTAGCACGTGTGTAGCCCAGGTCATAAGGGGCATGATGATTTGACGTCATCCCCACCTTCCTCCGGTTTGTCACCGGCAGTCTTGCTAGAGTGCCCAACTTAATGCTGGCAACTAACAATAAGGGTTGCGCTCGTTGCGGGACTTAACCCAACATCTCACGACACGAGCTGACGACAACCATGCAC…
96	0231_D6_FAW_55	NR_041610	Lactobacillus animalis	0	1385	99.93	ACCCCACCGGCTTTGGGTGTTACAAACTCTCATGGTGTGACGGGCGGTGTGTACAAGGCCCGGGAACGTATTCACCGCGGCATGCTGATCCGCGATTACTAGCGATTCCGACTTCATGTAGGCGAGTTGCAGCCTACAATCCGAACTGAGAACGGCTTTAAGAGATTTGCTAAACCTCGCGGTCTTGCGACTCGTTGTACCGTCCATTGTAGCACGTGTGTAGCCCAGGTCATAAGGGGCATGATGATTTGACGTCATCCCCACCTTCCTCCGGTTTGTCACCGGCAGTCTTGCTAGAGTGCCCAACTTAATGCTGGCAACTAACAATAAGGGTTGCGCTCGTTGCGGGACTTAACCCAACATCTCACGACACGAGCTGACGACAACCATGCACCACCT…
97	0231_D6_FAW_56	NR_041610	Lactobacillus animalis	0	1395	99.86	CCCCACCGGCTTTGGGTGTTACAAACTCTCATGGTGTGACGGGCGGTGTGTACAAGGCCCGGGAACGTATTCACCGCGGCATGCTGATCCGCGATTACTAGCGATTCCGACTTCATGTAGGCGAGTTGCAGCCTACAATCCGAACTGAGAACGGCTTTAAGAGATTTGCTAAACCTCGCGGTCTTGCGACTCGTTGTACCGTCCATTGTAGCACGTGTGTAGCCCAGGTCATAAGGGGCATGATGATTTGACGTCATCCCCACCTTCCTCCGGTTTGTCACCGGCAGTCTTGCTAGAGTGCCCAACTTAATGCTGGCAACTAACAATAAGGGTTGCGCTCGTTGCGGGACTTAACCCAACATCTCACGACACGAGCTGACGACAACCATGCACCACCTG…
98	0231_D6_FAW_58	NR_041610	Lactobacillus animalis	0	1396	99.93	CCCACCGGCTTTGGGTGTTACAAACTCTCATGGTGTGACGGGCGGTGTGTACAAGGCCCGGGAACGTATTCACCGCGGCATGCTGATCCGCGATTACTAGCGATTCCGACTTCATGTAGGCGAGTTGCAGCCTACAATCCGAACTGAGAACGGCTTTAAGAGATTTGCTAAACCTCGCGGTCTTGCGACTCGTTGTACCGTCCATTGTAGCACGTGTGTAGCCCAGGTCATAAGGGGCATGATGATTTGACGTCATCCCCACCTTCCTCCGGTTTGTCACCGGCAGTCTTGCTAGAGTGCCCAACTTAATGCTGGCAACTAACAATAAGGGTTGCGCTCGTTGCGGGACTTAACCCAACATCTCACGACACGAGCTGACGACAACCATGCACCACCTGT…
99	0231_D6_FAW_62	NR_113820	Lactobacillus reuteri	0	1428	99.86	CATAAAGGTTAGGCCACCGACTTTGGGCGTTACAAACTCCCATGGTGTGACGGGCGGTGTGTACAAGGCCCGGGAACGTATTCACCGCGGCATGCTGATCCGCGATTACTAGCGATTCCGACTTCGTGTAGGCGAGTTGCAGCCTACAGTCCGAACTGAGAACGGCTTTAAGAGATTAGCTTACTCTCGCGAGCTTGCGACTCGTTGTACCGTCCATTGTAGCACGTGTGTAGCCCAGGTCATAAGGGGCATGATGATCTGACGTCGTCCCCACCTTCCTCCGGTTTGTCACCGGCAGTCTCACTAGAGTGCCCAACTTAATGCTGGCAACTAGTAACAAGGGTTGCGCTCGTTGCGGGACTTAACCCAACATCTCACGACACGAGCTGACGACGACCA…
100	0231_D6_FAW_63	NR_075036	Lactobacillus reuteri	0	1431	99.72	TAATGGTTAGGCCACCGACTTTGGGCGTTACAAACTCCCATGGTGTGACGGGCGGTGTGTACAAGGCCCGGGAACGTATTCACCGCGGCATGCTGATCCGCGATTACTAGCGATTCCGACTTCGTGTAGGCGAGTTGCAGCCTACAGTCCGAACTGAGAACGGCTTTAAGAGATTAGCTTACTCTCGCGAGCTTGCGACTCGTTGTACCGTCCATTGTAGCACGTGTGTAGCCCAGGTCATAAGGGGCATGATGATCTGACGTCGTCCCCACCTTCCTCCGGTTTGTCACCGGCAGTCTCACTAGAGTGCCCAACTTAATGCTGGCAACTAGTAACAAGGGTTGCGCTCGTTGCGGGACTTAACCCAACATCTCACGACACGAGCTGACGACGACCATG…
101	0231_D6_FAW_64	NR_117574	Lactobacillus johnsonii	0	1389	99.86	TATCCCACCGGCTTTGGGTGTTACAGACTCTCATGGTGTGACGGGCGGTGTGTACAAGGCCCGGGAACGTATTCACCGCGGCGTGCTGATCCGCGATTACTAGCGATTCCAGCTTCGTGTAGGCGAGTTGCAGCCTACAGTCCGAACTGAGAACGGCTTTAAGAGATCCGCTTGCCTTCGCAGGTTCGCTTCTCGTTGTACCGTCCATTGTAGCACGTGTGTAGCCCAGGTCATAAGGGGCATGATGACTTGACGTCATCCCCACCTTCCTCCGGTTTGTCACCGGCAGTCTCATTAGAGTGCCCAACTTAATGATGGCAACTAATGACAAGGGTTGCGCTCGTTGCGGGACTTAACCCAACATCTCACGACACGAGCTGACGACAGCCATGCACCACC…
102	0231_D6_FAW_65	NR_041610	Lactobacillus animalis	0	1411	99.79	GGCTCCAAAGGTTACCCCACCGGCTTTGGGTGTTACAAACTCTCATGGTGTGACGGGCGGTGTGTACAAGGCCCGGGAACGTATTCACCGCGGCATGCTGATCCGCGATTACTAGCGATTCCGACTTCATGTAGGCGAGTTGCAGCCTACAATCCGAACTGAGAACGGCTTTAAGAGATTTGCTAAACCTCGCGGTCTTGCGACTCGTTGTACCGTCCATTGTAGCACGTGTGTAGCCCAGGTCATAAGGGGCATGATGATTTGACGTCATCCCCACCTTCCTCCGGTTTGTCACCGGCAGTCTTGCTAGAGTGCCCAACTTAATGCTGGCAACTAACAATAAGGGTTGCGCTCGTTGCGGGACTTAACCCAACATCTCACGACACGAGCTGACGACAA…
103	0231_D6_FAW_66	NR_041610	Lactobacillus animalis	0	1401	99.86	GTTACCCCACCGGCTTTGGGTGTTACAAACTCTCATGGTGTGACGGGCGGTGTGTACAAGGCCCGGGAACGTATTCACCGCGGCATGCTGATCCGCGATTACTAGCGATTCCGACTTCATGTAGGCGAGTTGCAGCCTACAATCCGAACTGAGAACGGCTTTAAGAGATTTGCTAAACCTCGCGGTCTTGCGACTCGTTGTACCGTCCATTGTAGCACGTGTGTAGCCCAGGTCATAAGGGGCATGATGATTTGACGTCATCCCCACCTTCCTCCGGTTTGTCACCGGCAGTCTTGCTAGAGTGCCCAACTTAATGCTGGCAACTAACAATAAGGGTTGCGCTCGTTGCGGGACTTAACCCAACATCTCACGACACGAGCTGACGACAACCATGCACCA…
104	0231_D6_FAW_68	NR_075036	Lactobacillus reuteri	0	1432	99.65	TAATGGTTAGGCCACCGACTTTGGGCGTTACAAACTCCCATGGTGTGACGGGCGGTGTGTACAAGGCCCGGGAACGTATTCACCGCGGCATGCTGATCCGCGATTACTAGCGATTCCGACTTCGTGTAGGCGAGTTGCAGCCTACAGTCCGAACTGAGAACGGCTTTAAGAGATTAGCTTACTCTCGCGAGCTTGCGACTCGTTGTACCGTCCATTGTAGCACGTGTGTAGCCCAGGTCATAAGGGGCATGATGATCTGACGTCGTCCCCACCTTCCTCCGGTTTGTCACCGGCAGTCTCACTAGAGTGCCCAACTTAATGCTGGCAACTAGTAACAAGGGTTGCGCTCGTTGCGGGACTTAACCCAACATCTCACGACACGAGCTGACGACGACCATG…
105	0231_D6_FAW_69	NR_041610	Lactobacillus animalis	0	1386	99.93	TACCCCACCGGCTTTGGGTGTTACAAACTCTCATGGTGTGACGGGCGGTGTGTACAAGGCCCGGGAACGTATTCACCGCGGCATGCTGATCCGCGATTACTAGCGATTCCGACTTCATGTAGGCGAGTTGCAGCCTACAATCCGAACTGAGAACGGCTTTAAGAGATTTGCTAAACCTCGCGGTCTTGCGACTCGTTGTACCGTCCATTGTAGCACGTGTGTAGCCCAGGTCATAAGGGGCATGATGATTTGACGTCATCCCCACCTTCCTCCGGTTTGTCACCGGCAGTCTTGCTAGAGTGCCCAACTTAATGCTGGCAACTAACAATAAGGGTTGCGCTCGTTGCGGGACTTAACCCAACATCTCACGACACGAGCTGACGACAACCATGCACCACC…
106	0231_D6_FAW_70	NR_041610	Lactobacillus animalis	0	1406	99.72	AAGGTTACCCCACCGGCTTTGGGTGTTACAAACTCTCATGGTGTGACGGGCGGTGTGTACAAGGCCCGGGAACGTATTCACCGCGGCATGCTGATCCGCGATTACTAGCGATTCCGACTTCATGTAGGCGAGTTGCAGCCTACAATCCGAACTGAGAACGGCTTTAAGAGATTTGCTAAACCTCGCGGTCTTGCGACTCGTTGTACCGTCCATTGTAGCACGTGTGTAGCCCAGGTCATAAGGGGCATGATGATTTGACGTCATCCCCACCTTCCTCCGGTTTGTCACCGGCAGTCTTGCTAGAGTGCCCAACTTAATGCTGGCAACTAACAATAAGGGTTGCGCTCGTTGCGGGACTTAACCCAACATCTCACGACACGAGCTGACGACAACCATGCA…
107	0231_D6_FAW_71	NR_041610	Lactobacillus animalis	0	1400	99.86	TTACCCCACCGGCTTTGGGTGTTACAAACTCTCATGGTGTGACGGGCGGTGTGTACAAGGCCCGGGAACGTATTCACCGCGGCATGCTGATCCGCGATTACTAGCGATTCCGACTTCATGTAGGCGAGTTGCAGCCTACAATCCGAACTGAGAACGGCTTTAAGAGATTTGCTAAACCTCGCGGTCTTGCGACTCGTTGTACCGTCCATTGTAGCACGTGTGTAGCCCAGGTCATAAGGGGCATGATGATTTGACGTCATCCCCACCTTCCTCCGGTTTGTCACCGGCAGTCTTGCTAGAGTGCCCAACTTAATGCTGGCAACTAACAATAAGGGTTGCGCTCGTTGCGGGACTTAACCCAACATCTCACGACACGAGCTGACGACAACCATGCACCAC…
108	0231_D6_FAW_72	NR_041610	Lactobacillus animalis	0	1402	99.93	AAGGTTACCCCACCGGCTTTGGGTGTTACAAACTCTCATGGTGTGACGGGCGGTGTGTACAAGGCCCGGGAACGTATTCACCGCGGCATGCTGATCCGCGATTACTAGCGATTCCGACTTCATGTAGGCGAGTTGCAGCCTACAATCCGAACTGAGAACGGCTTTAAGAGATTTGCTAAACCTCGCGGTCTTGCGACTCGTTGTACCGTCCATTGTAGCACGTGTGTAGCCCAGGTCATAAGGGGCATGATGATTTGACGTCATCCCCACCTTCCTCCGGTTTGTCACCGGCAGTCTTGCTAGAGTGCCCAACTTAATGCTGGCAACTAACAATAAGGGTTGCGCTCGTTGCGGGACTTAACCCAACATCTCACGACACGAGCTGACGACAACCATGCA…
109	0231_D6_FAW_73	NR_041610	Lactobacillus animalis	0	1399	99.86	TACCCCACCGGCTTTGGGTGTTACAAACTCTCATGGTGTGACGGGCGGTGTGTACAAGGCCCGGGAACGTATTCACCGCGGCATGCTGATCCGCGATTACTAGCGATTCCGACTTCATGTAGGCGAGTTGCAGCCTACAATCCGAACTGAGAACGGCTTTAAGAGATTTGCTAAACCTCGCGGTCTTGCGACTCGTTGTACCGTCCATTGTAGCACGTGTGTAGCCCAGGTCATAAGGGGCATGATGATTTGACGTCATCCCCACCTTCCTCCGGTTTGTCACCGGCAGTCTTGCTAGAGTGCCCAACTTAATGCTGGCAACTAACAATAAGGGTTGCGCTCGTTGCGGGACTTAACCCAACATCTCACGACACGAGCTGACGACAACCATGCACCACC…
110	0231_D6_FAW_74	NR_041610	Lactobacillus animalis	0	1402	99.86	GGTTACCCCACCGGCTTTGGGTGTTACAAACTCTCATGGTGTGACGGGCGGTGTGTACAAGGCCCGGGAACGTATTCACCGCGGCATGCTGATCCGCGATTACTAGCGATTCCGACTTCATGTAGGCGAGTTGCAGCCTACAATCCGAACTGAGAACGGCTTTAAGAGATTTGCTAAACCTCGCGGTCTTGCGACTCGTTGTACCGTCCATTGTAGCACGTGTGTAGCCCAGGTCATAAGGGGCATGATGATTTGACGTCATCCCCACCTTCCTCCGGTTTGTCACCGGCAGTCTTGCTAGAGTGCCCAACTTAATGCTGGCAACTAACAATAAGGGTTGCGCTCGTTGCGGGACTTAACCCAACATCTCACGACACGAGCTGACGACAACCATGCACC…
111	0231_D6_FAW_75	NR_075036	Lactobacillus reuteri	0	1397	99.86	CACCGACTTTGGGCGTTACAAACTCCCATGGTGTGACGGGCGGTGTGTACAAGGCCCGGGAACGTATTCACCGCGGCATGCTGATCCGCGATTACTAGCGATTCCGACTTCGTGTAGGCGAGTTGCAGCCTACAGTCCGAACTGAGAACGGCTTTAAGAGATTAGCTTACTCTCGCGAGCTTGCGACTCGTTGTACCGTCCATTGTAGCACGTGTGTAGCCCAGGTCATAAGGGGCATGATGATCTGACGTCGTCCCCACCTTCCTCCGGTTTGTCACCGGCAGTCTCACTAGAGTGCCCAACTTAATGCTGGCAACTAGTAACAAGGGTTGCGCTCGTTGCGGGACTTAACCCAACATCTCACGACACGAGCTGACGACGACCATGCACCACCTGTCA…
112	0231_D6_FAW_76	NR_041610	Lactobacillus animalis	0	1388	99.64	TTACCCCACCGGCTTTGGGTGTTACAAACTCTCATGGTGTGACGGGCGGTGTGTACAAGGCCCGGGAACGTATTCACCGCGGCATGCTGATCCGCGATTACTAGCGATTCCGACTTCATGTAGGCGAGTTGCAGCCTACAATCCGAACTGAGAACGGCTTTAAGAGATTTGCTAAACCTCGCGGTCTTGCGACTCGTTGTACCGTCCATTGTAGCACGTGTGTAGCCCAGGTCATAAGGGGCATGATGATTTGACGTCATCCCCACCTTCCTCCGGTTTGTCACCGGCAGTCTTGCTAGAGTGCCCAACTTAATGCTGGCAACTAACAATAAGGGTTGCGCTCGTTGCGGGACTTAACCCAACATCTCACGACACGAGCTGACGACAACCATGCACCAC…
113	0231_D6_FAW_78	NR_041610	Lactobacillus animalis	0	1403	99.86	AGGTTACCCCACCGGCTTTGGGTGTTACAAACTCTCATGGTGTGACGGGCGGTGTGTACAAGGCCCGGGAACGTATTCACCGCGGCATGCTGATCCGCGATTACTAGCGATTCCGACTTCATGTAGGCGAGTTGCAGCCTACAATCCGAACTGAGAACGGCTTTAAGAGATTTGCTAAACCTCGCGGTCTTGCGACTCGTTGTACCGTCCATTGTAGCACGTGTGTAGCCCAGGTCATAAGGGGCATGATGATTTGACGTCATCCCCACCTTCCTCCGGTTTGTCACCGGCAGTCTTGCTAGAGTGCCCAACTTAATGCTGGCAACTAACAATAAGGGTTGCGCTCGTTGCGGGACTTAACCCAACATCTCACGACACGAGCTGACGACAACCATGCAC…
114	0231_D6_FAW_79	NR_041610	Lactobacillus animalis	0	1398	99.79	TACCCCACCGGCTTTGGGTGTTACAAACTCTCATGGTGTGACGGGCGGTGTGTACAAGGCCCGGGAACGTATTCACCGCGGCATGCTGATCCGCGATTACTAGCGATTCCGACTTCATGTAGGCGAGTTGCAGCCTACAATCCGAACTGAGAACGGCTTTAAGAGATTTGCTAAACCTCGCGGTCTTGCGACTCGTTGTACCGTCCATTGTAGCACGTGTGTAGCCCAGGTCATAAGGGGCATGATGATTTGACGTCATCCCCACCTTCCTCCGGTTTGTCACCGGCAGTCTTGCTAGAGTGCCCAACTTAATGCTGGCAACTAACAATAAGGGTTGCGCTCGTTGCGGGACTTAACCCAACATCTCACGACACGAGCTGACGACAACCATGCACCACC…
115	0231_D6_FAW_80	NR_041610	Lactobacillus animalis	0	1404	99.93	AAGGTTACCCCACCGGCTTTGGGTGTTACAAACTCTCATGGTGTGACGGGCGGTGTGTACAAGGCCCGGGAACGTATTCACCGCGGCATGCTGATCCGCGATTACTAGCGATTCCGACTTCATGTAGGCGAGTTGCAGCCTACAATCCGAACTGAGAACGGCTTTAAGAGATTTGCTAAACCTCGCGGTCTTGCGACTCGTTGTACCGTCCATTGTAGCACGTGTGTAGCCCAGGTCATAAGGGGCATGATGATTTGACGTCATCCCCACCTTCCTCCGGTTTGTCACCGGCAGTCTTGCTAGAGTGCCCAACTTAATGCTGGCAACTAACAATAAGGGTTGCGCTCGTTGCGGGACTTAACCCAACATCTCACGACACGAGCTGACGACAACCATGCA…
116	0231_D6_FAW_81	NR_041610	Lactobacillus animalis	0	1210	99.75	AGATTTGCTAAACCTCGCGGTCTTGCGACTCGTTGTACCGTCCATTGTAGCACGTGTGTACCCCAGGTCATAAGGGGCATGATGATTTGACGTCATCCCCACCTTCCTCCGGTTTGTCACCGGCAGTCTTGCTAGAGTGCCCAACTTAATGCTGGCAACTAACAATAAGGGTTGCGCTCGTTGCGGGACTTAACCCAACATCTCACGACACGAGCTGACGACAACCATGCACCACCTGTCATTCTGTCCCCGAAGGGAAAGTCCTATCTCTAGGATTGTCAAAAGATGTCAAGACCTGGTAAGGTTCTTCGCGTTGCTTCGAATTAAACCACATGCTCCACCGCTTGTGCGGGCCCCCGTCAATTCCTTTGAGTTTCAACCTTGCGGTCGTACTCCCCA…
117	0231_D6_FAW_82	NR_075036	Lactobacillus reuteri	0	1323	99.77	AGGCCCGGGAACGTATTCACCGCGGCATGCTGATCCGCGATTACTAGCGATTCCGACTTCGTGTAGGCGAGTTGCAGCCTACAGTCCGAACTGAGAACGGCTTTAAGAGATTAGCTTACTCTCGCGAGCTTGCGACTCGTTGTACCGTCCATTGTAGCACGTGTGTAGCCCAGGTCATAAGGGGCATGATGATCTGACGTCGTCCCCACCTTCCTCCGGTTTGTCACCGGCAGTCTCACTAGAGTGCCCAACTTAATGCTGGCAACTAGTAACAAGGGTTGCGCTCGTTGCGGGACTTAACCCAACATCTCACGACACGAGCTGACGACGACCATGCACCACCTGTCATTGCGTCCCCGAAGGGAACGCCTTATCTCTAAGGTTAGCGCAAGATGTCAA…
118	0231_D6_FAW_83	NR_113820	Lactobacillus reuteri	0	1406	99.86	ACCGACTTTGGGCGTTACAAACTCCCATGGTGTGACGGGCGGTGTGTACAAGGCCCGGGAACGTATTCACCGCGGCATGCTGATCCGCGATTACTAGCGATTCCGACTTCGTGTAGGCGAGTTGCAGCCTACAGTCCGAACTGAGAACGGCTTTAAGAGATTAGCTTACTCTCGCGAGCTTGCGACTCGTTGTACCGTCCATTGTAGCACGTGTGTAGCCCAGGTCATAAGGGGCATGATGATCTGACGTCGTCCCCACCTTCCTCCGGTTTGTCACCGGCAGTCTCACTAGAGTGCCCAACTTAATGCTGGCAACTAGTAACAAGGGTTGCGCTCGTTGCGGGACTTAACCCAACATCTCACGACACGAGCTGACGACGACCATGCACCACCTGTCAT…
119	0231_D6_FAW_84	NR_041610	Lactobacillus animalis	0	1336	99.85	TGGTGTGACGGGCGGTGTGTACAAGGCCCGGGAACGTATTCACCGCGGCATGCTGATCCGCGATTACTAGCGATTCCGACTTCATGTAGGCGAGTTGCAGCCTACAATCCGAACTGAGAACGGCTTTAAGAGATTTGCTAAACCTCGCGGTCTTGCGACTCGTTGTACCGTCCATTGTAGCACGTGTGTAGCCCAGGTCATAAGGGGCATGATGATTTGACGTCATCCCCACCTTCCTCCGGTTTGTCACCGGCAGTCTTGCTAGAGTGCCCAACTTAATGCTGGCAACTAACAATAAGGGTTGCGCTCGTTGCGGGACTTAACCCAACATCTCACGACACGAGCTGACGACAACCATGCACCACCTGTCATTCTGTCCCCGAAGGGAAAGTCCTATCT…
120	0231_D6_FAW_85	NR_075036	Lactobacillus reuteri	0	1394	99.64	ACCGACTTTGGGCGTTACAAACTCCCATGGTGTGACGGGCGGTGTGTACAAGGCCCGGGAACGTATTCACCGCGGCATGCTGATCCGCGATTACTAGCGATTCCGACTTCGTGTAGGCGAGTTGCAGCCTACAGTCCGAACTGAAAACGGCTTTAAGAGATTAGCTTACTCTCGCGAGCTTGCGACTCGTTGTACCGTCCATTGTAGCACGTGTGTAGCCCAGGTCATAAGGGGCATGATGATCTGACGTCGTCCCCACCTTCCTCCGGTTTGTCACCGGCAGTCTCACTAAAGTGCCCAACTTAATGCTGGCAACTAGTAACAAGGGTTGCGCTCGTTGCGGGACTTAACCCAACATCTCACGACACGAGCTGACGACGACCATGCACCACCTGTCAT…
121	0231_D6_FAW_86	NR_041610	Lactobacillus animalis	0	1405	99.86	AAAGGTTACCCCACCGGCTTTGGGTGTTACAAACTCTCATGGTGTGACGGGCGGTGTGTACAAGGCCCGGGAACGTATTCACCGCGGCATGCTGATCCGCGATTACTAGCGATTCCGACTTCATGTAGGCGAGTTGCAGCCTACAATCCGAACTGAGAACGGCTTTAAGAGATTTGCTAAACCTCGCGGTCTTGCGACTCGTTGTACCGTCCATTGTAGCACGTGTGTAGCCCAGGTCATAAGGGGCATGATGATTTGACGTCATCCCCACCTTCCTCCGGTTTGTCACCGGCAGTCTTGCTAGAGTGCCCAACTTAATGCTGGCAACTAACAATAAGGGTTGCGCTCGTTGCGGGACTTAACCCAACATCTCACGACACGAGCTGACGACAACCATGC…
122	0231_D6_FAW_87	NR_075036	Lactobacillus reuteri	0	1428	99.72	GGTTAGGCCACCGACTTTGGGCGTTACAAACTCCCATGGTGTGACGGGCGGTGTGTACAAGGCCCGGGAACGTATTCACCGCGGCATGCTGATCCGCGATTACTAGCGATTCCGACTTCGTGTAGGCGAGTTGCAGCCTACAGTCCGAACTGAGAACGGCTTTAAGAGATTAGCTTACTCTCGCGAGCTTGCGACTCGTTGTACCGTCCATTGTAGCACGTGTGTAGCCCAGGTCATAAGGGGCATGATGATCTGACGTCGTCCCCACCTTCCTCCGGTTTGTCACCGGCAGTCTCACTAGAGTGCCCAACTTAATGCTGGCAACTAGTAACAAGGGTTGCGCTCGTTGCGGGACTTAACCCAACATCTCACGACACGAGCTGACGACGACCATGCACC…
123	0231_D6_FAW_88	NR_041610	Lactobacillus animalis	0	1391	99.93	AGGTTACCCCACCGGCTTTGGGTGTTACAAACTCTCATGGTGTGACGGGCGGTGTGTACAAGGCCCGGGAACGTATTCACCGCGGCATGCTGATCCGCGATTACTAGCGATTCCGACTTCATGTAGGCGAGTTGCAGCCTACAATCCGAACTGAGAACGGCTTTAAGAGATTTGCTAAACCTCGCGGTCTTGCGACTCGTTGTACCGTCCATTGTAGCACGTGTGTAGCCCAGGTCATAAGGGGCATGATGATTTGACGTCATCCCCACCTTCCTCCGGTTTGTCACCGGCAGTCTTGCTAGAGTGCCCAACTTAATGCTGGCAACTAACAATAAGGGTTGCGCTCGTTGCGGGACTTAACCCAACATCTCACGACACGAGCTGACGACAACCATGCAC…
124	0231_D6_FAW_89	NR_041610	Lactobacillus animalis	0	1381	99.86	CCCACCGGCTTTGGGTGTTACAAACTCTCATGGTGTGACGGGCGGTGTGTACAAGGCCCGGGAACGTATTCACCGCGGCATGCTGATCCGCGATTACTAGCGATTCCGACTTCATGTAGGCGAGTTGCAGCCTACAATCCGAACTGAGAACGGCTTTAAGAGATTTGCTAAACCTCGCGGTCTTGCGACTCGTTGTACCGTCCATTGTAGCACGTGTGTAGCCCAGGTCATAAGGGGCATGATGATTTGACGTCATCCCCACCTTCCTCCGGTTTGTCACCGGCAGTCTTGCTAGAGTGCCCAACTTAATGCTGGCAACTAACAATAAGGGTTGCGCTCGTTGCGGGACTTAACCCAACATCTCACGACACGAGCTGACGACAACCATGCACCACCTGT…
125	0231_D6_FAW_90	NR_041610	Lactobacillus animalis	0	1402	99.86	GGTTACCCCACCGGCTTTGGGTGTTACAAACTCTCATGGTGTGACGGGCGGTGTGTACAAGGCCCGGGAACGTATTCACCGCGGCATGCTGATCCGCGATTACTAGCGATTCCGACTTCATGTAGGCGAGTTGCAGCCTACAATCCGAACTGAGAACGGCTTTAAGAGATTTGCTAAACCTCGCGGTCTTGCGACTCGTTGTACCGTCCATTGTAGCACGTGTGTAGCCCAGGTCATAAGGGGCATGATGATTTGACGTCATCCCCACCTTCCTCCGGTTTGTCACCGGCAGTCTTGCTAGAGTGCCCAACTTAATGCTGGCAACTAACAATAAGGGTTGCGCTCGTTGCGGGACTTAACCCAACATCTCACGACACGAGCTGACGACAACCATGCACC…
126	0231_D6_FAW_93	NR_041610	Lactobacillus animalis	0	1400	99.93	TTACCCCACCGGCTTTGGGTGTTACAAACTCTCATGGTGTGACGGGCGGTGTGTACAAGGCCCGGGAACGTATTCACCGCGGCATGCTGATCCGCGATTACTAGCGATTCCGACTTCATGTAGGCGAGTTGCAGCCTACAATCCGAACTGAGAACGGCTTTAAGAGATTTGCTAAACCTCGCGGTCTTGCGACTCGTTGTACCGTCCATTGTAGCACGTGTGTAGCCCAGGTCATAAGGGGCATGATGATTTGACGTCATCCCCACCTTCCTCCGGTTTGTCACCGGCAGTCTTGCTAGAGTGCCCAACTTAATGCTGGCAACTAACAATAAGGGTTGCGCTCGTTGCGGGACTTAACCCAACATCTCACGACACGAGCTGACGACAACCATGCACCAC…
127	0231_D6_FAW_94	NR_113820	Lactobacillus reuteri	0	1415	99.86	GGTTAGGCCACCGACTTTGGGCGTTACAAACTCCCATGGTGTGACGGGCGGTGTGTACAAGGCCCGGGAACGTATTCACCGCGGCATGCTGATCCGCGATTACTAGCGATTCCGACTTCGTGTAGGCGAGTTGCAGCCTACAGTCCGAACTGAGAACGGCTTTAAGAGATTAGCTTACTCTCGCGAGCTTGCGACTCGTTGTACCGTCCATTGTAGCACGTGTGTAGCCCAGGTCATAAGGGGCATGATGATCTGACGTCGTCCCCACCTTCCTCCGGTTTGTCACCGGCAGTCTCACTAGAGTGCCCAACTTAATGCTGGCAACTAGTAACAAGGGTTGCGCTCGTTGCGGGACTTAACCCAACATCTCACGACACGAGCTGACGACGACCATGCACC…
128	0231_D6_FAW_96	NR_041610	Lactobacillus animalis	0	1405	99.86	AAAGGTTACCCCACCGGCTTTGGGTGTTACAAACTCTCATGGTGTGACGGGCGGTGTGTACAAGGCCCGGGAACGTATTCACCGCGGCATGCTGATCCGCGATTACTAGCGATTCCGACTTCATGTAGGCGAGTTGCAGCCTACAATCCGAACTGAGAACGGCTTTAAGAGATTTGCTAAACCTCGCGGTCTTGCGACTCGTTGTACCGTCCATTGTAGCACGTGTGTAGCCCAGGTCATAAGGGGCATGATGATTTGACGTCATCCCCACCTTCCTCCGGTTTGTCACCGGCAGTCTTGCTAGAGTGCCCAACTTAATGCTGGCAACTAACAATAAGGGTTGCGCTCGTTGCGGGACTTAACCCAACATCTCACGACACGAGCTGACGACAACCATGC…
129	0231_D6_FAT_4	NR_104799	Anaerostipes hadrus	0	1323	96.9	CTGACTTCGGGCGTTACTGACTCCCATGGTGTGACGGGCGGTGTGTACAAGACCCGGGAACGTATTCACCGCGACATTCTGATTCGCGATTACTAGCGATTCCAGCTTCATGTAGTCGAGTTGCAGACTACAATCCGAACTGAGACGTTATTTTTGGGATTTGCTCACTCTCACAAGGCTGCTTCCCTTTGTTTACGCCATTGTAGCACGTGTGTAGCCCTGGTCATAAGGGGCATGATGATTTGACGTCGTCCCCACCTTCCTCCAGGTTATCCCTGGCAGTCTCTCTAGAGTGCCCATCCGAATTGCTGGCTACTAAAGATAGGGGTTGCGCTCGTTGCGGGACTTAACCCAACATCTCACGACACGAGCTGACGACAACCATGCACCACCTGTCAC…
130	0231_D6_FAT_5	NR_104799	Anaerostipes hadrus	0	1323	96.9	CTGACTTCGGGCGTTACTGACTCCCATGGTGTGACGGGCGGTGTGTACAAGACCCGGGAACGTATTCACCGCGACATTCTGATTCGCGATTACTAGCGATTCCAGCTTCATGTAGTCGAGTTGCAGACTACAATCCGAACTGAGACGTTATTTTTGGGATTTGCTCACTCTCACAAGGCTGCTTCCCTTTGTTTACGCCATTGTAGCACGTGTGTAGCCCTGGTCATAAGGGGCATGATGATTTGACGTCGTCCCCACCTTCCTCCAGGTTATCCCTGGCAGTCTCTCTAGAGTGCCCATCCGAATTGCTGGCTACTAAAGATAGGGGTTGCGCTCGTTGCGGGACTTAACCCAACATCTCACGACACGAGCTGACGACAACCATGCACCACCTGTCAC…
131	0231_D6_FAT_7	NR_118692	Blautia obeum	0	1333	97	TTAGGTCACTGACTTCGGGCGTTACTGACTCCCATGGTGTGACGGGCGGTGTGTACAAGACCCGGGAACGTATTCACCGCGGCATTCTGATCCGCGATTACTAGCGATTCCAGCTTCGTGCAGTCGAGTTGCAGACTGCAGTCCGAACTGGGACGTTATTTTTGGGATTTGCTTACCCTCGCAGGCTCGCTTCCCTTTGTTTACGCCATTGTAGCACGTGTGTAGCCCAAATCATAAGGGGCATGATGATTTGACGTCATCCCCGCCTTCCTCCAGGTTATCCCTGGCAGTCTCCTCAGAGTGCCCACCTTTACGTGCTGGCTACTGGGGATAGGGGTTGCGCTCGTTGCGGGACTTAACCCAACATCTCACGACACGAGCTGACGACAACCATGCACC…
132	0231_D6_FAT_8	NR_118692	Blautia obeum	0	1326	97.06	gggggtcccgccttcggcagctcctcccttgcggttaggtcactgacttcgggcgttactgactcccatggtgtgacgggCGGTGTGTACAAGACCCGGGAACGTATTCACCGCGGCATTCTGATCCGCGATTACTAGCGATTCCAGCTTCGTGCAGTCGAGTTGCAGACTGCAGTCCGAACTGGGACGTTATTTTTGGGATTTGCTTACCCTCGCAGGCTCGCTTCCCTTTGTTTACGCCATTGTAGCACGTGTGTAGCCCAAATCATAAGGGGCATGATGATTTGACGTCATCCCCGCCTTCCTCCAGGTTATCCCTGGCAGTCTCCTCAGAGTGCCCAGCCGAACTGCTGGCTACTGGGGATAGGGGTTGCGCTCGTTGCGGGACTTAACCCAACA…
133	0231_D6_FAT_9	NR_104729	[Clostridium] mangenotii	0	1326	99.4	AGGGTTAGATAATCGGCTTCGGGTGTTTCCAACTTCCGTGGTGTGACGGGCGGTGTGTACAAGACCCGGGAACGCATTCACCGCAGCATTCTGATCTGCGATTACTAGTAACTCCAGCTTCATGTGGGCGAGTTTCAGCCCACAATCCGAACTGAGAATGGCTTTAAGGGATTGGCATGACCTTACGGTTTAGCAGCCCTCTGTACCACCCATTGTAGCACGTGTGTAGCCCTAAGCATAAGGGGCATGATGATTTGACGTCATCCCCACCTTCCTCCAGGTTATCCCTGGCAGTCTCTCTAGAGTGCCCAACTTAATGATGGCAACTAAAGACAAGGGTTGCGCTCGTTGCGGGACTTAACCCAACATCTCACGACACGAGCTGACGACAACCATGCA…
134	0231_D6_FAT_10	NR_041610	Lactobacillus animalis	0	1404	99.86	TTACCCCACCGGCTTTGGGTGTTACAAACTCTCATGGTGTGACGGGCGGTGTGTACAAGGCCCGGGAACGTATTCACCGCGGCATGCTGATCCGCGATTACTAGCGATTCCGACTTCATGTAGGCGAGTTGCAGCCTACAATCCGAACTGAGAACGGCTTTAAGAGATTTGCTAAACCTCGCGGTCTTGCGACTCGTTGTACCGTCCATTGTAGCACGTGTGTAGCCCAGGTCATAAGGGGCATGATGATTTGACGTCATCCCCACCTTCCTCCGGTTTGTCACCGGCAGTCTTGCTAGAGTGCCCAACTTAATGCTGGCAACTAACAATAAGGGTTGCGCTCGTTGCGGGACTTAACCCAACATCTCACGACACGAGCTGACGACAACCATGCACCAC…
135	0231_D6_FAT_11	NR_113410	[Clostridium] clostridioforme	0	1341	94.48	CTTTTCAGTTGGGTCACTGGCTTCGGGCATTTCCGACTCCCATGGTGTGACGGGCGGTGTGTACAAGACCCGGGAACGTATTCACCGCAGCATTCTGATCTGCGATTACTAGCGATTCCAGCTTCATGTAGTCGAGTTGCAGACTACAATCCGAACTGAGACGTTATTTTTGAGATTCGCTCCCCCTCGCAGGCTCGCTTCTCTTTGTTTACGCCATTGTAGCACGTGTGTAGCCCAAATCATAAGGGGCATGATGATTTGACGTCATCCCCACCTTCCTCCAGGTTATCCCTGGCAGTCTCATCAGAGTGCCCAGCTTTACCTGCTGGCTACTGACAATAGGGGTTGCGCTCGTTGCGGGACTTAACCCAACATCTCACGACACGAGCTGACGACAAC…
136	0231_D6_FAT_12	NR_134005	Clostridium bornimense	0	1354	99.85	TTGCGGTTACCTCACGGACTTCGGGTGTTACCAGCTCTCATGGTGTGACGGGCGGTGTGTACAAGGCCCGGGAACGTATTCACCGCGACATTCTGATTCGCGATTACTAGCAACTCCAACTTCATGTAGGCGAGTTGCAGCCTACAATCCGAACTGGGATGAGTTTTTGAGTTTTGCTCCACCTCACGGTTTTGCGTCTCTTTGTACTCACCATTGTAGCACGTGTGTAGCCCTAGACATAAGGGGCATGATGATTTGACGTCATCCCCACCTTCCTCCGCGTTAACCACGGCAGTCTTGCTAGAGTGCTCAACTTAATGGTAGCAACTAACAATAAGGGTTGCGCTCGTTGCGGGACTTAACCCAACATCTCACGACACGAGCTGACGACAACCATGC…
137	0231_D6_FAT_13	NR_104799	Anaerostipes hadrus	0	1323	96.83	CTGACTTCGGGCGTTACTGACTCCCATGGTGTGACGGGCGGTGTGTACAAGACCCGGGAACGTATTCACCGCGACATTCTGATTCGCGATTACTAGCGATTCCAGCTTCATGTAGTCGAGTTGCAGACTACAATCCGAACTGAGACGTTATTTTTGGGATTTGCTCACTCTCACAAGGCTGCTTCCCTTTGTTTACGCCATTGTAGCACGTGTGTAGCCCTGGTCATAAGGGGCATGATGATTTGACGTCGTCCCCACCTTCCTCCAGGTTATCCCTGGCAGTCTCTCTAGAGTGCCCATCCGAATTGCTGGCTACTAAAGATAGGGGTTGCGCTCGTTGCGGGACTTAACCCAACATCTCACGACACGAGCTGACGACAACCATGCACCACCTGTCAC…
138	0231_D6_FAT_15	NR_104799	Anaerostipes hadrus	0	1339	96.86	CCTTGCGGTTGGGTCACTGACTTCGGGCGTTACTGACTCCCATGGTGTGACGGGCGGTGTGTACAAGACCCGGGAACGTATTCACCGCGACATTCTGATTCGCGATTACTAGCGATTCCAGCTTCATGTAGTCGAGTTGCAGACTACAATCCGAACTGAGACGTTATTTTTGGGATTTGCTCACTCTCACAAGGCTGCTTCCCTTTGTTTACGCCATTGTAGCACGTGTGTAGCCCTGGTCATAAGGGGCATGATGATTTGACGTCGTCCCCACCTTCCTCCAGGTTATCCCTGGCAGTCTCTCTAGAGTGCCCATCCGAATTGCTGGCTACTAAAGATAGGGGTTGCGCTCGTTGCGGGACTTAACCCAACATCTCACGACACGAGCTGACGACAACC…
139	0231_D6_FAT_16	NR_118692	Blautia obeum	0	1334	97.23	GTTAGGTCACTGACTTCGGGCGTTACTGACTCCCATGGTGTGACGGGCGGTGTGTACAAGACCCGGGAACGTATTCACCGCGGCATTCTGATCCGCGATTACTAGCGATTCCAGCTTCGTGCAGTCGAGTTGCAGACTGCAGTCCGAACTGGGACGTTATTTTTGGGATTTGCTTACCCTCGCAGGCTCGCTTCCCTTTGTTTACGCCATTGTAGCACGTGTGTAGCCCAAATCATAAGGGGCATGATGATTTGACGTCATCCCCGCCTTCCTCCAGGTTATCCCTGGCAGTCTCCTCAGAGTGCCCACCTTTACGTGCTGGCTACTGGGGATAGGGGTTGCGCTCGTTGCGGGACTTAACCCAACATCTCACGACACGAGCTGACGACAACCATGCAC…
140	0231_D6_GAM_17	NR_041610	Lactobacillus animalis	0	1399	99.86	TACCCCACCGGCTTTGGGTGTTACAAACTCTCATGGTGTGACGGGCGGTGTGTACAAGGCCCGGGAACGTATTCACCGCGGCATGCTGATCCGCGATTACTAGCGATTCCGACTTCATGTAGGCGAGTTGCAGCCTACAATCCGAACTGAGAACGGCTTTAAGAGATTTGCTAAACCTCGCGGTCTTGCGACTCGTTGTACCGTCCATTGTAGCACGTGTGTAGCCCAGGTCATAAGGGGCATGATGATTTGACGTCATCCCCACCTTCCTCCGGTTTGTCACCGGCAGTCTTGCTAGAGTGCCCAACTTAATGCTGGCAACTAACAATAAGGGTTGCGCTCGTTGCGGGACTTAACCCAACATCTCACGACACGAGCTGACGACAACCATGCACCACC…
141	0231_D6_GAM_18	NR_117574	Lactobacillus johnsonii	0	1422	99.79	TATCCCACCGGCTTTGGGTGTTACAGACTCTCATGGTGTGACGGGCGGTGTGTACAAGGCCCGGGAACGTATTCACCGCGGCGTGCTGATCCGCGATTACTAGCGATTCCAGCTTCGTGTAGGCGAGTTGCAGCCTACAGTCCGAACTGAGAACGGCTTTAAGAGATCCGCTTGCCTTCGCAGGTTCGCTTCTCGTTGTACCGTCCATTGTAGCACGTGTGTAGCCCAGGTCATAAGGGGCATGATGACTTGACGTCATCCCCACCTTCCTCCGGTTTGTCACCGGCAGTCTCATTAGAGTGCCCAACTTAATGATGGCAACTAATGACAAGGGTTGCGCTCGTTGCGGGACTTAACCCAACATCTCACGACACGAGCTGACGACAGCCATGCACCACC…
142	0231_D6_GAM_19	NR_041610	Lactobacillus animalis	0	1390	99.86	TACCCCACCGGCTTTGGGTGTTACAAACTCTCATGGTGTGACGGGCGGTGTGTACAAGGCCCGGGAACGTATTCACCGCGGCATGCTGATCCGCGATTACTAGCGATTCCGACTTCATGTAGGCGAGTTGCAGCCTACAATCCGAACTGAGAACGGCTTTAAGAGATTTGCTAAACCTCGCGGTCTTGCGACTCGTTGTACCGTCCATTGTAGCACGTGTGTAGCCCAGGTCATAAGGGGCATGATGATTTGACGTCATCCCCACCTTCCTCCGGTTTGTCACCGGCAGTCTTGCTAGAGTGCCCAACTTAATGCTGGCAACTAACAATAAGGGTTGCGCTCGTTGCGGGACTTAACCCAACATCTCACGACACGAGCTGACGACAACCATGCACCACC…
143	0231_D6_GAM_20	NR_075036	Lactobacillus reuteri	0	1407	99.86	TTAGGCCACCGACTTTGGGCGTTACAAACTCCCATGGTGTGACGGGCGGTGTGTACAAGGCCCGGGAACGTATTCACCGCGGCATGCTGATCCGCGATTACTAGCGATTCCGACTTCGTGTAGGCGAGTTGCAGCCTACAGTCCGAACTGAGAACGGCTTTAAGAGATTAGCTTACTCTCGCGAGCTTGCGACTCGTTGTACCGTCCATTGTAGCACGTGTGTAGCCCAGGTCATAAGGGGCATGATGATCTGACGTCGTCCCCACCTTCCTCCGGTTTGTCACCGGCAGTCTCACTAGAGTGCCCAACTTAATGCTGGCAACTAGTAACAAGGGTTGCGCTCGTTGCGGGACTTAACCCAACATCTCACGACACGAGCTGACGACGACCATGCACCAC…
144	0231_D6_GAM_21	NR_041610	Lactobacillus animalis	0	1403	99.93	AGGTTACCCCACCGGCTTTGGGTGTTACAAACTCTCATGGTGTGACGGGCGGTGTGTACAAGGCCCGGGAACGTATTCACCGCGGCATGCTGATCCGCGATTACTAGCGATTCCGACTTCATGTAGGCGAGTTGCAGCCTACAATCCGAACTGAGAACGGCTTTAAGAGATTTGCTAAACCTCGCGGTCTTGCGACTCGTTGTACCGTCCATTGTAGCACGTGTGTAGCCCAGGTCATAAGGGGCATGATGATTTGACGTCATCCCCACCTTCCTCCGGTTTGTCACCGGCAGTCTTGCTAGAGTGCCCAACTTAATGCTGGCAACTAACAATAAGGGTTGCGCTCGTTGCGGGACTTAACCCAACATCTCACGACACGAGCTGACGACAACCATGCAC…
145	0231_D6_GAM_22	NR_041610	Lactobacillus animalis	0	1419	99.72	AAAGGTTACCCCACCGGCTTTGGGTGTTACAAACTCTCATGGTGTGACGGGCGGTGTGTACAAGGCCCGGGAACGTATTCACCGCGGCATGCTGATCCGCGATTACTAGCGATTCCGACTTCATGTAGGCGAGTTGCAGCCTACAATCCGAACTGAGAACGGCTTTAAGAGATTTGCTAAACCTCGCGGTCTTGCGACTCGTTGTACCGTCCATTGTAGCACGTGTGTAGCCCAGGTCATAAGGGGCATGATGATTTGACGTCATCCCCACCTTCCTCCGGTTTGTCACCGGCAGTCTTGCTAGAGTGCCCAACTTAATGCTGGCAACTAACAATAAGGGTTGCGCTCGTTGCGGGACTTAACCCAACATCTCACGACACGAGCTGACGACAACCATGC…
146	0231_D6_GAM_24	NR_118692	Blautia obeum	0	1265	96.76	CCGGGAACGTATTCACCGCGGCATTCTGATCCGCGATTACTAGCGATTCCAGCTTCGTGCAGTCGAGTTGCAGACTGCAGTCCGAACTGGGACGTTATTTTTGGGATTTGCTTACCCTCGCAGGCTCGCTTCCCTTTGTTTACGCCATTGTAGCACGTGTGTAGCCCAAATCATAAGGGGCATGATGATTTGACGTCATCCCCGCCTTCCTCCAGGTTATCCCTGGCAGTCTCCTCAGAGTGCCCACCTTTACGTGCTGGCTACTGGGGATAGGGGTTGCGCTCGTTGCGGGACTTAACCCAACATCTCACGACACGAGCTGACGACAACCATGCACCACCTGTCTCCTCTGTCCCGAAGGAAAGACTCGGTTAAGAACCGGTCAGAGGGATGTCAAGA…
147	0231_D6_GAM_25	NR_041610	Lactobacillus animalis	0	1419	99.72	AAGGTTACCCCACCGGCTTTGGGTGTTACAAACTCTCATGGTGTGACGGGCGGTGTGTACAAGGCCCGGGAACGTATTCACCGCGGCATGCTGATCCGCGATTACTAGCGATTCCGACTTCATGTAGGCGAGTTGCAGCCTACAATCCGAACTGAGAACGGCTTTAAGAGATTTGCTAAACCTCGCGGTCTTGCGACTCGTTGTACCGTCCATTGTAGCACGTGTGTAGCCCAGGTCATAAGGGGCATGATGATTTGACGTCATCCCCACCTTCCTCCGGTTTGTCACCGGCAGTCTTGCTAGAGTGCCCAACTTAATGCTGGCAACTAACAATAAGGGTTGCGCTCGTTGCGGGACTTAACCCAACATCTCACGACACGAGCTGACGACAACCATGCA…
148	0231_D6_GAM_26	NR_041610	Lactobacillus animalis	0	1404	99.86	AAGGTTACCCCACCGGCTTTGGGTGTTACAAACTCTCATGGTGTGACGGGCGGTGTGTACAAGGCCCGGGAACGTATTCACCGCGGCATGCTGATCCGCGATTACTAGCGATTCCGACTTCATGTAGGCGAGTTGCAGCCTACAATCCGAACTGAGAACGGCTTTAAGAGATTTGCTAAACCTCGCGGTCTTGCGACTCGTTGTACCGTCCATTGTAGCACGTGTGTAGCCCAGGTCATAAGGGGCATGATGATTTGACGTCATCCCCACCTTCCTCCGGTTTGTCACCGGCAGTCTTGCTAGAGTGCCCAACTTAATGCTGGCAACTAACAATAAGGGTTGCGCTCGTTGCGGGACTTAACCCAACATCTCACGACACGAGCTGACGACAACCATGCA…
149	0231_D6_GAM_27	NR_041610	Lactobacillus animalis	0	1393	99.86	ACCGGCTTTGGGTGTTACAAACTCTCATGGTGTGACGGGCGGTGTGTACAAGGCCCGGGAACGTATTCACCGCGGCATGCTGATCCGCGATTACTAGCGATTCCGACTTCATGTAGGCGAGTTGCAGCCTACAATCCGAACTGAGAACGGCTTTAAGAGATTTGCTAAACCTCGCGGTCTTGCGACTCGTTGTACCGTCCATTGTAGCACGTGTGTAGCCCAGGTCATAAGGGGCATGATGATTTGACGTCATCCCCACCTTCCTCCGGTTTGTCACCGGCAGTCTTGCTAGAGTGCCCAACTTAATGCTGGCAACTAACAATAAGGGTTGCGCTCGTTGCGGGACTTAACCCAACATCTCACGACACGAGCTGACGACAACCATGCACCACCTGTCAT…
150	0231_D6_GAM_28	NR_113820	Lactobacillus reuteri	0	1427	99.79	GGTTAGGCCACCGACTTTGGGCGTTACAAACTCCCATGGTGTGACGGGCGGTGTGTACAAGGCCCGGGAACGTATTCACCGCGGCATGCTGATCCGCGATTACTAGCGATTCCGACTTCGTGTAGGCGAGTTGCAGCCTACAGTCCGAACTGAGAACGGCTTTAAGAGATTAGCTTACTCTCGCGAGCTTGCGACTCGTTGTACCGTCCATTGTAGCACGTGTGTAGCCCAGGTCATAAGGGGCATGATGATCTGACGTCGTCCCCACCTTCCTCCGGTTTGTCACCGGCAGTCTCACTAGAGTGCCCAACTTAATGCTGGCAACTAGTAACAAGGGTTGCGCTCGTTGCGGGACTTAACCCAACATCTCACGACACGAGCTGACGACGACCATGCACC…
151	0231_D6_GAM_29	NR_041610	Lactobacillus animalis	0	1404	99.79	AAGGTTACCCCACCGGCTTTGGGTGTTACAAACTCTCATGGTGTGACGGGCGGTGTGTACAAGGCCCGGGAACGTATTCACCGCGGCATGCTGATCCGCGATTACTAGCGATTCCGACTTCATGTAGGCGAGTTGCAGCCTACAATCCGAACTGAGAACGGCTTTAAGAGATTTGCTAAACCTCGCGGTCTTGCGACTCGTTGTACCGTCCATTGTAGCACGTGTGTAGCCCAGGTCATAAGGGGCATGATGATTTGACGTCATCCCCACCTTCCTCCGGTTTGTCACCGGCAGTCTTGCTAGAGTGCCCAACTTAATGCTGGCAACTAACAATAAGGGTTGCGCTCGTTGCGGGACTTAACCCAACATCTCACGACACGAGCTGACGACAACCATGCA…
152	0231_D6_GAM_31	NR_041610	Lactobacillus animalis	0	1398	99.86	GGTTACCCCACCGGCTTTGGGTGTTACAAACTCTCATGGTGTGACGGGCGGTGTGTACAAGGCCCGGGAACGTATTCACCGCGGCATGCTGATCCGCGATTACTAGCGATTCCGACTTCATGTAGGCGAGTTGCAGCCTACAATCCGAACTGAGAACGGCTTTAAGAGATTTGCTAAACCTCGCGGTCTTGCGACTCGTTGTACCGTCCATTGTAGCACGTGTGTAGCCCAGGTCATAAGGGGCATGATGATTTGACGTCATCCCCACCTTCCTCCGGTTTGTCACCGGCAGTCTTGCTAGAGTGCCCAACTTAATGCTGGCAACTAACAATAAGGGTTGCGCTCGTTGCGGGACTTAACCCAACATCTCACGACACGAGCTGACGACAACCATGCACC…
153	0231_D6_GAM_32	NR_041610	Lactobacillus animalis	0	1407	99.86	AAAGGTTACCCCACCGGCTTTGGGTGTTACAAACTCTCATGGTGTGACGGGCGGTGTGTACAAGGCCCGGGAACGTATTCACCGCGGCATGCTGATCCGCGATTACTAGCGATTCCGACTTCATGTAGGCGAGTTGCAGCCTACAATCCGAACTGAGAACGGCTTTAAGAGATTTGCTAAACCTCGCGGTCTTGCGACTCGTTGTACCGTCCATTGTAGCACGTGTGTAGCCCAGGTCATAAGGGGCATGATGATTTGACGTCATCCCCACCTTCCTCCGGTTTGTCACCGGCAGTCTTGCTAGAGTGCCCAACTTAATGCTGGCAACTAACAATAAGGGTTGCGCTCGTTGCGGGACTTAACCCAACATCTCACGACACGAGCTGACGACAACCATGC…
154	0231_D6_GAM_33	NR_113316	Collinsella aerofaciens	0	1316	99.47	ACGACTCGGGTGGTGTGACGGGCGGTGTGTACAAGGCCCGGGAACGCATTCACCGCGGCATGCTGATCCGCGATTACTAGCAACTCCGACTTCGTGGGGGCGGGTTGCAGCCCCCAATCCGAACTGGGGCCGGCTTTCCGGGATCCGCTCCCCCTCGCGGGGTGGCATCCCTCTGTACCGGCCATTGTAGCACGTGTGCAGCCCAGGGCATAAGGGGCATGATGACTTGACGTCGTCCCCGCCCTCCTCCGCCTTGACGGCGGCGGTCCCGCGTGGGTTCCCGGCATCACCCGATGGCAACACGCGGCGGGGGTTGCGCTCGTTGCGGGACTTAACCCAACATCTCACGACACGAGCTGACGACAGCCATGCACCACCTGTATGGGCTCCTCTCGGCCA…
155	0231_D6_GAM_34	NR_041610	Lactobacillus animalis	0	1409	99.86	AAAGGTTACCCCACCGGCTTTGGGTGTTACAAACTCTCATGGTGTGACGGGCGGTGTGTACAAGGCCCGGGAACGTATTCACCGCGGCATGCTGATCCGCGATTACTAGCGATTCCGACTTCATGTAGGCGAGTTGCAGCCTACAATCCGAACTGAGAACGGCTTTAAGAGATTTGCTAAACCTCGCGGTCTTGCGACTCGTTGTACCGTCCATTGTAGCACGTGTGTAGCCCAGGTCATAAGGGGCATGATGATTTGACGTCATCCCCACCTTCCTCCGGTTTGTCACCGGCAGTCTTGCTAGAGTGCCCAACTTAATGCTGGCAACTAACAATAAGGGTTGCGCTCGTTGCGGGACTTAACCCAACATCTCACGACACGAGCTGACGACAACCATGC…
156	0231_D6_GAM_36	NR_041610	Lactobacillus animalis	0	1400	99.86	TTACCCCACCGGCTTTGGGTGTTACAAACTCTCATGGTGTGACGGGCGGTGTGTACAAGGCCCGGGAACGTATTCACCGCGGCATGCTGATCCGCGATTACTAGCGATTCCGACTTCATGTAGGCGAGTTGCAGCCTACAATCCGAACTGAGAACGGCTTTAAGAGATTTGCTAAACCTCGCGGTCTTGCGACTCGTTGTACCGTCCATTGTAGCACGTGTGTAGCCCAGGTCATAAGGGGCATGATGATTTGACGTCATCCCCACCTTCCTCCGGTTTGTCACCGGCAGTCTTGCTAGAGTGCCCAACTTAATGCTGGCAACTAACAATAAGGGTTGCGCTCGTTGCGGGACTTAACCCAACATCTCACGACACGAGCTGACGACAACCATGCACCAC…
157	0231_D6_GAM_37	NR_041610	Lactobacillus animalis	0	1396	99.79	TTACCCCACCGGCTTTGGGTGTTACAAACTCTCATGGTGTGACGGGCGGTGTGTACAAGGCCCGGGAACGTATTCACCGCGGCATGCTGATCCGCGATTACTAGCGATTCCGACTTCATGTAGGCGAGTTGCAGCCTACAATCCGAACTGAGAACGGCTTTAAGAGATTTGCTAAACCTCGCGGTCTTGCGACTCGTTGTACCGTCCATTGTAGCACGTGTGTAGCCCAGGTCATAAGGGGCATGATGATTTGACGTCATCCCCACCTTCCTCCGGTTTGTCACCGGCAGTCTTGCTAGAGTGCCCAACTTAATGCTGGCAACTAACAATAAGGGTTGCGCTCGTTGCGGGACTTAACCCAACATCTCACGACACGAGCTGACGACAACCATGCACCAC…
158	0231_D6_GAM_38	NR_041610	Lactobacillus animalis	0	1393	99.86	GGTTACCCCACCGGCTTTGGGTGTTACAAACTCTCATGGTGTGACGGGCGGTGTGTACAAGGCCCGGGAACGTATTCACCGCGGCATGCTGATCCGCGATTACTAGCGATTCCGACTTCATGTAGGCGAGTTGCAGCCTACAATCCGAACTGAGAACGGCTTTAAGAGATTTGCTAAACCTCGCGGTCTTGCGACTCGTTGTACCGTCCATTGTAGCACGTGTGTAGCCCAGGTCATAAGGGGCATGATGATTTGACGTCATCCCCACCTTCCTCCGGTTTGTCACCGGCAGTCTTGCTAGAGTGCCCAACTTAATGCTGGCAACTAACAATAAGGGTTGCGCTCGTTGCGGGACTTAACCCAACATCTCACGACACGAGCTGACGACAACCATGCACC…
159	0231_D6_GAM_39	NR_041610	Lactobacillus animalis	0	1397	99.93	CCCCACCGGCTTTGGGTGTTACAAACTCTCATGGTGTGACGGGCGGTGTGTACAAGGCCCGGGAACGTATTCACCGCGGCATGCTGATCCGCGATTACTAGCGATTCCGACTTCATGTAGGCGAGTTGCAGCCTACAATCCGAACTGAGAACGGCTTTAAGAGATTTGCTAAACCTCGCGGTCTTGCGACTCGTTGTACCGTCCATTGTAGCACGTGTGTAGCCCAGGTCATAAGGGGCATGATGATTTGACGTCATCCCCACCTTCCTCCGGTTTGTCACCGGCAGTCTTGCTAGAGTGCCCAACTTAATGCTGGCAACTAACAATAAGGGTTGCGCTCGTTGCGGGACTTAACCCAACATCTCACGACACGAGCTGACGACAACCATGCACCACCTG…
160	0231_D6_GAM_40	NR_041610	Lactobacillus animalis	0	1414	99.65	TACCCCACCGGCTTTGGGTGTTACAAACTCTCATGGTGTGACGGGCGGTGTGTACAAGGCCCGGGAACGTATTCACCGCGGCATGCTGATCCGCGATTACTAGCGATTCCGACTTCATGTAGGCGAGTTGCAGCCTACAATCCGAACTGAGAACGGCTTTAAGAGATTTGCTAAACCTCGCGGTCTTGCGACTCGTTGTACCGTCCATTGTAGCACGTGTGTAGCCCAGGTCATAAGGGGCATGATGATTTGACGTCATCCCCACCTTCCTCCGGTTTGTCACCGGCAGTCTTGCTAGAGTGCCCAACTTAATGCTGGCAACTAACAATAAGGGTTGCGCTCGTTGCGGGACTTAACCCAACATCTCACGACACGAGCTGACGACAACCATGCACCACC…
161	0231_D6_GAM_41	NR_041610	Lactobacillus animalis	0	1400	99.86	GGTTACCCCACCGGCTTTGGGTGTTACAAACTCTCATGGTGTGACGGGCGGTGTGTACAAGGCCCGGGAACGTATTCACCGCGGCATGCTGATCCGCGATTACTAGCGATTCCGACTTCATGTAGGCGAGTTGCAGCCTACAATCCGAACTGAGAACGGCTTTAAGAGATTTGCTAAACCTCGCGGTCTTGCGACTCGTTGTACCGTCCATTGTAGCACGTGTGTAGCCCAGGTCATAAGGGGCATGATGATTTGACGTCATCCCCACCTTCCTCCGGTTTGTCACCGGCAGTCTTGCTAGAGTGCCCAACTTAATGCTGGCAACTAACAATAAGGGTTGCGCTCGTTGCGGGACTTAACCCAACATCTCACGACACGAGCTGACGACAACCATGCACC…
162	0231_D6_GAM_42	NR_113820	Lactobacillus reuteri	0	1405	99.86	TAGGCCACCGACTTTGGGCGTTACAAACTCCCATGGTGTGACGGGCGGTGTGTACAAGGCCCGGGAACGTATTCACCGCGGCATGCTGATCCGCGATTACTAGCGATTCCGACTTCGTGTAGGCGAGTTGCAGCCTACAGTCCGAACTGAGAACGGCTTTAAGAGATTAGCTTACTCTCGCGAGCTTGCGACTCGTTGTACCGTCCATTGTAGCACGTGTGTAGCCCAGGTCATAAGGGGCATGATGATCTGACGTCGTCCCCACCTTCCTCCGGTTTGTCACCGGCAGTCTCACTAGAGTGCCCAACTTAATGCTGGCAACTAGTAACAAGGGTTGCGCTCGTTGCGGGACTTAACCCAACATCTCACGACACGAGCTGACGACGACCATGCACCACC…
163	0231_D6_GAM_43	NR_113316	Collinsella aerofaciens	0	1334	99.93	CTCTCGGTTGGGCCGGCGACTTCGGGTGCAGACGACTCGGGTGGTGTGACGGGCGGTGTGTACAAGGCCCGGGAACGCATTCACCGCGGCATGCTGATCCGCGATTACTAGCAACTCCGACTTCATGGGGGCGGGTTGCAGCCCCCAATCCGAACTGGGGCCGGCTTTCCGGGATCCGCTCCCCCTCGCGGGGTGGCATCCCTCTGTACCGGCCATTGTAGCACGTGTGCAGCCCAGGGCATAAGGGGCATGATGACTTGACGTCGTCCCCGCCCTCCTCCGCCTTGACGGCGGCGGTCCCGCGTGGGTTCCCGGCATCACCCGATGGCAACACGCGGCGGGGGTTGCGCTCGTTGCGGGACTTAACCCAACATCTCACGACACGAGCTGACGACAGCC…
164	0231_D6_GAM_44	NR_041610	Lactobacillus animalis	0	1404	99.86	AAGGTTACCCCACCGGCTTTGGGTGTTACAAACTCTCATGGTGTGACGGGCGGTGTGTACAAGGCCCGGGAACGTATTCACCGCGGCATGCTGATCCGCGATTACTAGCGATTCCGACTTCATGTAGGCGAGTTGCAGCCTACAATCCGAACTGAGAACGGCTTTAAGAGATTTGCTAAACCTCGCGGTCTTGCGACTCGTTGTACCGTCCATTGTAGCACGTGTGTAGCCCAGGTCATAAGGGGCATGATGATTTGACGTCATCCCCACCTTCCTCCGGTTTGTCACCGGCAGTCTTGCTAGAGTGCCCAACTTAATGCTGGCAACTAACAATAAGGGTTGCGCTCGTTGCGGGACTTAACCCAACATCTCACGACACGAGCTGACGACAACCATGCA…
165	0231_D6_GAM_46	NR_041610	Lactobacillus animalis	0	1404	99.64	AAGGTTACCCCACCGGCTTTGGGTGTTACAAACTCTCATGGTGTGACGGGCGGTGTGTACAAGGCCCGGGAACGTATTCACCGCGGCATGCTGATCCGCGATTACTAGCGATTCCGACTTCATGTAGGCGAGTTGCAGCCTACAATCCGAACTGAGAACGGCTTTAAGAGATTTGCTAAACCTCGCGGTCTTGCGACTCGTTGTACCGTCCATTGTAGCACGTGTGTAGCCCAGGTCATAAGGGGCATGATGATTTGACGTCATCCCCACCTTCCTCCGGTTTGTCACCGGCAGTCTTGCTAGAGTGCCCAACTTAATGCTGGCAACTAACAATAAGGGTTGCGCTCGTTGCGGGACTTAACCCAACATCTCACGACACGAGCTGACGACAACCATGCA…
166	0231_D6_GAM_47	NR_041610	Lactobacillus animalis	0	1397	99.93	CCCCACCGGCTTTGGGTGTTACAAACTCTCATGGTGTGACGGGCGGTGTGTACAAGGCCCGGGAACGTATTCACCGCGGCATGCTGATCCGCGATTACTAGCGATTCCGACTTCATGTAGGCGAGTTGCAGCCTACAATCCGAACTGAGAACGGCTTTAAGAGATTTGCTAAACCTCGCGGTCTTGCGACTCGTTGTACCGTCCATTGTAGCACGTGTGTAGCCCAGGTCATAAGGGGCATGATGATTTGACGTCATCCCCACCTTCCTCCGGTTTGTCACCGGCAGTCTTGCTAGAGTGCCCAACTTAATGCTGGCAACTAACAATAAGGGTTGCGCTCGTTGCGGGACTTAACCCAACATCTCACGACACGAGCTGACGACAACCATGCACCACCTG…
167	0231_D6_GAT_1	NR_113957	Staphylococcus epidermidis	0	1408	99.86	GCTCCAATGGTTACTCCACCGGCTTCGGGTGTTACAAACTCTCGTGGTGTGACGGGCGGTGTGTACAAGACCCGGGAACGTATTCACCGTAGCATGCTGATCTACGATTACTAGCGATTCCAGCTTCATATAGTCGAGTTGCAGACTACAATCCGAACTGAGAACAACTTTATGGGATTTGCTTGACCTCGCGGTTTCGCTACCCTTTGTATTGTCCATTGTAGCACGTGTGTAGCCCAAATCATAAGGGGCATGATGATTTGACGTCATCCCCACCTTCCTCCGGTTTGTCACCGGCAGTCAACTTAGAGTGCCCAACTTAATGATGGCAACTAAGCTTAAGGGTTGCGCTCGTTGCGGGACTTAACCCAACATCTCACGACACGAGCTGACGACAAC…
168	0231_D6_GAT_1_1	NR_036904	Staphylococcus epidermidis	0	1390	100	AATGGTTACTCCACCGGCTTCGGGTGTTACAAACTCTCGTGGTGTGACGGGCGGTGTGTACAAGACCCGGGAACGTATTCACCGTAGCATGCTGATCTACGATTACTAGCGATTCCAGCTTCATATAGTCGAGTTGCAGACTACAATCCGAACTGAGAACAACTTTATGGGATTTGCTTGACCTCGCGGTTTCGCTGCCCTTTGTATTGTCCATTGTAGCACGTGTGTAGCCCAAATCATAAGGGGCATGATGATTTGACGTCATCCCCACCTTCCTCCGGTTTGTCACCGGCAGTCAACTTAGAGTGCCCAACTTAATGATGGCAACTAAGCTTAAGGGTTGCGCTCGTTGCGGGACTTAACCCAACATCTCACGACACGAGCTGACGACAACCATGC…
169	0231_D6_GAT_2	NR_115719	Streptococcus lutetiensis	0	1305	99.85	GCTGATCCGCGATTACTAGCGATTCCGACTTCATGTAGGCGAGTTGCAGCCTACAATCCGAACTGAGATTGGCTTTAAGAGATTTGCTTGCCGTCACCGACTCGCGACTCGTTGTACCAACCATTGTAGCACGTGTGTAGCCCAGGTCATAAGGGGCATGATGATTTGACGTCATCCCCACCTTCCTCCGGTTTATTACCGGCAGTCTCGCTAGAGTGCCCAACTTAATGATGGCAACTAACAATAGGGGTTGCGCTCGTTGCGGGACTTAACCCAACATCTCACGACACGAGCTGACGACAACCATGCACCACCTGTCACCGATGTTCCGAAGAAACTTCCTATCTCTAGGAATAGCATCGGGATGTCAAGACCTGGGAAGGTTCTTCGCGTTGCTTC…
170	0231_FAW_D12_61	NR_040847	Cutibacterium acnes	0	1362	99.78	CAACGGTTAGGCCACCGGCTTCGGGTGTTACCAACTTTCATGACTTGACGGGCGGTGTGTACAAGCCCCGGGAACGTATTCACCGCAGCGTTGCTGATCTGCGATTACTAGCGACTCCGACTTCATGAGGTCGAGTTGCAGACCCCAATCCGAACTGAGACCGGCTTTCCGAGATTCGCTCACCCTCACAGGCTCGCCACTCTCTGTACCAGCCATTGTAGCATGCGTGAAGCCCTGGACATAAGGGGCATGATGACTTGACGTCATCCCCACCTTCCTCCGAGTTGACCCCGGCGGTCTCCACTGAGTCCCCACCATAACGTGCTGGCAACAGTGAACAAGGGTTGCGCTCGTTGCGGGACTTAACCCAACATCTCACGACACGAGCTGACGACAGCC…
171	0231_FAW_D12_61_1	NR_040847	Cutibacterium acnes	0	1380	99.93	ACGGTTAGGCCACCGGCTTCGGGTGTTACCAACTTTCATGACTTGACGGGCGGTGTGTACAAGCCCCGGGAACGTATTCACCGCAGCGTTGCTGATCTGCGATTACTAGCGACTCCGACTTCATGAGGTCGAGTTGCAGACCCCAATCCGAACTGAGACCGGCTTTCCGAGATTCGCTCACCCTCACAGGCTCGCCACTCTCTGTACCAGCCATTGTAGCATGCGTGAAGCCCTGGACATAAGGGGCATGATGACTTGACGTCATCCCCACCTTCCTCCGAGTTGACCCCGGCGGTCTCCACTGAGTCCCCACCATAACGTGCTGGCAACAGTGAACAAGGGTTGCGCTCGTTGCGGGACTTAACCCAACATCTCACGACACGAGCTGACGACAGCCAT…
172	0231_FAW_D12_63	NR_041610	Lactobacillus animalis	0	1358	99.93	TACCCCACCGGCTTTGGGTGTTACAAACTCTCATGGTGTGACGGGCGGTGTGTACAAGGCCCGGGAACGTATTCACCGCGGCATGCTGATCCGCGATTACTAGCGATTCCGACTTCATGTAGGCGAGTTGCAGCCTACAATCCGAACTGAGAACGGCTTTAAGAGATTTGCTAAACCTCGCGGTCTTGCGACTCGTTGTACCGTCCATTGTAGCACGTGTGTAGCCCAGGTCATAAGGGGCATGATGATTTGACGTCATCCCCACCTTCCTCCGGTTTGTCACCGGCAGTCTTGCTAGAGTGCCCAACTTAATGCTGGCAACTAACAATAAGGGTTGCGCTCGTTGCGGGACTTAACCCAACATCTCACGACACGAGCTGACGACAACCATGCACCACC…
173	0231_FAW_D12_66	NR_075036	Lactobacillus reuteri	0	1397	99.79	CACCGACTTTGGGCGTTACAAACTCCCATGGTGTGACGGGCGGTGTGTACAAGGCCCGGGAACGTATTCACCGCGGCATGCTGATCCGCGATTACTAGCGATTCCGACTTCGTGTAGGCGAGTTGCAGCCTACAGTCCGAACTGAGAACGGCTTTAAGAGATTAGCTTACTCTCGCGAGCTTGCGACTCGTTGTACCGTCCATTGTAGCACGTGTGTAGCCCAGGTCATAAGGGGCATGATGATCTGACGTCGTCCCCACCTTCCTCCGGTTTGTCACCGGCAGTCTCACTAGAGTGCCCAACTTAATGCTGGCAACTAGTAACAAGGGTTGCGCTCGTTGCGGGACTTAACCCAACATCTCACGACACGAGCTGACGACGACCATGCACCACCTGTCA…
174	0231_FAW_D12_67	NR_075036	Lactobacillus reuteri	0	1402	99.86	TTAGGCCACCGACTTTGGGCGTTACAAACTCCCATGGTGTGACGGGCGGTGTGTACAAGGCCCGGGAACGTATTCACCGCGGCATGCTGATCCGCGATTACTAGCGATTCCGACTTCGTGTAGGCGAGTTGCAGCCTACAGTCCGAACTGAGAACGGCTTTAAGAGATTAGCTTACTCTCGCGAGCTTGCGACTCGTTGTACCGTCCATTGTAGCACGTGTGTAGCCCAGGTCATAAGGGGCATGATGATCTGACGTCGTCCCCACCTTCCTCCGGTTTGTCACCGGCAGTCTCACTAGAGTGCCCAACTTAATGCTGGCAACTAGTAACAAGGGTTGCGCTCGTTGCGGGACTTAACCCAACATCTCACGACACGAGCTGACGACGACCATGCACCAC…
175	0231_FAW_D12_72	NR_075036	Lactobacillus reuteri	0	1432	99.65	TAATGGTTAGGCCACCGACTTTGGGCGTTACAAACTCCCATGGTGTGACGGGCGGTGTGTACAAGGCCCGGGAACGTATTCACCGCGGCATGCTGATCCGCGATTACTAGCGATTCCGACTTCGTGTAGGCGAGTTGCAGCCTACAGTCCGAACTGAGAACGGCTTTAAGAGATTAGCTTACTCTCGCGAGCTTGCGACTCGTTGTACCGTCCATTGTAGCACGTGTGTAGCCCAGGTCATAAGGGGCATGATGATCTGACGTCGTCCCCACCTTCCTCCGGTTTGTCACCGGCAGTCTCACTAGAGTGCCCAACTTAATGCTGGCAACTAGTAACAAGGGTTGCGCTCGTTGCGGGACTTAACCCAACATCTCACGACACGAGCTGACGACGACCATG…
176	0231_FAW_D12_78	NR_041610	Lactobacillus animalis	0	1379	99.85	AAAGGTTACCCCACCGGCTTTGGGTGTTACAAACTCTCATGGTGTGACGGGCGGTGTGTACAAGGCCCGGGAACGTATTCACCGCGGCATGCTGATCCGCGATTACTAGCGATTCCGACTTCATGTAGGCGAGTTGCAGCCTACAATCCGAACTGAGAACGGCTTTAAGAGATTTGCTAAACCTCGCGGTCTTGCGACTCGTTGTACCGTCCATTGTAGCACGTGTGTAGCCCAGGTCATAAGGGGCATGATGATTTGACGTCATCCCCACCTTCCTCCGGTTTGTCACCGGCAGTCTTGCTAGAGTGCCCAACTTAATGCTGGCAACTAACAATAAGGGTTGCGCTCGTTGCGGGACTTAACCCAACATCTCACGACACGAGCTGACGACAACCATGC…
177	0231_FAT_D12_1	NR_074793	Oscillibacter valericigenes	0	1342	95.16	GCGCCCTCCTTGCGGTTAGGCTACGGACTTCGGGTGTTCCCGACTCTCATGGTGTGACGGGCGGTGTGTACAAGGCCCGGGAACGTATTCACCGTGGTATGCTGACCCACGATTACTAGCGATTCCGACTTCACGCAGGCGGGTTGCAGCCTGCGATCCGAACTGGGACGGCTTTTTGGGGTTCGCTCTGCCTCGCGGCTTTGCATCCCTTTGTTGACCGCCATTGTATTACGTGTGTAGCCCAGGTCATAAGGGGCATGATGATTTGACGTCGTCCCCACCTTCCTCCGTTTTGTCAACGGCAGTCTCGCTAGAGTGCTCTTGCGTAGCAACTAACAATAGGGGTTGCGCTCGTTGCGGGACTTAACCCAACATCTCACGACACGAGCTGACGACAAC…
178	0231_FAT_D12_2	NR_117139	Anaerostipes hadrus	0	1388	99.57	AGCTCCCTCCTTACGGTTGGGTCACTGACTTCGGGCGTTACTGACTCCCATGGTGTGACGGGCGGTGTGTACAAGACCCGGGAACGTATTCACCGCGACATTCTGATTCGCGATTACTAGCGATTCCAGCTTCATGTAGTCGAGTTGCAGACTACAATCCGAACTGAGACGTTATTTTTGGGATTTGCTCACTCTCACGAGGCTGCTTCCCTCTGTTTACGCCATTGTAGCACGTGTGTAGCCCTGGTCATAAGGGGCATGATGATTTGACGTCGTCCCCACCTTCCTCCAGGTTATCCCTGGCAGTCTCTCTAGAGTGCCCACCTGAAATGCTGGCTACTAAAGATAGGGGTTGCGCTCGTTGCGGGACTTAACCCAACATCTCACGACACGAGCTGA…
179	0231_FAT_D12_3	NR_104729	[Clostridium] mangenotii	0	1357	99.34	GGGTTAGATAATCGGCTTCGGGTGTTTCCAACTTCCGTGGTGTGACGGGCGGTGTGTACAAGACCCGGGAACGCATTCACCGCAGCATTCTGATCTGCGATTACTAGTAACTCCAGCTTCATGTGGGCGAGTTTCAGCCCACAATCCGAACTGAGAATGGCTTTAAGGGATTGGCATGACCTTACGGTTTAGCAGCCCTCTGTACCACCCATTGTAGCACGTGTGTAGCCCTAAGCATAAGGGGCATGATGATTTGACGTCATCCCCACCTTCCTCCAGGTTATCCCTGGCAGTCTCTCTAGAGTGCCCAACTTAATGATGGCAACTAAAGACAAGGGTTGCGCTCGTTGCGGGACTTAACCCAACATCTCACGACACGAGCTGACGACAACCATGCAC…
180	0231_FAT_D12_5	NR_117138	Anaerostipes hadrus	0	1376	99.64	ACGGTTGGGTCACTGACTTCGGGCGTTACTGACTCCCATGGTGTGACGGGCGGTGTGTACAAGACCCGGGAACGTATTCACCGCGACATTCTGATTCGCGATTACTAGCGATTCCAGCTTCATGTAGTCGAGTTGCAGACTACAATCCGAACTGAGACGTTATTTTTGGGATTTGCTCACTCTCACGAGGCTGCTTCCCTCTGTTTACGCCATTGTAGCACGTGTGTAGCCCTGGTCATAAGGGGCATGATGATTTGACGTCGTCCCCACCTTCCTCCAGGTTATCCCTGGCAGTCTCTCTAGAGTGCCCACCTGAAATGCTGGCTACTAAAGATAGGGGTTGCGCTCGTTGCGGGACTTAACCCAACATCTCACGACACGAGCTGACGACAACCATGC…
181	0231_FAT_D12_7	NR_026146	Sarcina ventriculi	0	1349	99.26	CGCTGCCTCCTTACGGTTAGCTTACGGACTTCGGGTATTGCCAACTCTCATGGTGTGACGGGCGGTGTGTACAAGACCCGGGAACGTATTCACCGCGACATTCTGATTCGCGATTACTAGCAACTCCAGCTTCATGTAGGCGAGTTTCAGCCTACAATCCGAACTGAGACAAGTTTTTGAGTTTTGCTCCACTTCACAGTATTGCTTCTCTTTGTACTTGCCATTGTAGCACGTGTGTAGCCCTAGACATAAGGGGCATGATGATTTGACGTCATCCCCACCTTCCTCCCGGTTAACCCGGGCAGTCTCGCTAGAGTGGTCAACTTAATGGTACCAACTAACAATAAGGGTTGCGCTCGTTGCGGGACTTAACCCAACATCTCACGACACGAGCTGACG…
182	0231_FAT_D12_8	NR_027579	Ruminococcus lactaris	0	1336	97.16	TCCTTACGGTTGGGTCACTGACTTCGGGCGTTACTGACTCCCATGGTGTGACGGGCGGTGTGTACAAGACCCGGGAACGTATTCACCGCGACATTCTGATTCGCGATTACTAGCGATTCCAGCTTCATGTAGTCGAGTTGCAGACTACAATCCGAACTGAGACGTTATTTTTGGGATTTGCTTACCCTCGCGAGTTCGCCTCCCTTTGTTTACGCCATTGTAGCACGTGTGTAGCCCTGCTCATAAGGGGCATGATGATTTGACGTCATCCCCACCTTCCTCCAGGTTATCCCTGGCAGTCTCTCCAGAGTGCCCGGCCAAACCGCTGGCTACTGAAGATAGGGGTTGCGCTCGTTGCGGGACTTAACCCAACATCTCACGACACGAGCTGACGACAAC…
183	0231_FAT_D12_9	NR_104799	Anaerostipes hadrus	0	1345	96.88	CTCCCTCCTTGCGGTTGGGTCACTGACTTCGGGCGTTACTGACTCCCATGGTGTGACGGGCGGTGTGTACAAGACCCGGGAACGTATTCACCGCGACATTCTGATTCGCGATTACTAGCGATTCCAGCTTCATGTAGTCGAGTTGCAGACTACAATCCGAACTGAGACGTTATTTTTGGGATTTGCTCACTCTCACAAGGCTGCTTCCCTTTGTTTACGCCATTGTAGCACGTGTGTAGCCCTGGTCATAAGGGGCATGATGATTTGACGTCGTCCCCACCTTCCTCCAGGTTATCCCTGGCAGTCTCTCTAGAGTGCCCATCCGAATTGCTGGCTACTAAAGATAGGGGTTGCGCTCGTTGCGGGACTTAACCCAACATCTCACGACACGAGCTGACG…
184	0231_FAT_D12_10	NR_118692	Blautia obeum	0	1333	97.07	GTTAGGTCACTGACTTCGGGCGTTACTGACTCCCATGGTGTGACGGGCGGTGTGTACAAGACCCGGGAACGTATTCACCGCGGCATTCTGATCCGCGATTACTAGCGATTCCAGCTTCGTGCAGTCGAGTTGCAGACTGCAGTCCGAACTGGGACGTTATTTTTGGGATTTGCTTACCCTCGCAGGCTCGCTTCCCTTTGTTTACGCCATTGTAGCACGTGTGTAGCCCAAATCATAAGGGGCATGATGATTTGACGTCATCCCCGCCTTCCTCCAGGTTATCCCTGGCAGTCTCCTCAGAGTGCCCACCTTTACATGCTGGCTACTGGGGATAGGGGTTGCGCTCGTTGCGGGACTTAACCCAACATCTCACGACACGAGCTGACGACAACCATGCAC…
185	0231_FAT_D12_11	NR_125591	Clostridium senegalense	0	1363	100	CTTACGGTTACCTCACGGACTTCGGGTGTTATCGGCTCTCATGGTGTGACGGGCGGTGTGTACAAGGCCCGGGAACGTATTCACCGCGACATGCTGATTCGCGATTACTAGCAACTCCGGCTTCATGTAGGCGAGTTTCAGCCTACAATCCGAACTGGGATAGGTTTTTGAGTTTAGCTCCACCTCACGGTATTGCATCTTGTTGTACCTACCATTGTAGCACGTGTGTAGCCCTAGACATAAGGGGCATGATGATTTGACGTCATCCCCACCTTCCTCCCGGTTAACCCGGGCAGTCTCACTAGAGTGCTCAACTTAATGGTAGCAACTAATGATAAGGGTTGCGCTCGTTGCGGGACTTAACCCAACATCTCACGACACGAGCTGACGACAACCATG…
186	0231_FAT_D12_19	NR_118692	Blautia obeum	0	1333	97.07	GTTAGGTCACTGACTTCGGGCGTTACTGACTCCCATGGTGTGACGGGCGGTGTGTACAAGACCCGGGAACGTATTCACCGCGGCATTCTGATCCGCGATTACTAGCGATTCCAGCTTCGTGCAGTCGAGTTGCAGACTGCAGTCCGAACTGGGACGTTATTTTTGGGATTTGCTTACCCTCGCAGGCTCGCTTCCCTTTGTTTACGCCATTGTAGCACGTGTGTAGCCCAAATCATAAGGGGCATGATGATTTGACGTCATCCCCGCCTTCCTCCAGGTTATCCCTGGCAGTCTCCTCAGAGTGCCCACCTTTACGTGCTGGCTACTGGGGATAGGGGTTGCGCTCGTTGCGGGACTTAACCCAACATCTCACGACACGAGCTGACGACAACCATGCAC…
187	0231_FAT_D12_24	NR_104799	Anaerostipes hadrus	0	1339	96.79	CCTTGCGGTTGGGTCACTGACTTCGGGCGTTACTGACTCCCATGGTGTGACGGGCGGTGTGTACAAGACCCGGGAACGTATTCACCGCGACATTCTGATTCGCGATTACTAGCGATTCCAGCTTCATGTAGTCGAGTTGCAGACTACAATCCGAACTGAGACGTTATTTTTGGGATTTGCTCACTCTCACAAGGCTGCTTCCCTTTGTTTACGCCATTGTAGCACGTGTGTAGCCCTGGTCATAAGGGGCATGATGATTTGACGTCGTCCCCACCTTCCTCCAGGTTATCCCTGGCAGTCTCTCTAGAGTGCCCATCCGAATTGCTGGCTACTAAAGATAGGGGTTGCGCTCGTTGCGGGACTTAACCCAACATCTCACGACACGAGCTGACGACAACC…
188	0231_FAT_D12_25	NR_148815	Clostridium malenominatum	0	1355	98.16	GCCGCTGGCTCCTTACGGTTACCTCACGGACTTCGGGTGTTGCCAACTCTCATGGTGTGACGGGCGGTGTGTACAAGGCCCGGGAACGTATTCACCGCGACATGCTGATTCGCGATTACTAGCAACTCCGGCTTCATGTAGGCGAGTTTCAGCCTACAATCCGAACTGGGATGAGTTTTTGAGTTTTGCTCCCCCTCGCGGGCTTGCGTCTCGTTGTTCTCACCATTGTAGCACGTGTGTAGCCCTGAACATAAGGGGCATGATGATTTGACGTCATCCCCACCTTCCTCCCGGTTAACCCGGGCAGTCTCACTAGAGTGCTCAACTTAATGGTAGCAACTAATGATAAGGGTTGCGCTCGTTGCGGGACTTAACCCAACATCTCACGACACGAGCTGA…
189	0231_FAT_D12_26	NR_041610	Lactobacillus animalis	0	1403	99.93	GTTACCCCACCGGCTTTGGGTGTTACAAACTCTCATGGTGTGACGGGCGGTGTGTACAAGGCCCGGGAACGTATTCACCGCGGCATGCTGATCCGCGATTACTAGCGATTCCGACTTCATGTAGGCGAGTTGCAGCCTACAATCCGAACTGAGAACGGCTTTAAGAGATTTGCTAAACCTCGCGGTCTTGCGACTCGTTGTACCGTCCATTGTAGCACGTGTGTAGCCCAGGTCATAAGGGGCATGATGATTTGACGTCATCCCCACCTTCCTCCGGTTTGTCACCGGCAGTCTTGCTAGAGTGCCCAACTTAATGCTGGCAACTAACAATAAGGGTTGCGCTCGTTGCGGGACTTAACCCAACATCTCACGACACGAGCTGACGACAACCATGCACCA…
190	0231_FAT_D12_27	NR_125591	Clostridium senegalense	0	1358	100	GGTTACCTCACGGACTTCGGGTGTTATCGGCTCTCATGGTGTGACGGGCGGTGTGTACAAGGCCCGGGAACGTATTCACCGCGACATGCTGATTCGCGATTACTAGCAACTCCGGCTTCATGTAGGCGAGTTTCAGCCTACAATCCGAACTGGGATAGGTTTTTGAGTTTAGCTCCACCTCACGGTATTGCATCTTGTTGTACCTACCATTGTAGCACGTGTGTAGCCCTAGACATAAGGGGCATGATGATTTGACGTCATCCCCACCTTCCTCCCGGTTAACCCGGGCAGTCTCACTAGAGTGCTCAACTTAATGGTAGCAACTAATGATAAGGGTTGCGCTCGTTGCGGGACTTAACCCAACATCTCACGACACGAGCTGACGACAACCATGCACCA…
191	0231_FAT_D12_28	NR_104729	[Clostridium] mangenotii	0	1351	99.41	GGGTTAGATAATCGGCTTCGGGTGTTTCCAACTTCCGTGGTGTGACGGGCGGTGTGTACAAGACCCGGGAACGCATTCACCGCAGCATTCTGATCTGCGATTACTAGTAACTCCAGCTTCATGTGGGCGAGTTTCAGCCCACAATCCGAACTGAGAATGGCTTTAAGGGATTGGCATGACCTTACGGTTTAGCAGCCCTCTGTACCACCCATTGTAGCACGTGTGTAGCCCTAAGCATAAGGGGCATGATGATTTGACGTCATCCCCACCTTCCTCCAGGTTATCCCTGGCAGTCTCTCTAGAGTGCCCAACTTAATGATGGCAACTAAAGACAAGGGTTGCGCTCGTTGCGGGACTTAACCCAACATCTCACGACACGAGCTGACGACAACCATGCAC…
192	0231_FAT_D12_29	NR_118692	Blautia obeum	0	1324	97.21	CTGACTTCGGGCGTTACTGACTCCCATGGTGTGACGGGCGGTGTGTACAAGACCCGGGAACGTATTCACCGCGGCATTCTGATCCGCGATTACTAGCGATTCCAGCTTCGTGCAGTCGAGTTGCAGACTGCAGTCCGAACTGGGACGTTATTTTTGGGATTTGCTTACCCTCGCAGGCTCGCTTCCCTTTGTTTACGCCATTGTAGCACGTGTGTAGCCCAAATCATAAGGGGCATGATGATTTGACGTCATCCCCGCCTTCCTCCAGGTTATCCCTGGCAGTCTCCTCAGAGTGCCCACCTTTACGTGCTGGCTACTGGGGATAGGGGTTGCGCTCGTTGCGGGACTTAACCCAACATCTCACGACACGAGCTGACGACAACCATGCACCACCTGTCT…
193	0231_FAT_D12_30	NR_118692	Blautia obeum	0	1326	97.13	ACTGACTTCGGGCGTTACTGACTCCCATGGTGTGACGGGCGGTGTGTACAAGACCCGGGAACGTATTCACCGCGGCATTCTGATCCGCGATTACTAGCGATTCCAGCTTCGTGCAGTCGAGTTGCAGACTGCAGTCCGAACTGGGACGTTATTTTTGGGATTTGCTTACCCTCGCAGGCTCGCTTCCCTTTGTTTACGCCATTGTAGCACGTGTGTAGCCCAAATCATAAGGGGCATGATGATTTGACGTCATCCCCGCCTTCCTCCAGGTTATCCCTGGCAGTCTCCTCAGAGTGCCCACCTTTACGTGCTGGCTACTGGGGATAGGGGTTGCGCTCGTTGCGGGACTTAACCCAACATCTCACGACACGAGCTGACGACAACCATGCACCACCTGTC…
194	0231_FAT_D12_31	NR_104799	Anaerostipes hadrus	0	1325	96.91	CACTGACTTCGGGCGTTACTGACTCCCATGGTGTGACGGGCGGTGTGTACAAGACCCGGGAACGTATTCACCGCGACATTCTGATTCGCGATTACTAGCGATTCCAGCTTCATGTAGTCGAGTTGCAGACTACAATCCGAACTGAGACGTTATTTTTGGGATTTGCTCACTCTCACAAGGCTGCTTCCCTTTGTTTACGCCATTGTAGCACGTGTGTAGCCCTGGTCATAAGGGGCATGATGATTTGACGTCGTCCCCACCTTCCTCCAGGTTATCCCTGGCAGTCTCTCTAGAGTGCCCATCCGAATTGCTGGCTACTAAAGATAGGGGTTGCGCTCGTTGCGGGACTTAACCCAACATCTCACGACACGAGCTGACGACAACCATGCACCACCTGTC…
195	0231_GAM_D12_83	NR_125591	Clostridium senegalense	0	1358	100	GGTTACCTCACGGACTTCGGGTGTTATCGGCTCTCATGGTGTGACGGGCGGTGTGTACAAGGCCCGGGAACGTATTCACCGCGACATGCTGATTCGCGATTACTAGCAACTCCGGCTTCATGTAGGCGAGTTTCAGCCTACAATCCGAACTGGGATAGGTTTTTGAGTTTAGCTCCACCTCACGGTATTGCATCTTGTTGTACCTACCATTGTAGCACGTGTGTAGCCCTAGACATAAGGGGCATGATGATTTGACGTCATCCCCACCTTCCTCCCGGTTAACCCGGGCAGTCTCACTAGAGTGCTCAACTTAATGGTAGCAACTAATGATAAGGGTTGCGCTCGTTGCGGGACTTAACCCAACATCTCACGACACGAGCTGACGACAACCATGCACCA…
196	0231_GAM_D12_85	NR_113820	Clostridium senegalense	0	1424	99.86	TAAAGGTTAGGCCACCGACTTTGGGCGTTACAAACTCCCATGGTGTGACGGGCGGTGTGTACAAGGCCCGGGAACGTATTCACCGCGGCATGCTGATCCGCGATTACTAGCGATTCCGACTTCGTGTAGGCGAGTTGCAGCCTACAGTCCGAACTGAGAACGGCTTTAAGAGATTAGCTTACTCTCGCGAGCTTGCGACTCGTTGTACCGTCCATTGTAGCACGTGTGTAGCCCAGGTCATAAGGGGCATGATGATCTGACGTCGTCCCCACCTTCCTCCGGTTTGTCACCGGCAGTCTCACTAGAGTGCCCAACTTAATGCTGGCAACTAGTAACAAGGGTTGCGCTCGTTGCGGGACTTAACCCAACATCTCACGACACGAGCTGACGACGACCATG…
197	0231_GAM_D12_86	NR_115719	Streptococcus lutetiensis	0	1383	99.93	AAGGTTACCTCACCGACTTCGGGTGTTACAAACTCTCGTGGTGTGACGGGCGGTGTGTACAAGGCCCGGGAACGTATTCACCGCGGCGTGCTGATCCGCGATTACTAGCGATTCCGACTTCATGTAGGCGAGTTGCAGCCTACAATCCGAACTGAGATTGGCTTTAAGAGATTTGCTTGCCGTCACCGACTCGCGACTCGTTGTACCAACCATTGTAGCACGTGTGTAGCCCAGGTCATAAGGGGCATGATGATTTGACGTCATCCCCACCTTCCTCCGGTTTATTACCGGCAGTCTCGCTAGAGTGCCCAACTTAATGATGGCAACTAACAATAGGGGTTGCGCTCGTTGCGGGACTTAACCCAACATCTCACGACACGAGCTGACGACAACCATGCA…
198	0231_GAM_D12_87	NR_115719	Streptococcus lutetiensis	0	1378	99.93	TACCTCACCGACTTCGGGTGTTACAAACTCTCGTGGTGTGACGGGCGGTGTGTACAAGGCCCGGGAACGTATTCACCGCGGCGTGCTGATCCGCGATTACTAGCGATTCCGACTTCATGTAGGCGAGTTGCAGCCTACAATCCGAACTGAGATTGGCTTTAAGAGATTTGCTTGCCGTCACCGACTCGCGACTCGTTGTACCAACCATTGTAGCACGTGTGTAGCCCAGGTCATAAGGGGCATGATGATTTGACGTCATCCCCACCTTCCTCCGGTTTATTACCGGCAGTCTCGCTAGAGTGCCCAACTTAATGATGGCAACTAACAATAGGGGTTGCGCTCGTTGCGGGACTTAACCCAACATCTCACGACACGAGCTGACGACAACCATGCACCACC…
199	0231_GAM_D12_89	NR_075036	Lactobacillus reuteri	0	1410	99.79	ATAAAGGTTAGGCCACCGACTTTGGGCGTTACAAACTCCCATGGTGTGACGGGCGGTGTGTACAAGGCCCGGGAACGTATTCACCGCGGCATGCTGATCCGCGATTACTAGCGATTCCGACTTCGTGTAGGCGAGTTGCAGCCTACAGTCCGAACTGAGAACGGCTTTAAGAGATTAGCTTACTCTCGCGAGCTTGCGACTCGTTGTACCGTCCATTGTAGCACGTGTGTAGCCCAGGTCATAAGGGGCATGATGATCTGACGTCGTCCCCACCTTCCTCCGGTTTGTCACCGGCAGTCTCACTAGAGTGCCCAACTTAATGCTGGCAACTAGTAACAAGGGTTGCGCTCGTTGCGGGACTTAACCCAACATCTCACGACACGAGCTGACGACGACCAT…
200	0231_GAM_D12_91	NR_041610	Lactobacillus animalis	0	1402	99.79	AAGGTTACCCCACCGGCTTTGGGTGTTACAAACTCTCATGGTGTGACGGGCGGTGTGTACAAGGCCCGGGAACGTATTCACCGCGGCATGCTGATCCGCGATTACTAGCGATTCCGACTTCATGTAGGCGAGTTGCAGCCTACAATCCGAACTGAGAACGGCTTTAAGAGATTTGCTAAACCTCGCGGTCTTGCGACTCGTTGTACCGTCCATTGTAGCACGTGTGTAGCCCAGGTCATAAGGGGCATGATGATTTGACGTCATCCCCACCTTCCTCCGGTTTGTCACCGGCAGTCTTGCTAGAGTGCCCAACTTAATGCTGGCAACTAACAATAAGGGTTGCGCTCGTTGCGGGACTTAACCCAACATCTCACGACACGAGCTGACGACAACCATGCA…
201	0231_GAM_D12_92	NR_113820	Lactobacillus reuteri	0	1399	99.79	ACCGACTTTGGGCGTTACAAACTCCCATGGTGTGACGGGCGGTGTGTACAAGGCCCGGGAACGTATTCACCGCGGCATGCTGATCCGCGATTACTAGCGATTCCGACTTCGTGTAGGCGAGTTGCAGCCTACAGTCCGAACTGAGAACGGCTTTAAGAGATTAGCTTACTCTCGCGAGCTTGCGACTCGTTGTACCGTCCATTGTAGCACGTGTGTAGCCCAGGTCATAAGGGGCATGATGATCTGACGTCGTCCCCACCTTCCTCCGGTTTGTCACCGGCAGTCTCACTAGAGTGCCCAACTTAATGCTGGCAACTAGTAACAAGGGTTGCGCTCGTTGCGGGACTTAACCCAACATCTCACGACACGAGCTGACGACGACCATGCACCACCTGTCAT…
202	0231_GAM_D12_94	NR_113820	Lactobacillus reuteri	0	1403	99.86	ACCGACTTTGGGCGTTACAAACTCCCATGGTGTGACGGGCGGTGTGTACAAGGCCCGGGAACGTATTCACCGCGGCATGCTGATCCGCGATTACTAGCGATTCCGACTTCGTGTAGGCGAGTTGCAGCCTACAGTCCGAACTGAGAACGGCTTTAAGAGATTAGCTTACTCTCGCGAGCTTGCGACTCGTTGTACCGTCCATTGTAGCACGTGTGTAGCCCAGGTCATAAGGGGCATGATGATCTGACGTCGTCCCCACCTTCCTCCGGTTTGTCACCGGCAGTCTCACTAGAGTGCCCAACTTAATGCTGGCAACTAGTAACAAGGGTTGCGCTCGTTGCGGGACTTAACCCAACATCTCACGACACGAGCTGACGACGACCATGCACCACCTGTCAT…
203	0231_GAM_D12_95	NR_113820	Lactobacillus reuteri	0	1400	99.86	TAGGCCACCGACTTTGGGCGTTACAAACTCCCATGGTGTGACGGGCGGTGTGTACAAGGCCCGGGAACGTATTCACCGCGGCATGCTGATCCGCGATTACTAGCGATTCCGACTTCGTGTAGGCGAGTTGCAGCCTACAGTCCGAACTGAGAACGGCTTTAAGAGATTAGCTTACTCTCGCGAGCTTGCGACTCGTTGTACCGTCCATTGTAGCACGTGTGTAGCCCAGGTCATAAGGGGCATGATGATCTGACGTCGTCCCCACCTTCCTCCGGTTTGTCACCGGCAGTCTCACTAGAGTGCCCAACTTAATGCTGGCAACTAGTAACAAGGGTTGCGCTCGTTGCGGGACTTAACCCAACATCTCACGACACGAGCTGACGACGACCATGCACCACC…
204	0231_GAM_D12_96	NR_041610	Lactobacillus animalis	0	1405	99.93	AAAGGTTACCCCACCGGCTTTGGGTGTTACAAACTCTCATGGTGTGACGGGCGGTGTGTACAAGGCCCGGGAACGTATTCACCGCGGCATGCTGATCCGCGATTACTAGCGATTCCGACTTCATGTAGGCGAGTTGCAGCCTACAATCCGAACTGAGAACGGCTTTAAGAGATTTGCTAAACCTCGCGGTCTTGCGACTCGTTGTACCGTCCATTGTAGCACGTGTGTAGCCCAGGTCATAAGGGGCATGATGATTTGACGTCATCCCCACCTTCCTCCGGTTTGTCACCGGCAGTCTTGCTAGAGTGCCCAACTTAATGCTGGCAACTAACAATAAGGGTTGCGCTCGTTGCGGGACTTAACCCAACATCTCACGACACGAGCTGACGACAACCATGC…
205	0231_GAT_D12_33	NR_041323	Staphylococcus hominis	0	1402	99.71	TACTCCACCGGCTTCGGGTGTTACAAACTCTCGTGGTGTGACGGGCGGTGTGTACAAGACCCGGGAACGTATTCACCGTAGCATGCTGATCTACGATTACTAGCGATTCCAGCTTCATGTAGTCGAGTTGCAGACTACAATCCGAACTGAGAACAACTTTATGGGATTTGCTTGACCTCGCGGTTTCGCTGCCCTTTGTATTGTCCATTGTAGCACGTGTGTAGCCCAAATCATAAGGGGCATGATGATTTGACGTCATCCCCACCTTCCTCCGGTTTGTCACCGGCAGTCAACTTAGAGTGCCCAACTTAATGATGGCAACTAAGCTTAAGGGTTGCGCTCGTTGCGGGACTTAACCCAACATCTCACGACACGAGCTGACGACAACCATGCACCACC…
206	0231_GAT_D12_34	NR_041610	Lactobacillus animalis	0	1379	99.71	AAAGGTTACCCCACCGGCTTTGGGTGTTACAAACTCTCATGGTGTGACGGGCGGTGTGTACAAGGCCCGGGAACGTATTCACCGCGGCATGCTGATCCGCGATTACTAGCGATTCCGACTTCATGTAGGCGAGTTGCAGCCTACAATCCGAACTGAGAACGGCTTTAAGAGATTTGCTAAACCTCGCGGTCTTGCGACTCGTTGTACCGTCCATTGTAGCACGTGTGTAGCCCAGGTCATAAGGGGCATGATGATTTGACGTCATCCCCACCTTCCTCCGGTTTGTCACCGGCAGTCTTGCTAGAGTGCCCAACTTAATGCTGGCAACTAACAATAAGGGTTGCGCTCGTTGCGGGACTTAACCCAACATCTCACGACACGAGCTGACGACAACCATGC…
207	0231_GAT_D12_35	NR_117028	Bacillus hisashii	0	1400	99.71	GGTTACCTCACCGACTTCGGGTGTTACAAACTCTCGTGGTGTGACGGGCGGTGTGTACAAGGCCCGGGAACGTATTCACCGCGGCATGCTGATCCGCGATTACTAGCGATTCCGGCTTCATGCAGGCGAGTTGCAGCCTGCAATCCGAACTGAGAATGGTTTTCTGGGATTCGCTCATGCGTCGCCGCTTCGCTGCCCTTTGTACCATCCATTGTAGCACGTGTGTAGCCCAGGTCATAAGGGGCATGATGATTTGACGTCATCCCCACCTTCCTCCGACTTGTCGCCGGCAGTCGCTCTAGAGTGCCCAACTGAATGCTGGCAACTAGAACCAAGGGTTGCGCTCGTTGCGGGACTTAACCCAACATCTCACGACACGAGCTGACGACAACCATGCAC…
208	0231_GAT_D12_36	NR_041610	Lactobacillus animalis	0	1402	99.86	TACCCCACCGGCTTTGGGTGTTACAAACTCTCATGGTGTGACGGGCGGTGTGTACAAGGCCCGGGAACGTATTCACCGCGGCATGCTGATCCGCGATTACTAGCGATTCCGACTTCATGTAGGCGAGTTGCAGCCTACAATCCGAACTGAGAACGGCTTTAAGAGATTTGCTAAACCTCGCGGTCTTGCGACTCGTTGTACCGTCCATTGTAGCACGTGTGTAGCCCAGGTCATAAGGGGCATGATGATTTGACGTCATCCCCACCTTCCTCCGGTTTGTCACCGGCAGTCTTGCTAGAGTGCCCAACTTAATGCTGGCAACTAACAATAAGGGTTGCGCTCGTTGCGGGACTTAACCCAACATCTCACGACACGAGCTGACGACAACCATGCACCACC…
209	0231_GAT_D12_37	NR_041610	Lactobacillus animalis	0	1399	99.86	TACCCCACCGGCTTTGGGTGTTACAAACTCTCATGGTGTGACGGGCGGTGTGTACAAGGCCCGGGAACGTATTCACCGCGGCATGCTGATCCGCGATTACTAGCGATTCCGACTTCATGTAGGCGAGTTGCAGCCTACAATCCGAACTGAGAACGGCTTTAAGAGATTTGCTAAACCTCGCGGTCTTGCGACTCGTTGTACCGTCCATTGTAGCACGTGTGTAGCCCAGGTCATAAGGGGCATGATGATTTGACGTCATCCCCACCTTCCTCCGGTTTGTCACCGGCAGTCTTGCTAGAGTGCCCAACTTAATGCTGGCAACTAACAATAAGGGTTGCGCTCGTTGCGGGACTTAACCCAACATCTCACGACACGAGCTGACGACAACCATGCACCACC…
210	0231_GAT_D12_38	NR_041610	Lactobacillus animalis	0	1409	99.65	GGTTACCCCACCGGCTTTGGGTGTTACAAACTCTCATGGTGTGACGGGCGGTGTGTACAAGGCCCGGGAACGTATTCACCGCGGCATGCTGATCCGCGATTACTAGCGATTCCGACTTCATGTAGGCGAGTTGCAGCCTACAATCCGAACTGAGAACGGCTTTAAGAGATTTGCTAAACCTCGCGGTCTTGCGACTCGTTGTACCGTCCATTGTAGCACGTGTGTAGCCCAGGTCATAAGGGGCATGATGATTTGACGTCATCCCCACCTTCCTCCGGTTTGTCACCGGCAGTCTTGCTAGAGTGCCCAACTTAATGCTGGCAACTAACAATAAGGGTTGCGCTCGTTGCGGGACTTAACCCAACATCTCACGACACGAGCTGACGACAACCATGCACC…
211	0231_GAT_D12_39	NR_115719	Streptococcus lutetiensis	0	1396	99.93	AGGTTACCTCACCGACTTCGGGTGTTACAAACTCTCGTGGTGTGACGGGCGGTGTGTACAAGGCCCGGGAACGTATTCACCGCGGCGTGCTGATCCGCGATTACTAGCGATTCCGACTTCATGTAGGCGAGTTGCAGCCTACAATCCGAACTGAGATTGGCTTTAAGAGATTTGCTTGCCGTCACCGACTCGCGACTCGTTGTACCAACCATTGTAGCACGTGTGTAGCCCAGGTCATAAGGGGCATGATGATTTGACGTCATCCCCACCTTCCTCCGGTTTATTACCGGCAGTCTCGCTAGAGTGCCCAACTTAATGATGGCAACTAACAATAGGGGTTGCGCTCGTTGCGGGACTTAACCCAACATCTCACGACACGAGCTGACGACAACCATGCAC…
212	0231_GAT_D12_40	NR_113957	Staphylococcus epidermidis	0	1407	99.86	AATGGTTACTCCACCGGCTTCGGGTGTTACAAACTCTCGTGGTGTGACGGGCGGTGTGTACAAGACCCGGGAACGTATTCACCGTAGCATGCTGATCTACGATTACTAGCGATTCCAGCTTCATATAGTCGAGTTGCAGACTACAATCCGAACTGAGAACAACTTTATGGGATTTGCTTGACCTCGCGGTTTCGCTACCCTTTGTATTGTCCATTGTAGCACGTGTGTAGCCCAAATCATAAGGGGCATGATGATTTGACGTCATCCCCACCTTCCTCCGGTTTGTCACCGGCAGTCAACTTAGAGTGCCCAACTTAATGATGGCAACTAAGCTTAAGGGTTGCGCTCGTTGCGGGACTTAACCCAACATCTCACGACACGAGCTGACGACAACCATGC…
213	0231_GAT_D12_41	NR_104799	Anaerostipes hadrus	0	1330	96.92	TGGGTCACTGACTTCGGGCGTTACTGACTCCCATGGTGTGACGGGCGGTGTGTACAAGACCCGGGAACGTATTCACCGCGACATTCTGATTCGCGATTACTAGCGATTCCAGCTTCATGTAGTCGAGTTGCAGACTACAATCCGAACTGAGACGTTATTTTTGGGATTTGCTCACTCTCACAAGGCTGCTTCCCTTTGTTTACGCCATTGTAGCACGTGTGTAGCCCTGGTCATAAGGGGCATGATGATTTGACGTCGTCCCCACCTTCCTCCAGGTTATCCCTGGCAGTCTCTCTAGAGTGCCCATCCGAATTGCTGGCTACTAAAGATAGGGGTTGCGCTCGTTGCGGGACTTAACCCAACATCTCACGACACGAGCTGACGACAACCATGCACCAC…
214	0231_GAT_D12_44	NR_104799	Anaerostipes hadrus	0	1324	96.9	ACTGACTTCGGGCGTTACTGACTCCCATGGTGTGACGGGCGGTGTGTACAAGACCCGGGAACGTATTCACCGCGACATTCTGATTCGCGATTACTAGCGATTCCAGCTTCATGTAGTCGAGTTGCAGACTACAATCCGAACTGAGACGTTATTTTTGGGATTTGCTCACTCTCACAAGGCTGCTTCCCTTTGTTTACGCCATTGTAGCACGTGTGTAGCCCTGGTCATAAGGGGCATGATGATTTGACGTCGTCCCCACCTTCCTCCAGGTTATCCCTGGCAGTCTCTCTAGAGTGCCCATCCGAATTGCTGGCTACTAAAGATAGGGGTTGCGCTCGTTGCGGGACTTAACCCAACATCTCACGACACGAGCTGACGACAACCATGCACCACCTGTCA…
215	0231_D20_FAT_49	NR_125591	Clostridium senegalense	0	1189	100	CAACTCCGGCTTCATGTAGGCGAGTTTCAGCCTACAATCCGAACTGGGATAGGTTTTTGAGTTTAGCTCCACCTCACGGTATTGCATCTTGTTGTACCTACCATTGTAGCACGTGTGTAGCCCTAGACATAAGGGGCATGATGATTTGACGTCATCCCCACCTTCCTCCCGGTTAACCCGGGCAGTCTCACTAGAGTGCTCAACTTAATGGTAGCAACTAATGATAAGGGTTGCGCTCGTTGCGGGACTTAACCCAACATCTCACGACACGAGCTGACGACAACCATGCACCACCTGTCATCCTGTCCCGAAGGACTTCCTCTGTTAAGAGTAATGCAGGAGATGTCAAGTCTAGGTAAGGTTCTTCGCGTTGCTTCGAATTAAACCACATGCTCCGCT…
216	0231_D20_FAT_50	NR_125591	Clostridium senegalense	0	1338	100	CGGACTTCGGGTGTTATCGGCTCTCATGGTGTGACGGGCGGTGTGTACAAGGCCCGGGAACGTATTCACCGCGACATGCTGATTCGCGATTACTAGCAACTCCGGCTTCATGTAGGCGAGTTTCAGCCTACAATCCGAACTGGGATAGGTTTTTGAGTTTAGCTCCACCTCACGGTATTGCATCTTGTTGTACCTACCATTGTAGCACGTGTGTAGCCCTAGACATAAGGGGCATGATGATTTGACGTCATCCCCACCTTCCTCCCGGTTAACCCGGGCAGTCTCACTAGAGTGCTCAACTTAATGGTAGCAACTAATGATAAGGGTTGCGCTCGTTGCGGGACTTAACCCAACATCTCACGACACGAGCTGACGACAACCATGCACCACCTGTCATCC…
217	0231_D20_FAT_51	NR_041610	Lactobacillus animalis	0	1316	99.92	GGTGTGTACAAGGCCCGGGAACGTATTCACCGCGGCATGCTGATCCGCGATTACTAGCGATTCCGACTTCATGTAGGCGAGTTGCAGCCTACAATCCGAACTGAGAACGGCTTTAAGAGATTTGCTAAACCTCGCGGTCTTGCGACTCGTTGTACCGTCCATTGTAGCACGTGTGTAGCCCAGGTCATAAGGGGCATGATGATTTGACGTCATCCCCACCTTCCTCCGGTTTGTCACCGGCAGTCTTGCTAGAGTGCCCAACTTAATGCTGGCAACTAACAATAAGGGTTGCGCTCGTTGCGGGACTTAACCCAACATCTCACGACACGAGCTGACGACAACCATGCACCACCTGTCATTCTGTCCCCGAAGGGAAAGTCCTATCTCTAGGATTGTCAG…
218	0231_D20_FAT_52	NR_125591	Clostridium senegalense	0	1354	100	CCTCACGGACTTCGGGTGTTATCGGCTCTCATGGTGTGACGGGCGGTGTGTACAAGGCCCGGGAACGTATTCACCGCGACATGCTGATTCGCGATTACTAGCAACTCCGGCTTCATGTAGGCGAGTTTCAGCCTACAATCCGAACTGGGATAGGTTTTTGAGTTTAGCTCCACCTCACGGTATTGCATCTTGTTGTACCTACCATTGTAGCACGTGTGTAGCCCTAGACATAAGGGGCATGATGATTTGACGTCATCCCCACCTTCCTCCCGGTTAACCCGGGCAGTCTCACTAGAGTGCTCAACTTAATGGTAGCAACTAATGATAAGGGTTGCGCTCGTTGCGGGACTTAACCCAACATCTCACGACACGAGCTGACGACAACCATGCACCACCTGT…
219	0231_D20_FAT_53	NR_125591	Clostridium senegalense	0	1347	100	CGGTTACCTCACGGACTTCGGGTGTTATCGGCTCTCATGGTGTGACGGGCGGTGTGTACAAGGCCCGGGAACGTATTCACCGCGACATGCTGATTCGCGATTACTAGCAACTCCGGCTTCATGTAGGCGAGTTTCAGCCTACAATCCGAACTGGGATAGGTTTTTGAGTTTAGCTCCACCTCACGGTATTGCATCTTGTTGTACCTACCATTGTAGCACGTGTGTAGCCCTAGACATAAGGGGCATGATGATTTGACGTCATCCCCACCTTCCTCCCGGTTAACCCGGGCAGTCTCACTAGAGTGCTCAACTTAATGGTAGCAACTAATGATAAGGGTTGCGCTCGTTGCGGGACTTAACCCAACATCTCACGACACGAGCTGACGACAACCATGCACC…
220	0231_D20_FAT_54	NR_118692	Blautia obeum	0	1332	97.22	TTAGGTCACTGACTTCGGGCGTTACTGACTCCCATGGTGTGACGGGCGGTGTGTACAAGACCCGGGAACGTATTCACCGCGGCATTCTGATCCGCGATTACTAGCGATTCCAGCTTCGTGCAGTCGAGTTGCAGACTGCAGTCCGAACTGGGACGTTATTTTTGGGATTTGCTTACCCTCGCAGGCTCGCTTCCCTTTGTTTACGCCATTGTAGCACGTGTGTAGCCCAAATCATAAGGGGCATGATGATTTGACGTCATCCCCGCCTTCCTCCAGGTTATCCCTGGCAGTCTCCTCAGAGTGCCCACCTTTACGTGCTGGCTACTGGGGATAGGGGTTGCGCTCGTTGCGGGACTTAACCCAACATCTCACGACACGAGCTGACGACAACCATGCACC…
221	0231_D20_FAT_55	NR_125591	Clostridium senegalense	0	1360	100	CGGTTACCTCACGGACTTCGGGTGTTATCGGCTCTCATGGTGTGACGGGCGGTGTGTACAAGGCCCGGGAACGTATTCACCGCGACATGCTGATTCGCGATTACTAGCAACTCCGGCTTCATGTAGGCGAGTTTCAGCCTACAATCCGAACTGGGATAGGTTTTTGAGTTTAGCTCCACCTCACGGTATTGCATCTTGTTGTACCTACCATTGTAGCACGTGTGTAGCCCTAGACATAAGGGGCATGATGATTTGACGTCATCCCCACCTTCCTCCCGGTTAACCCGGGCAGTCTCACTAGAGTGCTCAACTTAATGGTAGCAACTAATGATAAGGGTTGCGCTCGTTGCGGGACTTAACCCAACATCTCACGACACGAGCTGACGACAACCATGCACC…
222	0231_D20_FAT_56	NR_117574	Lactobacillus johnsonii	0	1415	99.86	TATCCCACCGGCTTTGGGTGTTACAGACTCTCATGGTGTGACGGGCGGTGTGTACAAGGCCCGGGAACGTATTCACCGCGGCGTGCTGATCCGCGATTACTAGCGATTCCAGCTTCGTGTAGGCGAGTTGCAGCCTACAGTCCGAACTGAGAACGGCTTTAAGAGATCCGCTTGCCTTCGCAGGTTCGCTTCTCGTTGTACCGTCCATTGTAGCACGTGTGTAGCCCAGGTCATAAGGGGCATGATGACTTGACGTCATCCCCACCTTCCTCCGGTTTGTCACCGGCAGTCTCATTAGAGTGCCCAACTTAATGATGGCAACTAATGACAAGGGTTGCGCTCGTTGCGGGACTTAACCCAACATCTCACGACACGAGCTGACGACAGCCATGCACCACC…
223	0231_D20_FAT_58	NR_104729	[Clostridium] mangenotii	0	1349	99.26	AATCGGCTTCGGGTGTTTCCAACTTCCGTGGTGTGACGGGCGGTGTGTACAAGACCCGGGAACGCATTCACCGCAGCATTCTGATCTGCGATTACTAGTAACTCCAGCTTCATGTGGGCGAGTTTCAGCCCACAATCCGAACTGAGAATGGCTTTAAGGGATTGGCATGACCTTACGGTTTAGCAGCCCTCTGTACCACCCATTGTAGCACGTGTGTAGCCCTAAGCATAAGGGGCATGATGATTTGACGTCATCCCCACCTTCCTCCAGGTTATCCCTGGCAGTCTCTCTAGAGTGCCCAACTTAATGATGGCAACTAAAGACAAGGGTTGCGCTCGTTGCGGGACTTAACCCAACATCTCACGACACGAGCTGACGACAACCATGCACCACCTGTCA…
224	0231_D20_FAT_59	NR_041610	Lactobacillus animalis	0	1403	99.86	TACCCCACCGGCTTTGGGTGTTACAAACTCTCATGGTGTGACGGGCGGTGTGTACAAGGCCCGGGAACGTATTCACCGCGGCATGCTGATCCGCGATTACTAGCGATTCCGACTTCATGTAGGCGAGTTGCAGCCTACAATCCGAACTGAGAACGGCTTTAAGAGATTTGCTAAACCTCGCGGTCTTGCGACTCGTTGTACCGTCCATTGTAGCACGTGTGTAGCCCAGGTCATAAGGGGCATGATGATTTGACGTCATCCCCACCTTCCTCCGGTTTGTCACCGGCAGTCTTGCTAGAGTGCCCAACTTAATGCTGGCAACTAACAATAAGGGTTGCGCTCGTTGCGGGACTTAACCCAACATCTCACGACACGAGCTGACGACAACCATGCACCACC…
225	0231_D20_FAT_60	NR_125591	Clostridium senegalense	0	1356	99.93	ACGGACTTCGGGTGTTATCGGCTCTCATGGTGTGACGGGCGGTGTGTACAAGGCCCGGGAACGTATTCACCGCGACATGCTGATTCGCGATTACTAGCAACTCCGGCTTCATGTAGGCGAGTTTCAGCCTACAATCCGAACTGGGATAGGTTTTTGAGTTTAGCTCCACCTCACGGTATTGCATCTTGTTGTACCTACCATTGTAGCACGTGTGTAGCCCTAGACATAAGGGGCATGATGATTTGACGTCATCCCCACCTTCCTCCCGGTTAACCCGGGCAGTCTCACTAGAGTGCTCAACTTAATGGTAGCAACTAATGATAAGGGTTGCGCTCGTTGCGGGACTTAACCCAACATCTCACGACACGAGCTGACGACAACCATGCACCACCTGTCATC…
226	0231_D20_FAT_63	NR_118692	Blautia obeum	0	1226	96.98	TTACTAGCGATTCCAGCTTCGTGCAGTCGAGTTGCAGACTGCAGTCCGAACTGGGACGTTATTTTTGGGATTTGCTTACCCTCGCAGGCTCGCTTCCCTTTGTTTACGCCATTGTAGCACGTGTGTAGCCCAAATCATAAGGGGCATGATGATTTGACGTCATCCCCGCCTTCCTCCAGGTTATCCCTGGCAGTCTCCTCAGAGTGCCCACCTTTACGTGCTGGCTACTGGGGATAGGGGTTGCGCTCGTTGCGGGACTTAACCCAACATCTCACGACACGAGCTGACGACAACCATGCACCACCTGTCTCCTCTGTCCCGAAGGAAAGACTCGGTTAAGAGCCGGTCAGAGGGATGTCAAGACTTGGTAAGGTTCTTCGCGTTGCTTCGAATTAAACC…
227	0231_D20_FAT_65	NR_104799	Anaerostipes hadrus	0	1323	96.9	CTGACTTCGGGCGTTACTGACTCCCATGGTGTGACGGGCGGTGTGTACAAGACCCGGGAACGTATTCACCGCGACATTCTGATTCGCGATTACTAGCGATTCCAGCTTCATGTAGTCGAGTTGCAGACTACAATCCGAACTGAGACGTTATTTTTGGGATTTGCTCACTCTCACAAGGCTGCTTCCCTTTGTTTACGCCATTGTAGCACGTGTGTAGCCCTGGTCATAAGGGGCATGATGATTTGACGTCGTCCCCACCTTCCTCCAGGTTATCCCTGGCAGTCTCTCTAGAGTGCCCATCCGAATTGCTGGCTACTAAAGATAGGGGTTGCGCTCGTTGCGGGACTTAACCCAACATCTCACGACACGAGCTGACGACAACCATGCACCACCTGTCAC…
228	0231_D20_FAT_66	NR_104799	Anaerostipes hadrus	0	1293	96.75	GTGACGGGCGGTGTGTACAAGACCCGGGAACGTATTCACCGCGACATTCTGATTCGCGATTACTAGCGATTCCAGCTTCATGTAGTCGAGTTGCAGACTACAATCCGAACTGAGACGTTATTTTTGGGATTTGCTCACTCTCACAAGGCTGCTTCCCTTTGTTTACGCCATTGTAGCACGTGTGTAGCCCTGGTCATAAGGGGCATGATGATTTGACGTCGTCCCCACCTTCCTCCAGGTTATCCCTGGCAGTCTCTCTAGAGTGCCCATCCGAATTGCTGGCTACTAAAGATAGGGGTTGCGCTCGTTGCGGGACTTAACCCAACATCTCACGACACGAGCTGACGACAACCATGCACCACCTGTCACTCCTGTCCCGAAGGAAAAACTCGATTAAGA…
229	0231_D20_FAT_70	NR_118692	Blautia obeum	0	1334	97	GTTAGGTCACTGACTTCGGGCGTTACTGACTCCCATGGTGTGACGGGCGGTGTGTACAAGACCCGGGAACGTATTCACCGCGGCATTCTGATCCGCGATTACTAGCGATTCCAGCTTCGTGCAGTCGAGTTGCAGACTGCAGTCCGAACTGGGACGTTATTTTTGGGATTTGCTTACCCTCGCAGGCTCGCTTCCCTTTGTTTACGCCATTGTAGCACGTGTGTAGCCCAAATCATAAGGGGCATGATGATTTGACGTCATCCCCGCCTTCCTCCAGGTTATCCCTGGCAGTCTCCTCAGAGTGCCCACCTTTACGTGCTGGCTACTGGGGATAGGGGTTGCGCTCGTTGCGGGACTTAACCCAACATCTCACGACACGAGCTGACGACAACCATGCAC…
230	0231_D20_FAT_71	NR_104729	[Clostridium] mangenotii	0	1357	99.26	GGTTAGATAATCGGCTTCGGGTGTTTCCAACTTCCGTGGTGTGACGGGCGGTGTGTACAAGACCCGGGAACGCATTCACCGCAGCATTCTGATCTGCGATTACTAGTAACTCCAGCTTCATGTGGGCGAGTTTCAGCCCACAATCCGAACTGAGAATGGCTTTAAGGGATTGGCATGACCTTACGGTTTAGCAGCCCTCTGTACCACCCATTGTAGCACGTGTGTAGCCCTAAGCATAAGGGGCATGATGATTTGACGTCATCCCCACCTTCCTCCAGGTTATCCCTGGCAGTCTCTCTAGAGTGCCCAACTTAATGATGGCAACTAAAGACAAGGGTTGCGCTCGTTGCGGGACTTAACCCAACATCTCACGACACGAGCTGACGACAACCATGCACC…
231	0231_D20_FAT_72	NR_118692	Blautia obeum	0	1332	97.15	TAGGTCACTGACTTCGGGCGTTACTGACTCCCATGGTGTGACGGGCGGTGTGTACAAGACCCGGGAACGTATTCACCGCGGCATTCTGATCCGCGATTACTAGCGATTCCAGCTTCGTGCAGTCGAGTTGCAGACTGCAGTCCGAACTGGGACGTTATTTTTGGGATTTGCTTACCCTCGCAGGCTCGCTTCCCTTTGTTTACGCCATTGTAGCACGTGTGTAGCCCAAATCATAAGGGGCATGATGATTTGACGTCATCCCCGCCTTCCTCCAGGTTATCCCTGGCAGTCTCCTCAGAGTGCCCACCTTTACGTGCTGGCTACTGGGGATAGGGGTTGCGCTCGTTGCGGGACTTAACCCAACATCTCACGACACGAGCTGACGACAACCATGCACCA…
232	0231_D20_FAT_74	NR_125591	Clostridium senegalense	0	1367	99.93	TACGGTTACCTCACGGACTTCGGGTGTTATCGGCTCTCATGGTGTGACGGGCGGTGTGTACAAGGCCCGGGAACGTATTCACCGCGACATGCTGATTCGCGATTACTAGCAACTCCGGCTTCATGTAGGCGAGTTTCAGCCTACAATCCGAACTGGGATAGGTTTTTGAGTTTAGCTCCACCTCACGGTATTGCATCTTGTTGTACCTACCATTGTAGCACGTGTGTAGCCCTAGACATAAGGGGCATGATGATTTGACGTCATCCCCACCTTCCTCCCGGTTAACCCGGGCAGTCTCACTAGAGTGCTCAACTTAATGGTAGCAACTAATGATAAGGGTTGCGCTCGTTGCGGGACTTAACCCAACATCTCACGACACGAGCTGACGACAACCATGCA…
233	0231_D20_FAT_76	NR_025567	[Clostridium] bolteae	0	1380	93.77	AGTTGGGTCACTGGCTTCGGGCATTTCCGACTACCCATGGTGTGACGGGCGGTGTGTACAAGACCCGGGAACGTATTCACCGCAGCATTCTGATCTGCGATTACTAGCGATTCCAGCTTCATGTAGTCGAGTTGCAGACTACAATCCGAACTGAGACGTTATTTTTGAGATTTGCTCCCCCTCGCAGGCTCGCTTCTCTTTGTTTACGCCATTGTAGCACGTGTGTAGCCCAAATCATAAGGGGCATGATGATTTGACGTCATCCCCACCTTCCTCCAGGTTATCCCTGGCAGTCTCATCAGAGTGCCCAGCTTTACCTGCTGGCTACTGACAATAGGGGTTGCGCTCGTTGCGGGACTTAACCCAACATCTCACGACACGAGCTGACGACAACCATGC…
234	0231_D20_FAT_78	NR_156077	Kineothrix alysoides	0	1320	93.56	CTGACTTCGGGCATTTCCGACTCCCATGGTGTGACGGGCGGTGTGTACAAGACCCGGGAACGTATTCACCGCGACATTCTGATTCGCGATTACTAGCGATTCCAGCTTCGTGTAGTCGGGTTGCAGACTACAGTCCGAACTGGGACGTTATTTTTGGGATTTGCTCCCCCTCACGGGTTCGCTTCCCTTTGTTACGCCATTGTAGCACGTGTGTAGCCCTGGTCATAAGGGGCATGATGATTTGACGTCATCCCCGCCTTCCTCCCGGTTATCCCGGGCAGTCTCTCCAGAGTGCCCACCTTAAATGCTGGCTACTGAAGATAGGGGTTGCGCTCGTTGCGGGACTTAACCCAACATCTCACGACACGAGCTGACGACAACCATGCACCACCTGTCTCC…
235	0231_D20_FAT_79	NR_024661	Eubacterium ruminantium	0	1310	95.04	TTTCCAACTCCCATGGTGTGACGGGCGGTGTGTACAAGACCCGGGAACGTATTCACCGCGACATTCTGATTCGCGATTACTAGCGATTCCAGCTTCATGTAGTCGAGTTGCAGACTACAATCCGAACTGAGACTGCCTTTTTGAGGTTTGCTCTTCCTCGCGGATTCGCTTCTCTCTGTAACAGCCATTGTAGCACGTGTGTAGCCCAGATCATAAGGGGCATGATGATTTGACGTCATCCCCACCTTCCTCCCGGTTATCCCGGGCAGTCTCTCCAGAGTGCCCATCCAAAATGCTGGCTACTGAAAATAGGGGTTGCGCTCGTTGCGGGACTTAACCCAACATCTCACGACACGAGCTGACGACAACCATGCACCACCTGTCTCCGATGTTCCGAAG…
236	0231_D20_FAT_81	NR_147371	Intestinibacillus massiliensis	0	1328	93.75	GACTATGGACTTCGGGCATTACCGGCTCTCATGGTGTGACGGGCGGTGTGTACAAGGCCCGGGAACGTATTCACCGCGGCATGCTGATCCGCGATTACTAGCAATTCCGACTTCATGCAGGCGAGTTGCAGCCTGCAATCTGAACTGGGACAGCTTTTAGGGATTTGCTCTGCTTCACAGCTTTGCTTCCCTCTGTATGACTGCCATTGTAGTACGTGTGTAGCCCTGGTCATAAGGGGCATGATGATTTGACGTCGTCCCCACCTTCCTCCGTTTTGTCAACGGCAGTCTCGCTAGAGTGATCAACTAAATGTATCAACTAACAATAAGGGTTGCGCTCGTTGCGGGACTTAACCCAACATCTCACGACACGAGCTGACGACAACCATGCACCACCTG…
237	0231_D20_FAT_82	NR_104799	Anaerostipes hadrus	0	1331	96.92	TTGGGTCACTGACTTCGGGCGTTACTGACTCCCATGGTGTGACGGGCGGTGTGTACAAGACCCGGGAACGTATTCACCGCGACATTCTGATTCGCGATTACTAGCGATTCCAGCTTCATGTAGTCGAGTTGCAGACTACAATCCGAACTGAGACGTTATTTTTGGGATTTGCTCACTCTCACAAGGCTGCTTCCCTTTGTTTACGCCATTGTAGCACGTGTGTAGCCCTGGTCATAAGGGGCATGATGATTTGACGTCGTCCCCACCTTCCTCCAGGTTATCCCTGGCAGTCTCTCTAGAGTGCCCATCCGAATTGCTGGCTACTAAAGATAGGGGTTGCGCTCGTTGCGGGACTTAACCCAACATCTCACGACACGAGCTGACGACAACCATGCACCA…
238	0231_D20_FAT_83	NR_026146	Sarcina ventriculi	0	1338	99.1	CCTTACGGTTAGCTTACGGACTTCGGGTATTGCCAACTCTCATGGTGTGACGGGCGGTGTGTACAAGACCCGGGAACGTATTCACCGCGACATTCTGATTCGCGATTACTAGCAACTCCAGCTTCATGTAGGCGAGTTTCAGCCTACAATCCGAACTGAGACAAGTTTTTGAGTTTTGCTCCACTTCACAGTATTGCTTCTCTTTGTACTTGCCATTGTAGCACGTGTGTAGCCCTAGACATAAGGGGCATGATGATTTGACGTCATCCCCACCTTCCTCCCGGTTAACCCGGGCAGTCTCGCTAGAGTGGTCAACTTAATGGTACCAACTAACAATAAGGGTTGCGCTCGTTGCGGGACTTAACCCAACATCTCACGACACGAGCTGACGACAACCAT…
239	0231_D20_FAT_84	NR_125591	Clostridium senegalense	0	1353	99.93	CGGACTTCGGGTGTTATCGGCTCTCATGGTGTGACGGGCGGTGTGTACAAGGCCCGGGAACGTATTCACCGCGACATGCTGATTCGCGATTACTAGCAACTCCGGCTTCATGTAGGCGAGTTTCAGCCTACAATCCGAACTGGGATAGGTTTTTGAGTTTAGCTCCACCTCACGGTATTGCATCTTGTTGTACCTACCATTGTAGCACGTGTGTAGCCCTAGACATAAGGGGCATGATGATTTGACGTCATCCCCACCTTCCTCCCGGTTAACCCGGGCAGTCTCACTAGAGTGCTCAACTTAATGGTAGCAACTAATGATAAGGGTTGCGCTCGTTGCGGGACTTAACCCAACATCTCACGACACGAGCTGACGACAACCATGCACCACCTGTCATCC…
240	0231_D20_FAT_95	NR_125591	Clostridium senegalense	0	1376	90.33	CCTTGCGGTTGGGTCACTGACTTCGGGCGTTACTGACTCCCATGGTGTGACGGGCGGTGTGTACAAGACCCGGGAACGTATTCACCGCGACATTCTGATTCGCGATTACTAGCGATTCCAGCTTCATGTAGTCGAGTTGCAGACTACAATCCGAACTGAGACGTTATTTTTGGGATTTGCTCACTCTCACAAGGCTGCTTCCCTTTGTTTACGCCATTGTAGCACGTGTGTAGCCCTGGTCATAAGGGGCATGATGATTTGACGTCGTCCCCACCTTCCTCCAGGTTATCCCTGGCAGTCTCTCTAGAGTGCCCATCCGAATTGCTGGCTACTAAAGATAGGGGTTGCGCTCGTTGCGGGACTTAACCCAACATCTCACGACACGAGCTGACGACAACC…
241	0231_D20_FAW_7	NR_075036	Lactobacillus reuteri	0	1366	99.85	CATGGTGTGACGGGCGGTGTGTACAAGGCCCGGGAACGTATTCACCGCGGCATGCTGATCCGCGATTACTAGCGATTCCGACTTCGTGTAGGCGAGTTGCAGCCTACAGTCCGAACTGAGAACGGCTTTAAGAGATTAGCTTACTCTCGCGAGCTTGCGACTCGTTGTACCGTCCATTGTAGCACGTGTGTAGCCCAGGTCATAAGGGGCATGATGATCTGACGTCGTCCCCACCTTCCTCCGGTTTGTCACCGGCAGTCTCACTAGAGTGCCCAACTTAATGCTGGCAACTAGTAACAAGGGTTGCGCTCGTTGCGGGACTTAACCCAACATCTCACGACACGAGCTGACGACGACCATGCACCACCTGTCATTGCGTCCCCGAAGGGAACGCCTTAT…
242	0231_D20_FAW_9	NR_075036	Lactobacillus reuteri	0	1373	99.78	AACTGCCCATGGTGTGACGGGCGGTGTGTACAAGGCCCGGGAACGTATTCACCGCGGCATGCTGATCCGCGATTACTAGCGATTCCGACTTCGTGTAGGCGAGTTGCAGCCTACAGTCCGAACTGAGAACGGCTTTAAGAGATTAGCTTACTCTCGCGAGCTTGCGACTCGTTGTACCGTCCATTGTAGCACGTGTGTAGCCCAGGTCATAAGGGGCATGATGATCTGACGTCGTCCCCACCTTCCTCCGGTTTGTCACCGGCAGTCTCACTAGAGTGCCCAACTTAATGCTGGCAACTAGTAACAAGGGTTGCGCTCGTTGCGGGACTTAACCCAACATCTCACGACACGAGCTGACGACGACCATGCACCACCTGTCATTGCGTCCCCGAAGGGAAC…
243	0231_D20_FAW_18	NR_041610	Lactobacillus animalis	0	1291	99.92	ATTCACCGCGGCATGCTGATCCGCGATTACTAGCGATTCCGACTTCATGTAGGCGAGTTGCAGCCTACAATCCGAACTGAGAACGGCTTTAAGAGATTTGCTAAACCTCGCGGTCTTGCGACTCGTTGTACCGTCCATTGTAGCACGTGTGTAGCCCAGGTCATAAGGGGCATGATGATTTGACGTCATCCCCACCTTCCTCCGGTTTGTCACCGGCAGTCTTGCTAGAGTGCCCAACTTAATGCTGGCAACTAACAATAAGGGTTGCGCTCGTTGCGGGACTTAACCCAACATCTCACGACACGAGCTGACGACAACCATGCACCACCTGTCATTCTGTCCCCGAAGGGAAAGTCCTATCTCTAGGATTGTCAGAAGATGTCAAGACCTGGTAAGGTT…
244	0231_D20_FAW_19	NR_075036	Lactobacillus reuteri	0	1420	99.86	GTTAGGCCACCGACTTTGGGCGTTACAAACTCCCATGGTGTGACGGGCGGTGTGTACAAGGCCCGGGAACGTATTCACCGCGGCATGCTGATCCGCGATTACTAGCGATTCCGACTTCGTGTAGGCGAGTTGCAGCCTACAGTCCGAACTGAGAACGGCTTTAAGAGATTAGCTTACTCTCGCGAGCTTGCGACTCGTTGTACCGTCCATTGTAGCACGTGTGTAGCCCAGGTCATAAGGGGCATGATGATCTGACGTCGTCCCCACCTTCCTCCGGTTTGTCACCGGCAGTCTCACTAGAGTGCCCAACTTAATGCTGGCAACTAGTAACAAGGGTTGCGCTCGTTGCGGGACTTAACCCAACATCTCACGACACGAGCTGACGACGACCATGCACCA…
245	0231_D20_FAW_20	NR_041610	Lactobacillus animalis	0	1396	99.93	TACCCCACCGGCTTTGGGTGTTACAAACTCTCATGGTGTGACGGGCGGTGTGTACAAGGCCCGGGAACGTATTCACCGCGGCATGCTGATCCGCGATTACTAGCGATTCCGACTTCATGTAGGCGAGTTGCAGCCTACAATCCGAACTGAGAACGGCTTTAAGAGATTTGCTAAACCTCGCGGTCTTGCGACTCGTTGTACCGTCCATTGTAGCACGTGTGTAGCCCAGGTCATAAGGGGCATGATGATTTGACGTCATCCCCACCTTCCTCCGGTTTGTCACCGGCAGTCTTGCTAGAGTGCCCAACTTAATGCTGGCAACTAACAATAAGGGTTGCGCTCGTTGCGGGACTTAACCCAACATCTCACGACACGAGCTGACGACAACCATGCACCACC…
246	0231_D20_FAW_22	NR_075036	Lactobacillus reuteri	0	1427	99.79	TAATGGTTAGGCCACCGACTTTGGGCGTTACAAACTCCCATGGTGTGACGGGCGGTGTGTACAAGGCCCGGGAACGTATTCACCGCGGCATGCTGATCCGCGATTACTAGCGATTCCGACTTCGTGTAGGCGAGTTGCAGCCTACAGTCCGAACTGAGAACGGCTTTAAGAGATTAGCTTACTCTCGCGAGCTTGCGACTCGTTGTACCGTCCATTGTAGCACGTGTGTAGCCCAGGTCATAAGGGGCATGATGATCTGACGTCGTCCCCACCTTCCTCCGGTTTGTCACCGGCAGTCTCACTAGAGTGCCCAACTTAATGCTGGCAACTAGTAACAAGGGTTGCGCTCGTTGCGGGACTTAACCCAACATCTCACGACACGAGCTGACGACGACCATG…
247	0231_D20_FAW_23	NR_117574	Lactobacillus johnsonii	0	1410	99.86	CCGGCTTTGGGTGTTACAGACTCTCATGGTGTGACGGGCGGTGTGTACAAGGCCCGGGAACGTATTCACCGCGGCGTGCTGATCCGCGATTACTAGCGATTCCAGCTTCGTGTAGGCGAGTTGCAGCCTACAGTCCGAACTGAGAACGGCTTTAAGAGATCCGCTTGCCTTCGCAGGTTCGCTTCTCGTTGTACCGTCCATTGTAGCACGTGTGTAGCCCAGGTCATAAGGGGCATGATGACTTGACGTCATCCCCACCTTCCTCCGGTTTGTCACCGGCAGTCTCATTAGAGTGCCCAACTTAATGATGGCAACTAATGACAAGGGTTGCGCTCGTTGCGGGACTTAACCCAACATCTCACGACACGAGCTGACGACAGCCATGCACCACCTGTCTCA…
248	0231_D20_FAW_31	NR_042436	Lactobacillus coleohominis	0	1359	98.9	ATGGTGTGACGGGCGGTGTGTACAAGGCCCGGGAACGTATTCACCGCGGCATGCTGATCCGCGATTACTAGCGATTCCGACTTCGTGCAGTCGAGTTGCAGACTGCAGTCCGAACTGAGAACGGTTTTAAGAGATTAGCTTGCCCTCGCGAGTTCGCTGCTCGTTGTACCGTCCATTGTAGCACGTGTGTAGCCCAGGTCATAAGGGGCATGATGATCTGACGTCGTCCCCACCTTCCTCCGGTTTGTCACCGGCAGTCTCACTAGAGTGCCCAACTGAATGCTGGCAACTAGTAACAAGGGTTGCGCTCGTTGCGGGACTTAACCCAACATCTCACGACACGAGCTGACGACGACCATGCACCACCTGTCATTGCGTCCCCGAAGGGAACGCCTCATC…
249	0231_D20_FAW_36	NR_041610	Lactobacillus animalis	0	1390	99.93	AGGTTACCCCACCGGCTTTGGGTGTTACAAACTCTCATGGTGTGACGGGCGGTGTGTACAAGGCCCGGGAACGTATTCACCGCGGCATGCTGATCCGCGATTACTAGCGATTCCGACTTCATGTAGGCGAGTTGCAGCCTACAATCCGAACTGAGAACGGCTTTAAGAGATTTGCTAAACCTCGCGGTCTTGCGACTCGTTGTACCGTCCATTGTAGCACGTGTGTAGCCCAGGTCATAAGGGGCATGATGATTTGACGTCATCCCCACCTTCCTCCGGTTTGTCACCGGCAGTCTTGCTAGAGTGCCCAACTTAATGCTGGCAACTAACAATAAGGGTTGCGCTCGTTGCGGGACTTAACCCAACATCTCACGACACGAGCTGACGACAACCATGCAC…
250	0231_D20_FAW_43	NR_117574	Lactobacillus johnsonii	0	1321	99.7	GGCCCGGGAACGTATTCACCGCGGCGTGCTGATCCGCGATTACTAGCGATTCCAGCTTCGTGTAGGCGAGTTGCAGCCTACAGTCCGAACTGAGAACGGCTTTAAGAGATCCGCTTGCCTTCGCAGGTTCGCTTCTCGTTGTACCGTCCATTGTAGCACGTGTGTAGCCCAGGTCATAAGGGGCATGATGACTTGACGTCATCCCCACCTTCCTCCGGTTTGTCACCGGCAGTCTCATTAGAGTGCCCAACTTAATGATGGCAACTAATGACAAGGGTTGCGCTCGTTGCGGGACTTAACCCAACATCTCACGACACGAGCTGACGACAGCCATGCACCACCTGTCTCAGCGTCCCCGAAGGGAACACCTAATCTCTTAGGTTTGCACTGGATGTCAAG…
251	0231_D20_FAW_44	NR_041610	Lactobacillus animalis	0	1395	99.93	CCGGCTTTGGGTGTTACAAACTCTCATGGTGTGACGGGCGGTGTGTACAAGGCCCGGGAACGTATTCACCGCGGCATGCTGATCCGCGATTACTAGCGATTCCGACTTCATGTAGGCGAGTTGCAGCCTACAATCCGAACTGAGAACGGCTTTAAGAGATTTGCTAAACCTCGCGGTCTTGCGACTCGTTGTACCGTCCATTGTAGCACGTGTGTAGCCCAGGTCATAAGGGGCATGATGATTTGACGTCATCCCCACCTTCCTCCGGTTTGTCACCGGCAGTCTTGCTAGAGTGCCCAACTTAATGCTGGCAACTAACAATAAGGGTTGCGCTCGTTGCGGGACTTAACCCAACATCTCACGACACGAGCTGACGACAACCATGCACCACCTGTCATT…
252	0231_D20_FAW_45	NR_075036	Lactobacillus reuteri	0	1409	99.79	TAATGGTTAGGCCACCGACTTTGGGCGTTACAAACTCCCATGGTGTGACGGGCGGTGTGTACAAGGCCCGGGAACGTATTCACCGCGGCATGCTGATCCGCGATTACTAGCGATTCCGACTTCGTGTAGGCGAGTTGCAGCCTACAGTCCGAACTGAGAACGGCTTTAAGAGATTAGCTTACTCTCGCGAGCTTGCGACTCGTTGTACCGTCCATTGTAGCACGTGTGTAGCCCAGGTCATAAGGGGCATGATGATCTGACGTCGTCCCCACCTTCCTCCGGTTTGTCACCGGCAGTCTCACTAGAGTGCCCAACTTAATGCTGGCAACTAGTAACAAGGGTTGCGCTCGTTGCGGGACTTAACCCAACATCTCACGACACGAGCTGACGACGACCATG…
253	0231_D20_FAW_46	NR_041610	Lactobacillus animalis	0	1398	99.86	TACCCCACCGGCTTTGGGTGTTACAAACTCTCATGGTGTGACGGGCGGTGTGTACAAGGCCCGGGAACGTATTCACCGCGGCATGCTGATCCGCGATTACTAGCGATTCCGACTTCATGTAGGCGAGTTGCAGCCTACAATCCGAACTGAGAACGGCTTTAAGAGATTTGCTAAACCTCGCGGTCTTGCGACTCGTTGTACCGTCCATTGTAGCACGTGTGTAGCCCAGGTCATAAGGGGCATGATGATTTGACGTCATCCCCACCTTCCTCCGGTTTGTCACCGGCAGTCTTGCTAGAGTGCCCAACTTAATGCTGGCAACTAACAATAAGGGTTGCGCTCGTTGCGGGACTTAACCCAACATCTCACGACACGAGCTGACGACAACCATGCACCACC…
254	0231_D20_FAW_47	NR_041610	Lactobacillus animalis	0	1325	99.92	TACCCCACCGGCTTTGGGTGTTACAAACTCTCATGGTGTGACGGGCGGTGTGTACAAGGCCCGGGAACGTATTCACCGCGGCATGCTGATCCGCGATTACTAGCGATTCCGACTTCATGTAGGCGAGTTGCAGCCTACAATCCGAACTGAGAACGGCTTTAAGAGATTTGCTAAACCTCGCGGTCTTGCGACTCGTTGTACCGTCCATTGTAGCACGTGTGTAGCCCAGGTCATAAGGGGCATGATGATTTGACGTCATCCCCACCTTCCTCCGGTTTGTCACCGGCAGTCTTGCTAGAGTGCCCAACTTAATGCTGGCAACTAACAATAAGGGTTGCGCTCGTTGCGGGACTTAACCCAACATCTCACGACACGAGCTGACGACAACCATGCACCACC…
255	0231_D20_FAW_48	NR_041610	Lactobacillus animalis	0	1399	99.93	TACCCCACCGGCTTTGGGTGTTACAAACTCTCATGGTGTGACGGGCGGTGTGTACAAGGCCCGGGAACGTATTCACCGCGGCATGCTGATCCGCGATTACTAGCGATTCCGACTTCATGTAGGCGAGTTGCAGCCTACAATCCGAACTGAGAACGGCTTTAAGAGATTTGCTAAACCTCGCGGTCTTGCGACTCGTTGTACCGTCCATTGTAGCACGTGTGTAGCCCAGGTCATAAGGGGCATGATGATTTGACGTCATCCCCACCTTCCTCCGGTTTGTCACCGGCAGTCTTGCTAGAGTGCCCAACTTAATGCTGGCAACTAACAATAAGGGTTGCGCTCGTTGCGGGACTTAACCCAACATCTCACGACACGAGCTGACGACAACCATGCACCACC…
256	0231_D20_GAM_6	NR_041610	Lactobacillus animalis	0	1390	99.78	GGTTACCCCACCGGCTTTGGGTGTTACAAACTCTCATGGTGTGACGGGCGGTGTGTACAAGGCCCGGGAACGTATTCACCGCGGCATGCTGATCCGCGATTACTAGCGATTCCGACTTCATGTAGGCGAGTTGCAGCCTACAATCCGAACTGAGAACGGCTTTAAGAGATTTGCTAAACCTCGCGGTCTTGCGACTCGTTGTACCGTCCATTGTAGCACGTGTGTAGCCCAGGTCATAAGGGGCATGATGATTTGACGTCATCCCCACCTTCCTCCGGTTTGTCACCGGCAGTCTTGCTAGAGTGCCCAACTTAATGCTGGCAACTAACAATAAGGGTTGCGCTCGTTGCGGGACTTAACCCAACATCTCACGACACGAGCTGACGACAACCATGCACC…
257	0231_D20_GAM_7	NR_041610	Lactobacillus animalis	0	1403	99.86	TTACCCCACCGGCTTTGGGTGTTACAAACTCTCATGGTGTGACGGGCGGTGTGTACAAGGCCCGGGAACGTATTCACCGCGGCATGCTGATCCGCGATTACTAGCGATTCCGACTTCATGTAGGCGAGTTGCAGCCTACAATCCGAACTGAGAACGGCTTTAAGAGATTTGCTAAACCTCGCGGTCTTGCGACTCGTTGTACCGTCCATTGTAGCACGTGTGTAGCCCAGGTCATAAGGGGCATGATGATTTGACGTCATCCCCACCTTCCTCCGGTTTGTCACCGGCAGTCTTGCTAGAGTGCCCAACTTAATGCTGGCAACTAACAATAAGGGTTGCGCTCGTTGCGGGACTTAACCCAACATCTCACGACACGAGCTGACGACAACCATGCACCAC…
258	0231_D20_GAM_11	NR_041610	Lactobacillus animalis	0	1397	99.79	GGTTACCCCACCGGCTTTGGGTGTTACAAACTCTCATGGTGTGACGGGCGGTGTGTACAAGGCCCGGGAACGTATTCACCGCGGCATGCTGATCCGCGATTACTAGCGATTCCGACTTCATGTAGGCGAGTTGCAGCCTACAATCCGAACTGAGAACGGCTTTAAGAGATTTGCTAAACCTCGCGGTCTTGCGACTCGTTGTACCGTCCATTGTAGCACGTGTGTAGCCCAGGTCATAAGGGGCATGATGATTTGACGTCATCCCCACCTTCCTCCGGTTTGTCACCGGCAGTCTTGCTAGAGTGCCCAACTTAATGCTGGCAACTAACAATAAGGGTTGCGCTCGTTGCGGGACTTAACCCAACATCTCACGACACGAGCTGACGACAACCATGCACC…
259	0231_D20_GAM_12	NR_117574	Lactobacillus johnsonii	0	1430	99.79	ATAAAGGTTATCCCACCGGCTTTGGGTGTTACAGACTCTCATGGTGTGACGGGCGGTGTGTACAAGGCCCGGGAACGTATTCACCGCGGCGTGCTGATCCGCGATTACTAGCGATTCCAGCTTCGTGTAGGCGAGTTGCAGCCTACAGTCCGAACTGAGAACGGCTTTAAGAGATCCGCTTGCCTTCGCAGGTTCGCTTCTCGTTGTACCGTCCATTGTAGCACGTGTGTAGCCCAGGTCATAAGGGGCATGATGACTTGACGTCATCCCCACCTTCCTCCGGTTTGTCACCGGCAGTCTCATTAGAGTGCCCAACTTAATGATGGCAACTAATGACAAGGGTTGCGCTCGTTGCGGGACTTAACCCAACATCTCACGACACGAGCTGACGACAGCCAT…
260	0231_D20_GAM_13	NR_041610	Lactobacillus animalis	0	1374	99.85	TTACCCCACCGGCTTTGGGTGTTACAAACTCTCATGGTGTGACGGGCGGTGTGTACAAGGCCCGGGAACGTATTCACCGCGGCATGCTGATCCGCGATTACTAGCGATTCCGACTTCATGTAGGCGAGTTGCAGCCTACAATCCGAACTGAGAACGGCTTTAAGAGATTTGCTAAACCTCGCGGTCTTGCGACTCGTTGTACCGTCCATTGTAGCACGTGTGTAGCCCAGGTCATAAGGGGCATGATGATTTGACGTCATCCCCACCTTCCTCCGGTTTGTCACCGGCAGTCTTGCTAGAGTGCCCAACTTAATGCTGGCAACTAACAATAAGGGTTGCGCTCGTTGCGGGACTTAACCCAACATCTCACGACACGAGCTGACGACAACCATGCACCAC…
261	0231_D20_GAM_14	NR_041610	Lactobacillus animalis	0	1393	99.86	AAAGGTTACCCCACCGGCTTTGGGTGTTACAAACTCTCATGGTGTGACGGGCGGTGTGTACAAGGCCCGGGAACGTATTCACCGCGGCATGCTGATCCGCGATTACTAGCGATTCCGACTTCATGTAGGCGAGTTGCAGCCTACAATCCGAACTGAGAACGGCTTTAAGAGATTTGCTAAACCTCGCGGTCTTGCGACTCGTTGTACCGTCCATTGTAGCACGTGTGTAGCCCAGGTCATAAGGGGCATGATGATTTGACGTCATCCCCACCTTCCTCCGGTTTGTCACCGGCAGTCTTGCTAGAGTGCCCAACTTAATGCTGGCAACTAACAATAAGGGTTGCGCTCGTTGCGGGACTTAACCCAACATCTCACGACACGAGCTGACGACAACCATGC…
262	0231_D20_GAM_15	NR_117574	Lactobacillus johnsonii	0	1422	99.79	TATCCCACCGGCTTTGGGTGTTACAGACTCTCATGGTGTGACGGGCGGTGTGTACAAGGCCCGGGAACGTATTCACCGCGGCGTGCTGATCCGCGATTACTAGCGATTCCAGCTTCGTGTAGGCGAGTTGCAGCCTACAGTCCGAACTGAGAACGGCTTTAAGAGATCCGCTTGCCTTCGCAGGTTCGCTTCTCGTTGTACCGTCCATTGTAGCACGTGTGTAGCCCAGGTCATAAGGGGCATGATGACTTGACGTCATCCCCACCTTCCTCCGGTTTGTCACCGGCAGTCTCATTAGAGTGCCCAACTTAATGATGGCAACTAATGACAAGGGTTGCGCTCGTTGCGGGACTTAACCCAACATCTCACGACACGAGCTGACGACAGCCATGCACCACC…
263	0231_D20_GAM_16	NR_041610	Lactobacillus animalis	0	1395	99.86	TTACCCCACCGGCTTTGGGTGTTACAAACTCTCATGGTGTGACGGGCGGTGTGTACAAGGCCCGGGAACGTATTCACCGCGGCATGCTGATCCGCGATTACTAGCGATTCCGACTTCATGTAGGCGAGTTGCAGCCTACAATCCGAACTGAGAACGGCTTTAAGAGATTTGCTAAACCTCGCGGTCTTGCGACTCGTTGTACCGTCCATTGTAGCACGTGTGTAGCCCAGGTCATAAGGGGCATGATGATTTGACGTCATCCCCACCTTCCTCCGGTTTGTCACCGGCAGTCTTGCTAGAGTGCCCAACTTAATGCTGGCAACTAACAATAAGGGTTGCGCTCGTTGCGGGACTTAACCCAACATCTCACGACACGAGCTGACGACAACCATGCACCAC…
264	0231_D20_GAM_17	NR_041610	Lactobacillus animalis	0	1408	99.86	AAAGGTTACCCCACCGGCTTTGGGTGTTACAAACTCTCATGGTGTGACGGGCGGTGTGTACAAGGCCCGGGAACGTATTCACCGCGGCATGCTGATCCGCGATTACTAGCGATTCCGACTTCATGTAGGCGAGTTGCAGCCTACAATCCGAACTGAGAACGGCTTTAAGAGATTTGCTAAACCTCGCGGTCTTGCGACTCGTTGTACCGTCCATTGTAGCACGTGTGTAGCCCAGGTCATAAGGGGCATGATGATTTGACGTCATCCCCACCTTCCTCCGGTTTGTCACCGGCAGTCTTGCTAGAGTGCCCAACTTAATGCTGGCAACTAACAATAAGGGTTGCGCTCGTTGCGGGACTTAACCCAACATCTCACGACACGAGCTGACGACAACCATGC…
265	0231_D20_GAM_18	NR_041610	Lactobacillus animalis	0	1381	99.93	AAGGTTACCCCACCGGCTTTGGGTGTTACAAACTCTCATGGTGTGACGGGCGGTGTGTACAAGGCCCGGGAACGTATTCACCGCGGCATGCTGATCCGCGATTACTAGCGATTCCGACTTCATGTAGGCGAGTTGCAGCCTACAATCCGAACTGAGAACGGCTTTAAGAGATTTGCTAAACCTCGCGGTCTTGCGACTCGTTGTACCGTCCATTGTAGCACGTGTGTAGCCCAGGTCATAAGGGGCATGATGATTTGACGTCATCCCCACCTTCCTCCGGTTTGTCACCGGCAGTCTTGCTAGAGTGCCCAACTTAATGCTGGCAACTAACAATAAGGGTTGCGCTCGTTGCGGGACTTAACCCAACATCTCACGACACGAGCTGACGACAACCATGCA…
266	0231_D20_GAM_19	NR_041610	Lactobacillus animalis	0	1399	99.79	AAAGGTTACCCCACCGGCTTTGGGTGTTACAAACTCTCATGGTGTGACGGGCGGTGTGTACAAGGCCCGGGAACGTATTCACCGCGGCATGCTGATCCGCGATTACTAGCGATTCCGACTTCATGTAGGCGAGTTGCAGCCTACAATCCGAACTGAGAACGGCTTTAAGAGATTTGCTAAACCTCGCGGTCTTGCGACTCGTTGTACCGTCCATTGTAGCACGTGTGTAGCCCAGGTCATAAGGGGCATGATGATTTGACGTCATCCCCACCTTCCTCCGGTTTGTCACCGGCAGTCTTGCTAGAGTGCCCAACTTAATGCTGGCAACTAACAATAAGGGTTGCGCTCGTTGCGGGACTTAACCCAACATCTCACGACACGAGCTGACGACAACCATGC…
267	0231_D20_GAM_20	NR_117574	Lactobacillus johnsonii	0	1413	99.86	CCCACCGGCTTTGGGTGTTACAGACTCTCATGGTGTGACGGGCGGTGTGTACAAGGCCCGGGAACGTATTCACCGCGGCGTGCTGATCCGCGATTACTAGCGATTCCAGCTTCGTGTAGGCGAGTTGCAGCCTACAGTCCGAACTGAGAACGGCTTTAAGAGATCCGCTTGCCTTCGCAGGTTCGCTTCTCGTTGTACCGTCCATTGTAGCACGTGTGTAGCCCAGGTCATAAGGGGCATGATGACTTGACGTCATCCCCACCTTCCTCCGGTTTGTCACCGGCAGTCTCATTAGAGTGCCCAACTTAATGATGGCAACTAATGACAAGGGTTGCGCTCGTTGCGGGACTTAACCCAACATCTCACGACACGAGCTGACGACAGCCATGCACCACCTGT…
268	0231_D20_GAM_22	NR_041610	Lactobacillus animalis	0	1367	99.93	CCGGCTTTGGGTGTTACAAACTCTCATGGTGTGACGGGCGGTGTGTACAAGGCCCGGGAACGTATTCACCGCGGCATGCTGATCCGCGATTACTAGCGATTCCGACTTCATGTAGGCGAGTTGCAGCCTACAATCCGAACTGAGAACGGCTTTAAGAGATTTGCTAAACCTCGCGGTCTTGCGACTCGTTGTACCGTCCATTGTAGCACGTGTGTAGCCCAGGTCATAAGGGGCATGATGATTTGACGTCATCCCCACCTTCCTCCGGTTTGTCACCGGCAGTCTTGCTAGAGTGCCCAACTTAATGCTGGCAACTAACAATAAGGGTTGCGCTCGTTGCGGGACTTAACCCAACATCTCACGACACGAGCTGACGACAACCATGCACCACCTGTCATT…
269	0231_D20_GAM_23	NR_104729	[Clostridium] mangenotii	0	1358	99.34	AGGGTTAGATAATCGGCTTCGGGTGTTTCCAACTTCCGTGGTGTGACGGGCGGTGTGTACAAGACCCGGGAACGCATTCACCGCAGCATTCTGATCTGCGATTACTAGTAACTCCAGCTTCATGTGGGCGAGTTTCAGCCCACAATCCGAACTGAGAATGGCTTTAAGGGATTGGCATGACCTTACGGTTTAGCAGCCCTCTGTACCACCCATTGTAGCACGTGTGTAGCCCTAAGCATAAGGGGCATGATGATTTGACGTCATCCCCACCTTCCTCCAGGTTATCCCTGGCAGTCTCTCTAGAGTGCCCAACTTAATGATGGCAACTAAAGACAAGGGTTGCGCTCGTTGCGGGACTTAACCCAACATCTCACGACACGAGCTGACGACAACCATGCA…
270	0231_D20_GAM_24	NR_104729	[Clostridium] mangenotii	0	1359	99.34	AGGGTTAGATAATCGGCTTCGGGTGTTTCCAACTTCCGTGGTGTGACGGGCGGTGTGTACAAGACCCGGGAACGCATTCACCGCAGCATTCTGATCTGCGATTACTAGTAACTCCAGCTTCATGTGGGCGAGTTTCAGCCCACAATCCGAACTGAGAATGGCTTTAAGGGATTGGCATGACCTTACGGTTTAGCAGCCCTCTGTACCACCCATTGTAGCACGTGTGTAGCCCTAAGCATAAGGGGCATGATGATTTGACGTCATCCCCACCTTCCTCCAGGTTATCCCTGGCAGTCTCTCTAGAGTGCCCAACTTAATGATGGCAACTAAAGACAAGGGTTGCGCTCGTTGCGGGACTTAACCCAACATCTCACGACACGAGCTGACGACAACCATGCA…
271	0231_D20_GAM_25	NR_117574	Lactobacillus johnsonii	0	1430	99.79	ATAAAGGTTATCCCACCGGCTTTGGGTGTTACAGACTCTCATGGTGTGACGGGCGGTGTGTACAAGGCCCGGGAACGTATTCACCGCGGCGTGCTGATCCGCGATTACTAGCGATTCCAGCTTCGTGTAGGCGAGTTGCAGCCTACAGTCCGAACTGAGAACGGCTTTAAGAGATCCGCTTGCCTTCGCAGGTTCGCTTCTCGTTGTACCGTCCATTGTAGCACGTGTGTAGCCCAGGTCATAAGGGGCATGATGACTTGACGTCATCCCCACCTTCCTCCGGTTTGTCACCGGCAGTCTCATTAGAGTGCCCAACTTAATGATGGCAACTAATGACAAGGGTTGCGCTCGTTGCGGGACTTAACCCAACATCTCACGACACGAGCTGACGACAGCCAT…
272	0231_D20_GAM_26	NR_041610	Lactobacillus animalis	0	1407	99.79	AAGGTTACCCCACCGGCTTTGGGTGTTACAAACTCTCATGGTGTGACGGGCGGTGTGTACAAGGCCCGGGAACGTATTCACCGCGGCATGCTGATCCGCGATTACTAGCGATTCCGACTTCATGTAGGCGAGTTGCAGCCTACAATCCGAACTGAGAACGGCTTTAAGAGATTTGCTAAACCTCGCGGTCTTGCGACTCGTTGTACCGTCCATTGTAGCACGTGTGTAGCCCAGGTCATAAGGGGCATGATGATTTGACGTCATCCCCACCTTCCTCCGGTTTGTCACCGGCAGTCTTGCTAGAGTGCCCAACTTAATGCTGGCAACTAACAATAAGGGTTGCGCTCGTTGCGGGACTTAACCCAACATCTCACGACACGAGCTGACGACAACCATGCA…
273	0231_D20_GAM_27	NR_041610	Lactobacillus animalis	0	1395	99.78	GGTTACCCCACCGGCTTTGGGTGTTACAAACTCTCATGGTGTGACGGGCGGTGTGTACAAGGCCCGGGAACGTATTCACCGCGGCATGCTGATCCGCGATTACTAGCGATTCCGACTTCATGTAGGCGAGTTGCAGCCTACAATCCGAACTGAGAACGGCTTTAAGAGATTTGCTAAACCTCGCGGTCTTGCGACTCGTTGTACCGTCCATTGTAGCACGTGTGTAGCCCAGGTCATAAGGGGCATGATGATTTGACGTCATCCCCACCTTCCTCCGGTTTGTCACCGGCAGTCTTGCTAGAGTGCCCAACTTAATGCTGGCAACTAACAATAAGGGTTGCGCTCGTTGCGGGACTTAACCCAACATCTCACGACACGAGCTGACGACAACCATGCACC…
274	0231_D20_GAM_28	NR_117574	Lactobacillus johnsonii	0	1420	99.79	TATCCCACCGGCTTTGGGTGTTACAGACTCTCATGGTGTGACGGGCGGTGTGTACAAGGCCCGGGAACGTATTCACCGCGGCGTGCTGATCCGCGATTACTAGCGATTCCAGCTTCGTGTAGGCGAGTTGCAGCCTACAGTCCGAACTGAGAACGGCTTTAAGAGATCCGCTTGCCTTCGCAGGTTCGCTTCTCGTTGTACCGTCCATTGTAGCACGTGTGTAGCCCAGGTCATAAGGGGCATGATGACTTGACGTCATCCCCACCTTCCTCCGGTTTGTCACCGGCAGTCTCATTAGAGTGCCCAACTTAATGATGGCAACTAATGACAAGGGTTGCGCTCGTTGCGGGACTTAACCCAACATCTCACGACACGAGCTGACGACAGCCATGCACCACC…
275	0231_D20_GAM_29	NR_041610	Lactobacillus animalis	0	1262	99.76	GAGTTGCAGCCTACAATCCGAACTGAGAACGGCTTTAAGAGATTTGCTAAACCTCGCGGTCTTGCGACTCGTTGTACCGTCCATTGTAGCACGTGTGTAGCCCAGGTCATAAGGGGCATGATGATTTGACGTCATCCCCACCTTCCTCCGGTTTGTCACCGGCAGTCTTGCTAGAGTGCCCAACTTAATGCTGGCAACTAACAATAAGGGTTGCGCTCGTTGCGGGACTTAACCCAACATCTCACGACACGAGCTGACGACAACCATGCACCACCTGTCATTCTGTCCCCGAAGGGAAAGTCCTATCTCTAGGATTGTCAAAAGATGTCAAGACCTGGTAAGGTTCTTCGCGTTGCTTCGAATTAAACCACATGCTCCACCGCTTGTGCGGGCCCCCGT…
276	0231_D20_GAM_30	NR_040847	Cutibacterium acnes	0	1367	99.93	CGGTTAGGCCACCGGCTTCGGGTGTTACCAACTTTCATGACTTGACGGGCGGTGTGTACAAGCCCCGGGAACGTATTCACCGCAGCGTTGCTGATCTGCGATTACTAGCGACTCCGACTTCATGAGGTCGAGTTGCAGACCCCAATCCGAACTGAGACCGGCTTTCCGAGATTCGCTCACCCTCACAGGCTCGCCACTCTCTGTACCAGCCATTGTAGCATGCGTGAAGCCCTGGACATAAGGGGCATGATGACTTGACGTCATCCCCACCTTCCTCCGAGTTGACCCCGGCGGTCTCCACTGAGTCCCCACCATAACGTGCTGGCAACAGTGAACAAGGGTTGCGCTCGTTGCGGGACTTAACCCAACATCTCACGACACGAGCTGACGACAGCCATG…
277	0231_D20_GAM_31	NR_041610	Lactobacillus animalis	0	1409	99.86	AAAGGTTACCCCACCGGCTTTGGGTGTTACAAACTCTCATGGTGTGACGGGCGGTGTGTACAAGGCCCGGGAACGTATTCACCGCGGCATGCTGATCCGCGATTACTAGCGATTCCGACTTCATGTAGGCGAGTTGCAGCCTACAATCCGAACTGAGAACGGCTTTAAGAGATTTGCTAAACCTCGCGGTCTTGCGACTCGTTGTACCGTCCATTGTAGCACGTGTGTAGCCCAGGTCATAAGGGGCATGATGATTTGACGTCATCCCCACCTTCCTCCGGTTTGTCACCGGCAGTCTTGCTAGAGTGCCCAACTTAATGCTGGCAACTAACAATAAGGGTTGCGCTCGTTGCGGGACTTAACCCAACATCTCACGACACGAGCTGACGACAACCATGC…
278	0231_D20_GAM_32	NR_104729	[Clostridium] mangenotii	0	1358	99.34	GGGTTAGATAATCGGCTTCGGGTGTTTCCAACTTCCGTGGTGTGACGGGCGGTGTGTACAAGACCCGGGAACGCATTCACCGCAGCATTCTGATCTGCGATTACTAGTAACTCCAGCTTCATGTGGGCGAGTTTCAGCCCACAATCCGAACTGAGAATGGCTTTAAGGGATTGGCATGACCTTACGGTTTAGCAGCCCTCTGTACCACCCATTGTAGCACGTGTGTAGCCCTAAGCATAAGGGGCATGATGATTTGACGTCATCCCCACCTTCCTCCAGGTTATCCCTGGCAGTCTCTCTAGAGTGCCCAACTTAATGATGGCAACTAAAGACAAGGGTTGCGCTCGTTGCGGGACTTAACCCAACATCTCACGACACGAGCTGACGACAACCATGCAC…
279	0231_D20_GAM_33	NR_040847	Cutibacterium acnes	0	1372	99.85	CACAACGGTTAGGCCACCGGCTTCGGGTGTTACCAACTTTCATGACTTGACGGGCGGTGTGTACAAGCCCCGGGAACGTATTCACCGCAGCGTTGCTGATCTGCGATTACTAGCGACTCCGACTTCATGAGGTCGAGTTGCAGACCCCAATCCGAACTGAGACCGGCTTTCCGAGATTCGCTCACCCTCACAGGCTCGCCACTCTCTGTACCAGCCATTGTAGCATGCGTGAAGCCCTGGACATAAGGGGCATGATGACTTGACGTCATCCCCACCTTCCTCCGAGTTGACCCCGGCGGTCTCCACTGAGTCCCCACCATAACGTGCTGGCAACAGTGAACAAGGGTTGCGCTCGTTGCGGGACTTAACCCAACATCTCACGACACGAGCTGACGACAG…
280	0231_D20_GAM_34	NR_041610	Lactobacillus animalis	0	1404	99.93	GGTTACCCCACCGGCTTTGGGTGTTACAAACTCTCATGGTGTGACGGGCGGTGTGTACAAGGCCCGGGAACGTATTCACCGCGGCATGCTGATCCGCGATTACTAGCGATTCCGACTTCATGTAGGCGAGTTGCAGCCTACAATCCGAACTGAGAACGGCTTTAAGAGATTTGCTAAACCTCGCGGTCTTGCGACTCGTTGTACCGTCCATTGTAGCACGTGTGTAGCCCAGGTCATAAGGGGCATGATGATTTGACGTCATCCCCACCTTCCTCCGGTTTGTCACCGGCAGTCTTGCTAGAGTGCCCAACTTAATGCTGGCAACTAACAATAAGGGTTGCGCTCGTTGCGGGACTTAACCCAACATCTCACGACACGAGCTGACGACAACCATGCACC…
281	0231_D20_GAM_35	NR_041610	Lactobacillus animalis	0	1373	99.85	TACCCCACCGGCTTTGGGTGTTACAAACTCTCATGGTGTGACGGGCGGTGTGTACAAGGCCCGGGAACGTATTCACCGCGGCATGCTGATCCGCGATTACTAGCGATTCCGACTTCATGTAGGCGAGTTGCAGCCTACAATCCGAACTGAGAACGGCTTTAAGAGATTTGCTAAACCTCGCGGTCTTGCGACTCGTTGTACCGTCCATTGTAGCACGTGTGTAGCCCAGGTCATAAGGGGCATGATGATTTGACGTCATCCCCACCTTCCTCCGGTTTGTCACCGGCAGTCTTGCTAGAGTGCCCAACTTAATGCTGGCAACTAACAATAAGGGTTGCGCTCGTTGCGGGACTTAACCCAACATCTCACGACACGAGCTGACGACAACCATGCACCACC…
282	0231_D20_GAM_36	NR_041610	Lactobacillus animalis	0	1409	99.86	AAGGTTACCCCACCGGCTTTGGGTGTTACAAACTCTCATGGTGTGACGGGCGGTGTGTACAAGGCCCGGGAACGTATTCACCGCGGCATGCTGATCCGCGATTACTAGCGATTCCGACTTCATGTAGGCGAGTTGCAGCCTACAATCCGAACTGAGAACGGCTTTAAGAGATTTGCTAAACCTCGCGGTCTTGCGACTCGTTGTACCGTCCATTGTAGCACGTGTGTAGCCCAGGTCATAAGGGGCATGATGATTTGACGTCATCCCCACCTTCCTCCGGTTTGTCACCGGCAGTCTTGCTAGAGTGCCCAACTTAATGCTGGCAACTAACAATAAGGGTTGCGCTCGTTGCGGGACTTAACCCAACATCTCACGACACGAGCTGACGACAACCATGCA…
283	0231_D20_GAM_37	NR_117574	Lactobacillus johnsonii	0	1416	99.86	TATCCCACCGGCTTTGGGTGTTACAGACTCTCATGGTGTGACGGGCGGTGTGTACAAGGCCCGGGAACGTATTCACCGCGGCGTGCTGATCCGCGATTACTAGCGATTCCAGCTTCGTGTAGGCGAGTTGCAGCCTACAGTCCGAACTGAGAACGGCTTTAAGAGATCCGCTTGCCTTCGCAGGTTCGCTTCTCGTTGTACCGTCCATTGTAGCACGTGTGTAGCCCAGGTCATAAGGGGCATGATGACTTGACGTCATCCCCACCTTCCTCCGGTTTGTCACCGGCAGTCTCATTAGAGTGCCCAACTTAATGATGGCAACTAATGACAAGGGTTGCGCTCGTTGCGGGACTTAACCCAACATCTCACGACACGAGCTGACGACAGCCATGCACCACC…
284	0231_D20_GAM_39	NR_117574	Lactobacillus johnsonii	0	1424	99.79	GGTTATCCCACCGGCTTTGGGTGTTACAGACTCTCATGGTGTGACGGGCGGTGTGTACAAGGCCCGGGAACGTATTCACCGCGGCGTGCTGATCCGCGATTACTAGCGATTCCAGCTTCGTGTAGGCGAGTTGCAGCCTACAGTCCGAACTGAGAACGGCTTTAAGAGATCCGCTTGCCTTCGCAGGTTCGCTTCTCGTTGTACCGTCCATTGTAGCACGTGTGTAGCCCAGGTCATAAGGGGCATGATGACTTGACGTCATCCCCACCTTCCTCCGGTTTGTCACCGGCAGTCTCATTAGAGTGCCCAACTTAATGATGGCAACTAATGACAAGGGTTGCGCTCGTTGCGGGACTTAACCCAACATCTCACGACACGAGCTGACGACAGCCATGCACC…
285	0231_D20_GAM_41	NR_041610	Lactobacillus animalis	0	1405	99.79	TTACCCCACCGGCTTTGGGTGTTACAAACTCTCATGGTGTGACGGGCGGTGTGTACAAGGCCCGGGAACGTATTCACCGCGGCATGCTGATCCGCGATTACTAGCGATTCCGACTTCATGTAGGCGAGTTGCAGCCTACAATCCGAACTGAGAACGGCTTTAAGAGATTTGCTAAACCTCGCGGTCTTGCGACTCGTTGTACCGTCCATTGTAGCACGTGTGTAGCCCAGGTCATAAGGGGCATGATGATTTGACGTCATCCCCACCTTCCTCCGGTTTGTCACCGGCAGTCTTGCTAGAGTGCCCAACTTAATGCTGGCAACTAACAATAAGGGTTGCGCTCGTTGCGGGACTTAACCCAACATCTCACGACACGAGCTGACGACAACCATGCACCAC…
286	0231_D20_GAM_42	NR_117574	Lactobacillus johnsonii	0	1426	99.65	GGTTATCCCACCGGCTTTGGGTGTTACAGACTCTCATGGTGTGACGGGCGGTGTGTACAAGGCCCGGGAACGTATTCACCGCGGCGTGCTGATCCGCGATTACTAGCGATTCCAGCTTCGTGTAGGCGAGTTGCAGCCTACAGTCCGAACTGAGAACGGCTTTAAGAGATCCGCTTGCCTTCGCAGGTTCGCTTCTCGTTGTACCGTCCATTGTAGCACGTGTGTAGCCCAGGTCATAAGGGGCATGATGACTTGACGTCATCCCCACCTTCCTCCGGTTTGTCACCGGCAGTCTCATTAGAGTGCCCAACTTAATGATGGCAACTAATGACAAGGGTTGCGCTCGTTGCGGGACTTAACCCAACATCTCACGACACGAGCTGACGACAGCCATGCACC…
287	0231_D20_GAM_43	NR_041610	Lactobacillus animalis	0	1400	99.79	GGTTACCCCACCGGCTTTGGGTGTTACAAACTCTCATGGTGTGACGGGCGGTGTGTACAAGGCCCGGGAACGTATTCACCGCGGCATGCTGATCCGCGATTACTAGCGATTCCGACTTCATGTAGGCGAGTTGCAGCCTACAATCCGAACTGAGAACGGCTTTAAGAGATTTGCTAAACCTCGCGGTCTTGCGACTCGTTGTACCGTCCATTGTAGCACGTGTGTAGCCCAGGTCATAAGGGGCATGATGATTTGACGTCATCCCCACCTTCCTCCGGTTTGTCACCGGCAGTCTTGCTAGAGTGCCCAACTTAATGCTGGCAACTAACAATAAGGGTTGCGCTCGTTGCGGGACTTAACCCAACATCTCACGACACGAGCTGACGACAACCATGCACC…
288	0231_D20_GAM_44	NR_041610	Lactobacillus animalis	0	1408	99.86	AGGTTACCCCACCGGCTTTGGGTGTTACAAACTCTCATGGTGTGACGGGCGGTGTGTACAAGGCCCGGGAACGTATTCACCGCGGCATGCTGATCCGCGATTACTAGCGATTCCGACTTCATGTAGGCGAGTTGCAGCCTACAATCCGAACTGAGAACGGCTTTAAGAGATTTGCTAAACCTCGCGGTCTTGCGACTCGTTGTACCGTCCATTGTAGCACGTGTGTAGCCCAGGTCATAAGGGGCATGATGATTTGACGTCATCCCCACCTTCCTCCGGTTTGTCACCGGCAGTCTTGCTAGAGTGCCCAACTTAATGCTGGCAACTAACAATAAGGGTTGCGCTCGTTGCGGGACTTAACCCAACATCTCACGACACGAGCTGACGACAACCATGCAC…
289	0231_D20_GAM_45	NR_041610	Lactobacillus animalis	0	1379	99.93	AAAGGTTACCCCACCGGCTTTGGGTGTTACAAACTCTCATGGTGTGACGGGCGGTGTGTACAAGGCCCGGGAACGTATTCACCGCGGCATGCTGATCCGCGATTACTAGCGATTCCGACTTCATGTAGGCGAGTTGCAGCCTACAATCCGAACTGAGAACGGCTTTAAGAGATTTGCTAAACCTCGCGGTCTTGCGACTCGTTGTACCGTCCATTGTAGCACGTGTGTAGCCCAGGTCATAAGGGGCATGATGATTTGACGTCATCCCCACCTTCCTCCGGTTTGTCACCGGCAGTCTTGCTAGAGTGCCCAACTTAATGCTGGCAACTAACAATAAGGGTTGCGCTCGTTGCGGGACTTAACCCAACATCTCACGACACGAGCTGACGACAACCATGC…
290	0231_D20_GAM_48	NR_117574	Lactobacillus johnsonii	0	1424	99.79	GGTTATCCCACCGGCTTTGGGTGTTACAGACTCTCATGGTGTGACGGGCGGTGTGTACAAGGCCCGGGAACGTATTCACCGCGGCGTGCTGATCCGCGATTACTAGCGATTCCAGCTTCGTGTAGGCGAGTTGCAGCCTACAGTCCGAACTGAGAACGGCTTTAAGAGATCCGCTTGCCTTCGCAGGTTCGCTTCTCGTTGTACCGTCCATTGTAGCACGTGTGTAGCCCAGGTCATAAGGGGCATGATGACTTGACGTCATCCCCACCTTCCTCCGGTTTGTCACCGGCAGTCTCATTAGAGTGCCCAACTTAATGATGGCAACTAATGACAAGGGTTGCGCTCGTTGCGGGACTTAACCCAACATCTCACGACACGAGCTGACGACAGCCATGCACC…
291	0231_D20_GAM_50	NR_041610	Lactobacillus animalis	0	1409	99.86	AAGGTTACCCCACCGGCTTTGGGTGTTACAAACTCTCATGGTGTGACGGGCGGTGTGTACAAGGCCCGGGAACGTATTCACCGCGGCATGCTGATCCGCGATTACTAGCGATTCCGACTTCATGTAGGCGAGTTGCAGCCTACAATCCGAACTGAGAACGGCTTTAAGAGATTTGCTAAACCTCGCGGTCTTGCGACTCGTTGTACCGTCCATTGTAGCACGTGTGTAGCCCAGGTCATAAGGGGCATGATGATTTGACGTCATCCCCACCTTCCTCCGGTTTGTCACCGGCAGTCTTGCTAGAGTGCCCAACTTAATGCTGGCAACTAACAATAAGGGTTGCGCTCGTTGCGGGACTTAACCCAACATCTCACGACACGAGCTGACGACAACCATGCA…
292	0231_D20_GAM_51	NR_075036	Lactobacillus reuteri	0	1410	99.65	TAATGGTTAGGCCACCGACTTTGGGCGTTACAAACTCCCATGGTGTGACGGGCGGTGTGTACAAGGCCCGGGAACGTATTCACCGCGGCATGCTGATCCGCGATTACTAGCGATTCCGACTTCGTGTAGGCGAGTTGCAGCCTACAGTCCGAACTGAGAACGGCTTTAAGAGATTAGCTTACTCTCGCGAGCTTGCGACTCGTTGTACCGTCCATTGTAGCACGTGTGTAGCCCAGGTCATAAGGGGCATGATGATCTGACGTCGTCCCCACCTTCCTCCGGTTTGTCACCGGCAGTCTCACTAGAGTGCCCAACTTAATGCTGGCAACTAGTAACAAGGGTTGCGCTCGTTGCGGGACTTAACCCAACATCTCACGACACGAGCTGACGACGACCATG…
293	0231_D20_GAM_52	NR_041610	Lactobacillus animalis	0	1404	99.64	TACCCCACCGGCTTTGGGTGTTACAAACTCTCATGGTGTGACGGGCGGTGTGTACAAGGCCCGGGAACGTATTCACCGCGGCATGCTGATCCGCGATTACTAGCGATTCCGACTTCATGTAGGCGAGTTGCAGCCTACAATCCGAACTGAGAACGGCTTTAAGAGATTTGCTAAACCTCGCGGTCTTGCGACTCGTTGTACCGTCCATTGTAGCACGTGTGTAGCCCAGGTCATAAGGGGCATGATGATTTGACGTCATCCCCACCTTCCTCCGGTTTGTCACCGGCAGTCTTGCTAGAGTGCCCAACTTAATGCTGGCAACTAACAATAAGGGTTGCGCTCGTTGCGGGACTTAACCCAACATCTCACGACACGAGCTGACGACAACCATGCACCACC…
294	0231_D20_GAM_53	NR_113957	Staphylococcus epidermidis	0	1401	99.93	TGGTTACTCCACCGGCTTCGGGTGTTACAAACTCTCGTGGTGTGACGGGCGGTGTGTACAAGACCCGGGAACGTATTCACCGTAGCATGCTGATCTACGATTACTAGCGATTCCAGCTTCATATAGTCGAGTTGCAGACTACAATCCGAACTGAGAACAACTTTATGGGATTTGCTTGACCTCGCGGTTTCGCTACCCTTTGTATTGTCCATTGTAGCACGTGTGTAGCCCAAATCATAAGGGGCATGATGATTTGACGTCATCCCCACCTTCCTCCGGTTTGTCACCGGCAGTCAACTTAGAGTGCCCAACTTAATGATGGCAACTAAGCTTAAGGGTTGCGCTCGTTGCGGGACTTAACCCAACATCTCACGACACGAGCTGACGACAACCATGCAC…
295	0231_D20_GAM_54	NR_115719	Streptococcus lutetiensis	0	1397	99.93	AGGTTACCTCACCGACTTCGGGTGTTACAAACTCTCGTGGTGTGACGGGCGGTGTGTACAAGGCCCGGGAACGTATTCACCGCGGCGTGCTGATCCGCGATTACTAGCGATTCCGACTTCATGTAGGCGAGTTGCAGCCTACAATCCGAACTGAGATTGGCTTTAAGAGATTTGCTTGCCGTCACCGACTCGCGACTCGTTGTACCAACCATTGTAGCACGTGTGTAGCCCAGGTCATAAGGGGCATGATGATTTGACGTCATCCCCACCTTCCTCCGGTTTATTACCGGCAGTCTCGCTAGAGTGCCCAACTTAATGATGGCAACTAACAATAGGGGTTGCGCTCGTTGCGGGACTTAACCCAACATCTCACGACACGAGCTGACGACAACCATGCAC…
296	0231_D20_GAM_55	NR_104729	[Clostridium] mangenotii	0	1357	99.34	GGGTTAGATAATCGGCTTCGGGTGTTTCCAACTTCCGTGGTGTGACGGGCGGTGTGTACAAGACCCGGGAACGCATTCACCGCAGCATTCTGATCTGCGATTACTAGTAACTCCAGCTTCATGTGGGCGAGTTTCAGCCCACAATCCGAACTGAGAATGGCTTTAAGGGATTGGCATGACCTTACGGTTTAGCAGCCCTCTGTACCACCCATTGTAGCACGTGTGTAGCCCTAAGCATAAGGGGCATGATGATTTGACGTCATCCCCACCTTCCTCCAGGTTATCCCTGGCAGTCTCTCTAGAGTGCCCAACTTAATGATGGCAACTAAAGACAAGGGTTGCGCTCGTTGCGGGACTTAACCCAACATCTCACGACACGAGCTGACGACAACCATGCAC…
297	0231_D20_GAM_57	NR_041610	Lactobacillus animalis	0	1404	99.86	TTACCCCACCGGCTTTGGGTGTTACAAACTCTCATGGTGTGACGGGCGGTGTGTACAAGGCCCGGGAACGTATTCACCGCGGCATGCTGATCCGCGATTACTAGCGATTCCGACTTCATGTAGGCGAGTTGCAGCCTACAATCCGAACTGAGAACGGCTTTAAGAGATTTGCTAAACCTCGCGGTCTTGCGACTCGTTGTACCGTCCATTGTAGCACGTGTGTAGCCCAGGTCATAAGGGGCATGATGATTTGACGTCATCCCCACCTTCCTCCGGTTTGTCACCGGCAGTCTTGCTAGAGTGCCCAACTTAATGCTGGCAACTAACAATAAGGGTTGCGCTCGTTGCGGGACTTAACCCAACATCTCACGACACGAGCTGACGACAACCATGCACCAC…
298	0231_D20_GAM_58	NR_041610	Lactobacillus animalis	0	1403	99.93	TACCCCACCGGCTTTGGGTGTTACAAACTCTCATGGTGTGACGGGCGGTGTGTACAAGGCCCGGGAACGTATTCACCGCGGCATGCTGATCCGCGATTACTAGCGATTCCGACTTCATGTAGGCGAGTTGCAGCCTACAATCCGAACTGAGAACGGCTTTAAGAGATTTGCTAAACCTCGCGGTCTTGCGACTCGTTGTACCGTCCATTGTAGCACGTGTGTAGCCCAGGTCATAAGGGGCATGATGATTTGACGTCATCCCCACCTTCCTCCGGTTTGTCACCGGCAGTCTTGCTAGAGTGCCCAACTTAATGCTGGCAACTAACAATAAGGGTTGCGCTCGTTGCGGGACTTAACCCAACATCTCACGACACGAGCTGACGACAACCATGCACCACC…
299	0231_D20_GAM_59	NR_117574	Lactobacillus johnsonii	0	1419	99.79	CCCACCGGCTTTGGGTGTTACAGACTCTCATGGTGTGACGGGCGGTGTGTACAAGGCCCGGGAACGTATTCACCGCGGCGTGCTGATCCGCGATTACTAGCGATTCCAGCTTCGTGTAGGCGAGTTGCAGCCTACAGTCCGAACTGAGAACGGCTTTAAGAGATCCGCTTGCCTTCGCAGGTTCGCTTCTCGTTGTACCGTCCATTGTAGCACGTGTGTAGCCCAGGTCATAAGGGGCATGATGACTTGACGTCATCCCCACCTTCCTCCGGTTTGTCACCGGCAGTCTCATTAGAGTGCCCAACTTAATGATGGCAACTAATGACAAGGGTTGCGCTCGTTGCGGGACTTAACCCAACATCTCACGACACGAGCTGACGACAGCCATGCACCACCTGT…
300	0231_D20_GAM_63	NR_027203	Mogibacterium neglectum	0	1328	94.73	CCCCCAACTTCCATGGTGTGACGGGCGGTGTGTACAAGACCCGGGAACGCATTCACCGCAGCATTCTGATCTGCGATTACTAGCAACTCCAACTTCATGTAGGCGAGTTTCAGCCTACAATCCGAACTGGGATCGGTTTTGGTGATTTGCTCCCCCTCACAGGTTTGCCTCTCATTGTACCGACCATTGTAGCACGTGTGTAGCCCAGAACATAAGGGGCATGATGATTTGACGTCATCCCCACCTTCCTCCGAGTTAACCTCGGCAGTCTCGCCAGAGTCCTCAACTGAATGTTAGTAACTGACGACAAGGGTTGCGCTCGTTGCGGGACTTAACCCAACATCTCACGACACGAGCTGACGACAACCATGCACCACCTGTCACCGATGCTCCGTAGAG…
301	0231_D20_GAM_66	NR_104729	[Clostridium] mangenotii	0	1357	99.34	GGTTAGATAATCGGCTTCGGGTGTTTCCAACTTCCGTGGTGTGACGGGCGGTGTGTACAAGACCCGGGAACGCATTCACCGCAGCATTCTGATCTGCGATTACTAGTAACTCCAGCTTCATGTGGGCGAGTTTCAGCCCACAATCCGAACTGAGAATGGCTTTAAGGGATTGGCATGACCTTACGGTTTAGCAGCCCTCTGTACCACCCATTGTAGCACGTGTGTAGCCCTAAGCATAAGGGGCATGATGATTTGACGTCATCCCCACCTTCCTCCAGGTTATCCCTGGCAGTCTCTCTAGAGTGCCCAACTTAATGATGGCAACTAAAGACAAGGGTTGCGCTCGTTGCGGGACTTAACCCAACATCTCACGACACGAGCTGACGACAACCATGCACC…
302	0231_D20_GAM_67	NR_115719	Streptococcus lutetiensis	0	1400	99.79	TTACCTCACCGACTTCGGGTGTTACAAACTCTCGTGGTGTGACGGGCGGTGTGTACAAGGCCCGGGAACGTATTCACCGCGGCGTGCTGATCCGCGATTACTAGCGATTCCGACTTCATGTAGGCGAGTTGCAGCCTACAATCCGAACTGAGATTGGCTTTAAGAGATTTGCTTGCCGTCACCGACTCGCGACTCGTTGTACCAACCATTGTAGCACGTGTGTAGCCCAGGTCATAAGGGGCATGATGATTTGACGTCATCCCCACCTTCCTCCGGTTTATTACCGGCAGTCTCGCTAGAGTGCCCAACTTAATGATGGCAACTAACAATAGGGGTTGCGCTCGTTGCGGGACTTAACCCAACATCTCACGACACGAGCTGACGACAACCATGCACCAC…
303	0231_D20_GAM_68	NR_027203	Mogibacterium neglectum	0	1339	94.85	ACTTTGGGCACCCCCAACTTCCATGGTGTGACGGGCGGTGTGTACAAGACCCGGGAACGCATTCACCGCAGCATTCTGATCTGCGATTACTAGCAACTCCAACTTCATGTAGGCGAGTTTCAGCCTACAATCCGAACTGGGATCGGTTTTGGTGATTTGCTCCCCCTCACAGGTTTGCCTCTCATTGTACCGACCATTGTAGCACGTGTGTAGCCCAGAACATAAGGGGCATGATGATTTGACGTCATCCCCACCTTCCTCCGAGTTAACCTCGGCAGTCTCGCCAGAGTCCTCAACTGAATGTTAGTAACTGACGACAAGGGTTGCGCTCGTTGCGGGACTTAACCCAACATCTCACGACACGAGCTGACGACAACCATGCACCACCTGTCACCGATG…
304	0231_D20_GAM_69	NR_117574	Lactobacillus johnsonii	0	1421	99.79	AAGGTTATCCCACCGGCTTTGGGTGTTACAGACTCTCATGGTGTGACGGGCGGTGTGTACAAGGCCCGGGAACGTATTCACCGCGGCGTGCTGATCCGCGATTACTAGCGATTCCAGCTTCGTGTAGGCGAGTTGCAGCCTACAGTCCGAACTGAGAACGGCTTTAAGAGATCCGCTTGCCTTCGCAGGTTCGCTTCTCGTTGTACCGTCCATTGTAGCACGTGTGTAGCCCAGGTCATAAGGGGCATGATGACTTGACGTCATCCCCACCTTCCTCCGGTTTGTCACCGGCAGTCTCATTAGAGTGCCCAACTTAATGATGGCAACTAATGACAAGGGTTGCGCTCGTTGCGGGACTTAACCCAACATCTCACGACACGAGCTGACGACAGCCATGCA…
305	0231_D20_GAM_70	NR_041610	Lactobacillus animalis	0	1399	99.86	CCCACCGGCTTTGGGTGTTACAAACTCTCATGGTGTGACGGGCGGTGTGTACAAGGCCCGGGAACGTATTCACCGCGGCATGCTGATCCGCGATTACTAGCGATTCCGACTTCATGTAGGCGAGTTGCAGCCTACAATCCGAACTGAGAACGGCTTTAAGAGATTTGCTAAACCTCGCGGTCTTGCGACTCGTTGTACCGTCCATTGTAGCACGTGTGTAGCCCAGGTCATAAGGGGCATGATGATTTGACGTCATCCCCACCTTCCTCCGGTTTGTCACCGGCAGTCTTGCTAGAGTGCCCAACTTAATGCTGGCAACTAACAATAAGGGTTGCGCTCGTTGCGGGACTTAACCCAACATCTCACGACACGAGCTGACGACAACCATGCACCACCTGT…
306	0231_D20_GAM_71	NR_040847	Cutibacterium acnes	0	1369	99.85	CGGTTAGGCCACCGGCTTCGGGTGTTACCAACTTTCATGACTTGACGGGCGGTGTGTACAAGCCCCGGGAACGTATTCACCGCAGCGTTGCTGATCTGCGATTACTAGCGACTCCGACTTCATGAGGTCGAGTTGCAGACCCCAATCCGAACTGAGACCGGCTTTCCGAGATTCGCTCACCCTCACAGGCTCGCCACTCTCTGTACCAGCCATTGTAGCATGCGTGAAGCCCTGGACATAAGGGGCATGATGACTTGACGTCATCCCCACCTTCCTCCGAGTTGACCCCGGCGGTCTCCACTGAGTCCCCACCATAACGTGCTGGCAACAGTGAACAAGGGTTGCGCTCGTTGCGGGACTTAACCCAACATCTCACGACACGAGCTGACGACAGCCATG…
307	0231_D20_GAM_72	NR_041610	Lactobacillus animalis	0	1399	99.86	CCCACCGGCTTTGGGTGTTACAAACTCTCATGGTGTGACGGGCGGTGTGTACAAGGCCCGGGAACGTATTCACCGCGGCATGCTGATCCGCGATTACTAGCGATTCCGACTTCATGTAGGCGAGTTGCAGCCTACAATCCGAACTGAGAACGGCTTTAAGAGATTTGCTAAACCTCGCGGTCTTGCGACTCGTTGTACCGTCCATTGTAGCACGTGTGTAGCCCAGGTCATAAGGGGCATGATGATTTGACGTCATCCCCACCTTCCTCCGGTTTGTCACCGGCAGTCTTGCTAGAGTGCCCAACTTAATGCTGGCAACTAACAATAAGGGTTGCGCTCGTTGCGGGACTTAACCCAACATCTCACGACACGAGCTGACGACAACCATGCACCACCTGT…
308	0231_D20_GAT_73	NR_041610	Lactobacillus animalis	0	1386	99.93	CCCACCGGCTTTGGGTGTTACAAACTCTCATGGTGTGACGGGCGGTGTGTACAAGGCCCGGGAACGTATTCACCGCGGCATGCTGATCCGCGATTACTAGCGATTCCGACTTCATGTAGGCGAGTTGCAGCCTACAATCCGAACTGAGAACGGCTTTAAGAGATTTGCTAAACCTCGCGGTCTTGCGACTCGTTGTACCGTCCATTGTAGCACGTGTGTAGCCCAGGTCATAAGGGGCATGATGATTTGACGTCATCCCCACCTTCCTCCGGTTTGTCACCGGCAGTCTTGCTAGAGTGCCCAACTTAATGCTGGCAACTAACAATAAGGGTTGCGCTCGTTGCGGGACTTAACCCAACATCTCACGACACGAGCTGACGACAACCATGCACCACCTGT…
309	0231_D20_GAT_74	NR_041610	Lactobacillus animalis	0	1400	99.93	CCCACCGGCTTTGGGTGTTACAAACTCTCATGGTGTGACGGGCGGTGTGTACAAGGCCCGGGAACGTATTCACCGCGGCATGCTGATCCGCGATTACTAGCGATTCCGACTTCATGTAGGCGAGTTGCAGCCTACAATCCGAACTGAGAACGGCTTTAAGAGATTTGCTAAACCTCGCGGTCTTGCGACTCGTTGTACCGTCCATTGTAGCACGTGTGTAGCCCAGGTCATAAGGGGCATGATGATTTGACGTCATCCCCACCTTCCTCCGGTTTGTCACCGGCAGTCTTGCTAGAGTGCCCAACTTAATGCTGGCAACTAACAATAAGGGTTGCGCTCGTTGCGGGACTTAACCCAACATCTCACGACACGAGCTGACGACAACCATGCACCACCTGT…
310	0231_D20_GAT_75	NR_041610	Lactobacillus animalis	0	1404	99.93	TTACCCCACCGGCTTTGGGTGTTACAAACTCTCATGGTGTGACGGGCGGTGTGTACAAGGCCCGGGAACGTATTCACCGCGGCATGCTGATCCGCGATTACTAGCGATTCCGACTTCATGTAGGCGAGTTGCAGCCTACAATCCGAACTGAGAACGGCTTTAAGAGATTTGCTAAACCTCGCGGTCTTGCGACTCGTTGTACCGTCCATTGTAGCACGTGTGTAGCCCAGGTCATAAGGGGCATGATGATTTGACGTCATCCCCACCTTCCTCCGGTTTGTCACCGGCAGTCTTGCTAGAGTGCCCAACTTAATGCTGGCAACTAACAATAAGGGTTGCGCTCGTTGCGGGACTTAACCCAACATCTCACGACACGAGCTGACGACAACCATGCACCAC…
311	0231_D20_GAT_77	NR_113323	[Clostridium] bifermentans	0	1350	100	AGGTTAGCTAACCGGCTTCGGGCGCCCCCAACTTCCATGGTGTGACGGGCGGTGTGTACAAGACCCGGGAACGCATTCACCGCAGCATTCTGATCTGCGATTACTAGTAACTCCAGCTTCATGTAGGCGAGTTTCAGCCTACAATCCGAACTGAGAATGGCTTTAAGGGATTAGCTCCACCTCGCGGCTTGGCAACCCTCTGTACCACCCATTGTAGCACGTGTGTAGCCCTAAGCATAAGGGGCATGATGATTTGACGTCATCCCCACCTTCCTCCGAGTTATCCTCGGCAGTCCCTCTAGAGTGCCCAACTTAATGCTGGCAACTAAAGGCAAGGGTTGCGCTCGTTGCGGGACTTAACCCAACATCTCACGACACGAGCTGACGACAACCATGCAC…
312	0231_D20_GAT_78	NR_041610	Lactobacillus animalis	0	1404	99.86	TTACCCCACCGGCTTTGGGTGTTACAAACTCTCATGGTGTGACGGGCGGTGTGTACAAGGCCCGGGAACGTATTCACCGCGGCATGCTGATCCGCGATTACTAGCGATTCCGACTTCATGTAGGCGAGTTGCAGCCTACAATCCGAACTGAGAACGGCTTTAAGAGATTTGCTAAACCTCGCGGTCTTGCGACTCGTTGTACCGTCCATTGTAGCACGTGTGTAGCCCAGGTCATAAGGGGCATGATGATTTGACGTCATCCCCACCTTCCTCCGGTTTGTCACCGGCAGTCTTGCTAGAGTGCCCAACTTAATGCTGGCAACTAACAATAAGGGTTGCGCTCGTTGCGGGACTTAACCCAACATCTCACGACACGAGCTGACGACAACCATGCACCAC…
313	0231_D20_GAT_80	NR_041610	Lactobacillus animalis	0	1397	99.79	ACCGGCTTTGGGTGTTACAAACTCTCATGGTGTGACGGGCGGTGTGTACAAGGCCCGGGAACGTATTCACCGCGGCATGCTGATCCGCGATTACTAGCGATTCCGACTTCATGTAGGCGAGTTGCAGCCTACAATCCGAACTGAGAACGGCTTTAAGAGATTTGCTAAACCTCGCGGTCTTGCGACTCGTTGTACCGTCCATTGTAGCACGTGTGTAGCCCAGGTCATAAGGGGCATGATGATTTGACGTCATCCCCACCTTCCTCCGGTTTGTCACCGGCAGTCTTGCTAGAGTGCCCAACTTAATGCTGGCAACTAACAATAAGGGTTGCGCTCGTTGCGGGACTTAACCCAACATCTCACGACACGAGCTGACGACAACCATGCACCACCTGTCAT…
314	0231_D20_GAT_81	NR_041610	Lactobacillus animalis	0	1404	99.93	TTACCCCACCGGCTTTGGGTGTTACAAACTCTCATGGTGTGACGGGCGGTGTGTACAAGGCCCGGGAACGTATTCACCGCGGCATGCTGATCCGCGATTACTAGCGATTCCGACTTCATGTAGGCGAGTTGCAGCCTACAATCCGAACTGAGAACGGCTTTAAGAGATTTGCTAAACCTCGCGGTCTTGCGACTCGTTGTACCGTCCATTGTAGCACGTGTGTAGCCCAGGTCATAAGGGGCATGATGATTTGACGTCATCCCCACCTTCCTCCGGTTTGTCACCGGCAGTCTTGCTAGAGTGCCCAACTTAATGCTGGCAACTAACAATAAGGGTTGCGCTCGTTGCGGGACTTAACCCAACATCTCACGACACGAGCTGACGACAACCATGCACCAC…
315	0231_D20_GAT_82	NR_041610	Lactobacillus animalis	0	1402	99.79	CCCCACCGGCTTTGGGTGTTACAAACTCTCATGGTGTGACGGGCGGTGTGTACAAGGCCCGGGAACGTATTCACCGCGGCATGCTGATCCGCGATTACTAGCGATTCCGACTTCATGTAGGCGAGTTGCAGCCTACAATCCGAACTGAGAACGGCTTTAAGAGATTTGCTAAACCTCGCGGTCTTGCGACTCGTTGTACCGTCCATTGTAGCACGTGTGTAGCCCAGGTCATAAGGGGCATGATGATTTGACGTCATCCCCACCTTCCTCCGGTTTGTCACCGGCAGTCTTGCTAGAGTGCCCAACTTAATGCTGGCAACTAACAATAAGGGTTGCGCTCGTTGCGGGACTTAACCCAACATCTCACGACACGAGCTGACGACAACCATGCACCACCTG…
316	0231_D20_GAT_83	NR_125591	Clostridium senegalense	0	1346	99.93	GGGTGTTATCGGCTCTCATGGTGTGACGGGCGGTGTGTACAAGGCCCGGGAACGTATTCACCGCGACATGCTGATTCGCGATTACTAGCAACTCCGGCTTCATGTAGGCGAGTTTCAGCCTACAATCCGAACTGGGATAGGTTTTTGAGTTTAGCTCCACCTCACGGTATTGCATCTTGTTGTACCTACCATTGTAGCACGTGTGTAGCCCTAGACATAAGGGGCATGATGATTTGACGTCATCCCCACCTTCCTCCCGGTTAACCCGGGCAGTCTCACTAGAGTGCTCAACTTAATGGTAGCAACTAATGATAAGGGTTGCGCTCGTTGCGGGACTTAACCCAACATCTCACGACACGAGCTGACGACAACCATGCACCACCTGTCATCCTGTCCCGA…
317	0231_D20_GAT_84	NR_041610	Lactobacillus animalis	0	1408	99.72	AAGGTTACCCCACCGGCTTTGGGTGTTACAAACTCTCATGGTGTGACGGGCGGTGTGTACAAGGCCCGGGAACGTATTCACCGCGGCATGCTGATCCGCGATTACTAGCGATTCCGACTTCATGTAGGCGAGTTGCAGCCTACAATCCGAACTGAGAACGGCTTTAAGAGATTTGCTAAACCTCGCGGTCTTGCGACTCGTTGTACCGTCCATTGTAGCACGTGTGTAGCCCAGGTCATAAGGGGCATGATGATTTGACGTCATCCCCACCTTCCTCCGGTTTGTCACCGGCAGTCTTGCTAGAGTGCCCAACTTAATGCTGGCAACTAACAATAAGGGTTGCGCTCGTTGCGGGACTTAACCCAACATCTCACGACACGAGCTGACGACAACCATGCA…
318	0231_D20_GAT_85	NR_041610	Lactobacillus animalis	0	1402	99.93	TACCCCACCGGCTTTGGGTGTTACAAACTCTCATGGTGTGACGGGCGGTGTGTACAAGGCCCGGGAACGTATTCACCGCGGCATGCTGATCCGCGATTACTAGCGATTCCGACTTCATGTAGGCGAGTTGCAGCCTACAATCCGAACTGAGAACGGCTTTAAGAGATTTGCTAAACCTCGCGGTCTTGCGACTCGTTGTACCGTCCATTGTAGCACGTGTGTAGCCCAGGTCATAAGGGGCATGATGATTTGACGTCATCCCCACCTTCCTCCGGTTTGTCACCGGCAGTCTTGCTAGAGTGCCCAACTTAATGCTGGCAACTAACAATAAGGGTTGCGCTCGTTGCGGGACTTAACCCAACATCTCACGACACGAGCTGACGACAACCATGCACCACC…
319	0231_D20_GAT_86	NR_125591	Clostridium senegalense	0	1364	99.93	GGTTACCTCACGGACTTCGGGTGTTATCGGCTCTCATGGTGTGACGGGCGGTGTGTACAAGGCCCGGGAACGTATTCACCGCGACATGCTGATTCGCGATTACTAGCAACTCCGGCTTCATGTAGGCGAGTTTCAGCCTACAATCCGAACTGGGATAGGTTTTTGAGTTTAGCTCCACCTCACGGTATTGCATCTTGTTGTACCTACCATTGTAGCACGTGTGTAGCCCTAGACATAAGGGGCATGATGATTTGACGTCATCCCCACCTTCCTCCCGGTTAACCCGGGCAGTCTCACTAGAGTGCTCAACTTAATGGTAGCAACTAATGATAAGGGTTGCGCTCGTTGCGGGACTTAACCCAACATCTCACGACACGAGCTGACGACAACCATGCACCA…
320	0231_D20_GAT_87	NR_041610	Lactobacillus animalis	0	1403	99.79	TACCCCACCGGCTTTGGGTGTTACAAACTCTCATGGTGTGACGGGCGGTGTGTACAAGGCCCGGGAACGTATTCACCGCGGCATGCTGATCCGCGATTACTAGCGATTCCGACTTCATGTAGGCGAGTTGCAGCCTACAATCCGAACTGAGAACGGCTTTAAGAGATTTGCTAAACCTCGCGGTCTTGCGACTCGTTGTACCGTCCATTGTAGCACGTGTGTAGCCCAGGTCATAAGGGGCATGATGATTTGACGTCATCCCCACCTTCCTCCGGTTTGTCACCGGCAGTCTTGCTAGAGTGCCCAACTTAATGCTGGCAACTAACAATAAGGGTTGCGCTCGTTGCGGGACTTAACCCAACATCTCACGACACGAGCTGACGACAACCATGCACCACC…
321	0231_D20_GAT_88	NR_041610	Lactobacillus animalis	0	1392	99.93	TACCCCACCGGCTTTGGGTGTTACAAACTCTCATGGTGTGACGGGCGGTGTGTACAAGGCCCGGGAACGTATTCACCGCGGCATGCTGATCCGCGATTACTAGCGATTCCGACTTCATGTAGGCGAGTTGCAGCCTACAATCCGAACTGAGAACGGCTTTAAGAGATTTGCTAAACCTCGCGGTCTTGCGACTCGTTGTACCGTCCATTGTAGCACGTGTGTAGCCCAGGTCATAAGGGGCATGATGATTTGACGTCATCCCCACCTTCCTCCGGTTTGTCACCGGCAGTCTTGCTAGAGTGCCCAACTTAATGCTGGCAACTAACAATAAGGGTTGCGCTCGTTGCGGGACTTAACCCAACATCTCACGACACGAGCTGACGACAACCATGCACCACC…
322	0231_D20_GAT_89	NR_041323	Staphylococcus hominis	0	1404	99.72	TTACTCCACCGGCTTCGGGTGTTACAAACTCTCGTGGTGTGACGGGCGGTGTGTACAAGACCCGGGAACGTATTCACCGTAGCATGCTGATCTACGATTACTAGCGATTCCAGCTTCATGTAGTCGAGTTGCAGACTACAATCCGAACTGAGAACAACTTTATGGGATTTGCTTGACCTCGCGGTTTCGCTGCCCTTTGTATTGTCCATTGTAGCACGTGTGTAGCCCAAATCATAAGGGGCATGATGATTTGACGTCATCCCCACCTTCCTCCGGTTTGTCACCGGCAGTCAACTTAGAGTGCCCAACTTAATGATGGCAACTAAGCTTAAGGGTTGCGCTCGTTGCGGGACTTAACCCAACATCTCACGACACGAGCTGACGACAACCATGCACCAC…
323	0231_D20_GAT_91	NR_125591	Clostridium senegalense	0	1363	99.93	TTACCTCACGGACTTCGGGTGTTATCGGCTCTCATGGTGTGACGGGCGGTGTGTACAAGGCCCGGGAACGTATTCACCGCGACATGCTGATTCGCGATTACTAGCAACTCCGGCTTCATGTAGGCGAGTTTCAGCCTACAATCCGAACTGGGATAGGTTTTTGAGTTTAGCTCCACCTCACGGTATTGCATCTTGTTGTACCTACCATTGTAGCACGTGTGTAGCCCTAGACATAAGGGGCATGATGATTTGACGTCATCCCCACCTTCCTCCCGGTTAACCCGGGCAGTCTCACTAGAGTGCTCAACTTAATGGTAGCAACTAATGATAAGGGTTGCGCTCGTTGCGGGACTTAACCCAACATCTCACGACACGAGCTGACGACAACCATGCACCACC…
324	0231_D20_GAT_92	NR_125591	Clostridium senegalense	0	1346	99.93	GGGTGTTATCGGCTCTCATGGTGTGACGGGCGGTGTGTACAAGGCCCGGGAACGTATTCACCGCGACATGCTGATTCGCGATTACTAGCAACTCCGGCTTCATGTAGGCGAGTTTCAGCCTACAATCCGAACTGGGATAGGTTTTTGAGTTTAGCTCCACCTCACGGTATTGCATCTTGTTGTACCTACCATTGTAGCACGTGTGTAGCCCTAGACATAAGGGGCATGATGATTTGACGTCATCCCCACCTTCCTCCCGGTTAACCCGGGCAGTCTCACTAGAGTGCTCAACTTAATGGTAGCAACTAATGATAAGGGTTGCGCTCGTTGCGGGACTTAACCCAACATCTCACGACACGAGCTGACGACAACCATGCACCACCTGTCATCCTGTCCCGA…
325	0231_D20_GAT_93	NR_125591	Clostridium senegalense	0	1328	100	GGGTGTTATCGGCTCTCATGGTGTGACGGGCGGTGTGTACAAGGCCCGGGAACGTATTCACCGCGACATGCTGATTCGCGATTACTAGCAACTCCGGCTTCATGTAGGCGAGTTTCAGCCTACAATCCGAACTGGGATAGGTTTTTGAGTTTAGCTCCACCTCACGGTATTGCATCTTGTTGTACCTACCATTGTAGCACGTGTGTAGCCCTAGACATAAGGGGCATGATGATTTGACGTCATCCCCACCTTCCTCCCGGTTAACCCGGGCAGTCTCACTAGAGTGCTCAACTTAATGGTAGCAACTAATGATAAGGGTTGCGCTCGTTGCGGGACTTAACCCAACATCTCACGACACGAGCTGACGACAACCATGCACCACCTGTCATCCTGTCCCGA…
326	0231_D20_GAT_94	NR_125591	Clostridium senegalense	0	1365	99.85	GGTTACCTCACGGACTTCGGGTGTTATCGGCTCTCATGGTGTGACGGGCGGTGTGTACAAGGCCCGGGAACGTATTCACCGCGACATGCTGATTCGCGATTACTAGCAACTCCGGCTTCATGTAGGCGAGTTTCAGCCTACAATCCGAACTGGGATAGGTTTTTGAGTTTAGCTCCACCTCACGGTATTGCATCTTGTTGTACCTACCATTGTAGCACGTGTGTAGCCCTAGACATAAGGGGCATGATGATTTGACGTCATCCCCACCTTCCTCCCGGTTAACCCGGGCAGTCTCACTAGAGTGCTCAACTTAATGGTAGCAACTAATGATAAGGGTTGCGCTCGTTGCGGGACTTAACCCAACATCTCACGACACGAGCTGACGACAACCATGCACCA…
327	0231_D20_GAT_95	NR_125591	Clostridium senegalense	0	1355	99.93	ACGGACTTCGGGTGTTATCGGCTCTCATGGTGTGACGGGCGGTGTGTACAAGGCCCGGGAACGTATTCACCGCGACATGCTGATTCGCGATTACTAGCAACTCCGGCTTCATGTAGGCGAGTTTCAGCCTACAATCCGAACTGGGATAGGTTTTTGAGTTTAGCTCCACCTCACGGTATTGCATCTTGTTGTACCTACCATTGTAGCACGTGTGTAGCCCTAGACATAAGGGGCATGATGATTTGACGTCATCCCCACCTTCCTCCCGGTTAACCCGGGCAGTCTCACTAGAGTGCTCAACTTAATGGTAGCAACTAATGATAAGGGTTGCGCTCGTTGCGGGACTTAACCCAACATCTCACGACACGAGCTGACGACAACCATGCACCACCTGTCATC…
328	0231_D20_GAT_96	NR_125591	Clostridium senegalense	0	1360	99.93	ACCTCACGGACTTCGGGTGTTATCGGCTCTCATGGTGTGACGGGCGGTGTGTACAAGGCCCGGGAACGTATTCACCGCGACATGCTGATTCGCGATTACTAGCAACTCCGGCTTCATGTAGGCGAGTTTCAGCCTACAATCCGAACTGGGATAGGTTTTTGAGTTTAGCTCCACCTCACGGTATTGCATCTTGTTGTACCTACCATTGTAGCACGTGTGTAGCCCTAGACATAAGGGGCATGATGATTTGACGTCATCCCCACCTTCCTCCCGGTTAACCCGGGCAGTCTCACTAGAGTGCTCAACTTAATGGTAGCAACTAATGATAAGGGTTGCGCTCGTTGCGGGACTTAACCCAACATCTCACGACACGAGCTGACGACAACCATGCACCACCTG…
329	0231_D23_FAT_26	NR_134005	Clostridium bornimense	0	1360	100	CTGGCTCCTTGCGGTTACCTCACGGACTTCGGGTGTTACCAGCTCTCATGGTGTGACGGGCGGTGTGTACAAGGCCCGGGAACGTATTCACCGCGACATTCTGATTCGCGATTACTAGCAACTCCAACTTCATGTAGGCGAGTTGCAGCCTACAATCCGAACTGGGATGAGTTTTTGAGTTTTGCTCCACCTCACGGTTTTGCGTCTCTTTGTACTCACCATTGTAGCACGTGTGTAGCCCTAGACATAAGGGGCATGATGATTTGACGTCATCCCCACCTTCCTCCGCGTTAACCACGGCAGTCTTGCTAGAGTGCTCAACTTAATGGTAGCAACTAACAATAAGGGTTGCGCTCGTTGCGGGACTTAACCCAACATCTCACGACACGAGCTGACGAC…
330	0231_D23_FAT_27	NR_134005	Clostridium bornimense	0	1350	100	GCGGTTACCTCACGGACTTCGGGTGTTACCAGCTCTCATGGTGTGACGGGCGGTGTGTACAAGGCCCGGGAACGTATTCACCGCGACATTCTGATTCGCGATTACTAGCAACTCCAACTTCATGTAGGCGAGTTGCAGCCTACAATCCGAACTGGGATGAGTTTTTGAGTTTTGCTCCACCTCACGGTTTTGCGTCTCTTTGTACTCACCATTGTAGCACGTGTGTAGCCCTAGACATAAGGGGCATGATGATTTGACGTCATCCCCACCTTCCTCCGCGTTAACCACGGCAGTCTTGCTAGAGTGCTCAACTTAATGGTAGCAACTAACAATAAGGGTTGCGCTCGTTGCGGGACTTAACCCAACATCTCACGACACGAGCTGACGACAACCATGCAC…
331	0231_D23_FAT_30	NR_134005	Clostridium bornimense	0	1342	100	CTCACGGACTTCGGGTGTTACCAGCTCTCATGGTGTGACGGGCGGTGTGTACAAGGCCCGGGAACGTATTCACCGCGACATTCTGATTCGCGATTACTAGCAACTCCAACTTCATGTAGGCGAGTTGCAGCCTACAATCCGAACTGGGATGAGTTTTTGAGTTTTGCTCCACCTCACGGTTTTGCGTCTCTTTGTACTCACCATTGTAGCACGTGTGTAGCCCTAGACATAAGGGGCATGATGATTTGACGTCATCCCCACCTTCCTCCGCGTTAACCACGGCAGTCTTGCTAGAGTGCTCAACTTAATGGTAGCAACTAACAATAAGGGTTGCGCTCGTTGCGGGACTTAACCCAACATCTCACGACACGAGCTGACGACAACCATGCACCACCTGTC…
332	0231_D23_FAT_32	NR_104729	[Clostridium] mangenotii	0	1357	99.34	AGGGTTAGATAATCGGCTTCGGGTGTTTCCAACTTCCGTGGTGTGACGGGCGGTGTGTACAAGACCCGGGAACGCATTCACCGCAGCATTCTGATCTGCGATTACTAGTAACTCCAGCTTCATGTGGGCGAGTTTCAGCCCACAATCCGAACTGAGAATGGCTTTAAGGGATTGGCATGACCTTACGGTTTAGCAGCCCTCTGTACCACCCATTGTAGCACGTGTGTAGCCCTAAGCATAAGGGGCATGATGATTTGACGTCATCCCCACCTTCCTCCAGGTTATCCCTGGCAGTCTCTCTAGAGTGCCCAACTTAATGATGGCAACTAAAGACAAGGGTTGCGCTCGTTGCGGGACTTAACCCAACATCTCACGACACGAGCTGACGACAACCATGCA…
333	0231_D23_FAT_33	NR_104729	[Clostridium] mangenotii	0	1358	99.34	GGGTTAGATAATCGGCTTCGGGTGTTTCCAACTTCCGTGGTGTGACGGGCGGTGTGTACAAGACCCGGGAACGCATTCACCGCAGCATTCTGATCTGCGATTACTAGTAACTCCAGCTTCATGTGGGCGAGTTTCAGCCCACAATCCGAACTGAGAATGGCTTTAAGGGATTGGCATGACCTTACGGTTTAGCAGCCCTCTGTACCACCCATTGTAGCACGTGTGTAGCCCTAAGCATAAGGGGCATGATGATTTGACGTCATCCCCACCTTCCTCCAGGTTATCCCTGGCAGTCTCTCTAGAGTGCCCAACTTAATGATGGCAACTAAAGACAAGGGTTGCGCTCGTTGCGGGACTTAACCCAACATCTCACGACACGAGCTGACGACAACCATGCAC…
334	0231_D23_FAT_34	NR_026146	Sarcina ventriculi	0	1316	99.32	CTTACGGTTAGCTTACGGACTTCGGGTATTGCCAACTCTCATGGTGTGACGGGCGGTGTGTACAAGACCCGGGAACGTATTCACCGCGACATTCTGATTCGCGATTACTAGCAACTCCAGCTTCATGTAGGCGAGTTTCAGCCTACAATCCGAACTGAGACAAGTTTTTGAGTTTTGCTCCACTTCACAGTATTGCTTCTCTTTGTACTTGCCATTGTAGCACGTGTGTAGCCCTAGACATAAGGGGCATGATGATTTGACGTCATCCCCACCTTCCTCCCGGTTAACCCGGGCAGTCTCGCTAGAGTGGTCAACTTAATGGTACCAACTAACAATAAGGGTTGCGCTCGTTGCGGGACTTAACCCAACATCTCACGACACGAGCTGACGACAACCATG…
335	0231_D23_FAT_35	NR_024661	Eubacterium ruminantium	0	1333	95.05	TCCTTGCGGTTGGGTCACTGACTTCGGGCATTTCCAACTCCCATGGTGTGACGGGCGGTGTGTACAAGACCCGGGAACGTATTCACCGCGACATTCTGATTCGCGATTACTAGCGATTCCAGCTTCATGTAGTCGAGTTGCAGACTACAATCCGAACTGAGACAGCCTTTCTGAGGTTTGCTCCCCCTCGCGGGATCGCTTCTCTTTGTAACTGCCATTGTAGCACGTGTGTAGCCCAGATCATAAGGGGCATGATGATTTGACGTCATCCCCACCTTCCTCCCGGTTATCCCGGGCAGTCTCTCCAGAGTGCCCATCCGAAATGCTGGCTACTGAAAATAGGGGTTGCGCTCGTTGCGGGACTTAACCCAACATCTCACGACACGAGCTGACGACAAC…
336	0231_D23_FAT_36	NR_147371	Intestinibacillus massiliensis	0	1341	93.74	TCCTTGCGGTTAGACTATGGACTTCGGGCATTACCGGCTCTCATGGTGTGACGGGCGGTGTGTACAAGGCCCGGGAACGTATTCACCGCGGCATGCTGATCCGCGATTACTAGCAATTCCGACTTCATGCAGGCGAGTTGCAGCCTGCAATCTGAACTGGGACAGCTTTTAGGGATTTGCTCTGCTTCACAGCTTTGCTTCCCTCTGTATGACTGCCATTGTAGTACGTGTGTAGCCCTGGTCATAAGGGGCATGATGATTTGACGTCGTCCCCACCTTCCTCCGTTTTGTCAACGGCAGTCTCGCTAGAGTGATCAACTAAATGTATCAACTAACAATAAGGGTTGCGCTCGTTGCGGGACTTAACCCAACATCTCACGACACGAGCTGACGACAACC…
337	0231_D23_FAT_37	NR_041610	Lactobacillus animalis	0	1391	99.86	AGGTTACCCCACCGGCTTTGGGTGTTACAAACTCTCATGGTGTGACGGGCGGTGTGTACAAGGCCCGGGAACGTATTCACCGCGGCATGCTGATCCGCGATTACTAGCGATTCCGACTTCATGTAGGCGAGTTGCAGCCTACAATCCGAACTGAGAACGGCTTTAAGAGATTTGCTAAACCTCGCGGTCTTGCGACTCGTTGTACCGTCCATTGTAGCACGTGTGTAGCCCAGGTCATAAGGGGCATGATGATTTGACGTCATCCCCACCTTCCTCCGGTTTGTCACCGGCAGTCTTGCTAGAGTGCCCAACTTAATGCTGGCAACTAACAATAAGGGTTGCGCTCGTTGCGGGACTTAACCCAACATCTCACGACACGAGCTGACGACAACCATGCAC…
338	0231_D23_FAT_38	NR_113132	Peptoclostridium difficile	0	1356	99.93	GGTTAGATAATCGGCTTCGGGCGTCTCCAACTCCCGTGGTGTGACGGGCGGTGTGTACAAGACCCGGGAACGCATTCACCGCAGCATTCTGATCTGCGATTACTAGTAACTCCAGCTTCATGTAGGCGAGTTTCAGCCTACAATCCGAACTGAGAGTAGCTTTAAGGGATTAGCTCCACCTTACGGCTTGGCAACCCTCTGTACTACCCATTGTAGCACGTGTGTAGCCCTAAGCATAAGGGGCATGATGATTTGACGTCATCCCCACCTTCCTCCAGGTTATCCCTGGCAGTCTCTCTAGAGTGCCCAACTTAATGATGGCAACTAAAGACAAGGGTTGCGCTCGTTGCGGGACTTAACCCAACATCTCACGACACGAGCTGACGACAACCATGCACC…
339	0231_D23_FAT_38_11	NR_113132	Clostridioides difficile	0	1353	100	AGGTTAGATAATCGGCTTCGGGCGTCTCCAACTCCCGTGGTGTGACGGGCGGTGTGTACAAGACCCGGGAACGCATTCACCGCAGCATTCTGATCTGCGATTACTAGTAACTCCAGCTTCATGTAGGCGAGTTTCAGCCTACAATCCGAACTGAGAGTAGCTTTAAGGGATTAGCTCCACCTTACGGCTTGGCAACCCTCTGTACTACCCATTGTAGCACGTGTGTAGCCCTAAGCATAAGGGGCATGATGATTTGACGTCATCCCCACCTTCCTCCAGGTTATCCCTGGCAGTCTCTCTAGAGTGCCCAACTTAATGATGGCAACTAAAGACAAGGGTTGCGCTCGTTGCGGGACTTAACCCAACATCTCACGACACGAGCTGACGACAACCATGCAC…
340	0231_D23_FAT_38_10	NR_113132	Clostridioides difficile	0	1356	100	AGGTTAGATAATCGGCTTCGGGCGTCTCCAACTCCCGTGGTGTGACGGGCGGTGTGTACAAGACCCGGGAACGCATTCACCGCAGCATTCTGATCTGCGATTACTAGTAACTCCAGCTTCATGTAGGCGAGTTTCAGCCTACAATCCGAACTGAGAGTAGCTTTAAGGGATTAGCTCCACCTTACGGCTTGGCAACCCTCTGTACTACCCATTGTAGCACGTGTGTAGCCCTAAGCATAAGGGGCATGATGATTTGACGTCATCCCCACCTTCCTCCAGGTTATCCCTGGCAGTCTCTCTAGAGTGCCCAACTTAATGATGGCAACTAAAGACAAGGGTTGCGCTCGTTGCGGGACTTAACCCAACATCTCACGACACGAGCTGACGACAACCATGCAC…
341	0231_D23_FAT_39	NR_125591	Clostridium senegalense	0	1378	99.93	CGCTGGCTCCTTACGGTTACCTCACGGACTTCGGGTGTTATCGGCTCTCATGGTGTGACGGGCGGTGTGTACAAGGCCCGGGAACGTATTCACCGCGACATGCTGATTCGCGATTACTAGCAACTCCGGCTTCATGTAGGCGAGTTTCAGCCTACAATCCGAACTGGGATAGGTTTTTGAGTTTAGCTCCACCTCACGGTATTGCATCTTGTTGTACCTACCATTGTAGCACGTGTGTAGCCCTAGACATAAGGGGCATGATGATTTGACGTCATCCCCACCTTCCTCCCGGTTAACCCGGGCAGTCTCACTAGAGTGCTCAACTTAATGGTAGCAACTAATGATAAGGGTTGCGCTCGTTGCGGGACTTAACCCAACATCTCACGACACGAGCTGACG…
342	0231_D23_FAT_40	NR_125591	Clostridium senegalense	0	1363	99.93	TTACGGTTACCTCACGGACTTCGGGTGTTATCGGCTCTCATGGTGTGACGGGCGGTGTGTACAAGGCCCGGGAACGTATTCACCGCGACATGCTGATTCGCGATTACTAGCAACTCCGGCTTCATGTAGGCGAGTTTCAGCCTACAATCCGAACTGGGATAGGTTTTTGAGTTTAGCTCCACCTCACGGTATTGCATCTTGTTGTACCTACCATTGTAGCACGTGTGTAGCCCTAGACATAAGGGGCATGATGATTTGACGTCATCCCCACCTTCCTCCCGGTTAACCCGGGCAGTCTCACTAGAGTGCTCAACTTAATGGTAGCAACTAATGATAAGGGTTGCGCTCGTTGCGGGACTTAACCCAACATCTCACGACACGAGCTGACGACAACCATGC…
343	0231_D23_FAT_41	NR_125591	Clostridium senegalense	0	1365	99.93	GGTTACCTCACGGACTTCGGGTGTTATCGGCTCTCATGGTGTGACGGGCGGTGTGTACAAGGCCCGGGAACGTATTCACCGCGACATGCTGATTCGCGATTACTAGCAACTCCGGCTTCATGTAGGCGAGTTTCAGCCTACAATCCGAACTGGGATAGGTTTTTGAGTTTAGCTCCACCTCACGGTATTGCATCTTGTTGTACCTACCATTGTAGCACGTGTGTAGCCCTAGACATAAGGGGCATGATGATTTGACGTCATCCCCACCTTCCTCCCGGTTAACCCGGGCAGTCTCACTAGAGTGCTCAACTTAATGGTAGCAACTAATGATAAGGGTTGCGCTCGTTGCGGGACTTAACCCAACATCTCACGACACGAGCTGACGACAACCATGCACCA…
344	0231_D23_FAT_42	NR_125591	Clostridium senegalense	0	1379	99.85	GCTGGCTCCTTACGGTTACCTCACGGACTTCGGGTGTTATCGGCTCTCATGGTGTGACGGGCGGTGTGTACAAGGCCCGGGAACGTATTCACCGCGACATGCTGATTCGCGATTACTAGCAACTCCGGCTTCATGTAGGCGAGTTTCAGCCTACAATCCGAACTGGGATAGGTTTTTGAGTTTAGCTCCACCTCACGGTATTGCATCTTGTTGTACCTACCATTGTAGCACGTGTGTAGCCCTAGACATAAGGGGCATGATGATTTGACGTCATCCCCACCTTCCTCCCGGTTAACCCGGGCAGTCTCACTAGAGTGCTCAACTTAATGGTAGCAACTAATGATAAGGGTTGCGCTCGTTGCGGGACTTAACCCAACATCTCACGACACGAGCTGACGA…
345	0231_D23_FAT_47	NR_125591	Clostridium senegalense	0	1368	99.93	TTACGGTTACCTCACGGACTTCGGGTGTTATCGGCTCTCATGGTGTGACGGGCGGTGTGTACAAGGCCCGGGAACGTATTCACCGCGACATGCTGATTCGCGATTACTAGCAACTCCGGCTTCATGTAGGCGAGTTTCAGCCTACAATCCGAACTGGGATAGGTTTTTGAGTTTAGCTCCACCTCACGGTATTGCATCTTGTTGTACCTACCATTGTAGCACGTGTGTAGCCCTAGACATAAGGGGCATGATGATTTGACGTCATCCCCACCTTCCTCCCGGTTAACCCGGGCAGTCTCACTAGAGTGCTCAACTTAATGGTAGCAACTAATGATAAGGGTTGCGCTCGTTGCGGGACTTAACCCAACATCTCACGACACGAGCTGACGACAACCATGC…
346	0231_D23_FAW_5	NR_117574	Lactobacillus johnsonii	0	1417	99.79	TATCCCACCGGCTTTGGGTGTTACAGACTCTCATGGTGTGACGGGCGGTGTGTACAAGGCCCGGGAACGTATTCACCGCGGCGTGCTGATCCGCGATTACTAGCGATTCCAGCTTCGTGTAGGCGAGTTGCAGCCTACAGTCCGAACTGAGAACGGCTTTAAGAGATCCGCTTGCCTTCGCAGGTTCGCTTCTCGTTGTACCGTCCATTGTAGCACGTGTGTAGCCCAGGTCATAAGGGGCATGATGACTTGACGTCATCCCCACCTTCCTCCGGTTTGTCACCGGCAGTCTCATTAGAGTGCCCAACTTAATGATGGCAACTAATGACAAGGGTTGCGCTCGTTGCGGGACTTAACCCAACATCTCACGACACGAGCTGACGACAGCCATGCACCACC…
347	0231_D23_FAW_7	NR_075036	Lactobacillus reuteri	0	1420	99.79	TTAGGCCACCGACTTTGGGCGTTACAAACTCCCATGGTGTGACGGGCGGTGTGTACAAGGCCCGGGAACGTATTCACCGCGGCATGCTGATCCGCGATTACTAGCGATTCCGACTTCGTGTAGGCGAGTTGCAGCCTACAGTCCGAACTGAGAACGGCTTTAAGAGATTAGCTTACTCTCGCGAGCTTGCGACTCGTTGTACCGTCCATTGTAGCACGTGTGTAGCCCAGGTCATAAGGGGCATGATGATCTGACGTCGTCCCCACCTTCCTCCGGTTTGTCACCGGCAGTCTCACTAGAGTGCCCAACTTAATGCTGGCAACTAGTAACAAGGGTTGCGCTCGTTGCGGGACTTAACCCAACATCTCACGACACGAGCTGACGACGACCATGCACCAC…
348	0231_D23_FAW_9	NR_041610	Lactobacillus animalis	0	1410	99.86	GTTACCCCACCGGCTTTGGGTGTTACAAACTCTCATGGTGTGACGGGCGGTGTGTACAAGGCCCGGGAACGTATTCACCGCGGCATGCTGATCCGCGATTACTAGCGATTCCGACTTCATGTAGGCGAGTTGCAGCCTACAATCCGAACTGAGAACGGCTTTAAGAGATTTGCTAAACCTCGCGGTCTTGCGACTCGTTGTACCGTCCATTGTAGCACGTGTGTAGCCCAGGTCATAAGGGGCATGATGATTTGACGTCATCCCCACCTTCCTCCGGTTTGTCACCGGCAGTCTTGCTAGAGTGCCCAACTTAATGCTGGCAACTAACAATAAGGGTTGCGCTCGTTGCGGGACTTAACCCAACATCTCACGACACGAGCTGACGACAACCATGCACCA…
349	0231_D23_FAW_12	NR_117574	Lactobacillus taiwanensis	0	1417	99.86	TATCCCACCGGCTTTGGGTGTTACAGACTCTCATGGTGTGACGGGCGGTGTGTACAAGGCCCGGGAACGTATTCACCGCGGCGTGCTGATCCGCGATTACTAGCGATTCCAGCTTCGTGTAGGCGAGTTGCAGCCTACAGTCCGAACTGAGAACGGCTTTAAGAGATCCGCTTGCCTTCGCAGGTTCGCTTCTCGTTGTACCGTCCATTGTAGCACGTGTGTAGCCCAGGTCATAAGGGGCATGATGACTTGACGTCATCCCCACCTTCCTCCGGTTTGTCACCGGCAGTCTCATTAGAGTGCCCAACTTAATGATGGCAACTAATGACAAGGGTTGCGCTCGTTGCGGGACTTAACCCAACATCTCACGACACGAGCTGACGACAGCCATGCACCACC…
350	0231_D23_FAW_14	NR_041610	Lactobacillus animalis	0	1405	99.93	GGTTACCCCACCGGCTTTGGGTGTTACAAACTCTCATGGTGTGACGGGCGGTGTGTACAAGGCCCGGGAACGTATTCACCGCGGCATGCTGATCCGCGATTACTAGCGATTCCGACTTCATGTAGGCGAGTTGCAGCCTACAATCCGAACTGAGAACGGCTTTAAGAGATTTGCTAAACCTCGCGGTCTTGCGACTCGTTGTACCGTCCATTGTAGCACGTGTGTAGCCCAGGTCATAAGGGGCATGATGATTTGACGTCATCCCCACCTTCCTCCGGTTTGTCACCGGCAGTCTTGCTAGAGTGCCCAACTTAATGCTGGCAACTAACAATAAGGGTTGCGCTCGTTGCGGGACTTAACCCAACATCTCACGACACGAGCTGACGACAACCATGCACC…
351	0231_D23_FAW_15	NR_117574	Lactobacillus johnsonii	0	1419	99.86	GGTTATCCCACCGGCTTTGGGTGTTACAGACTCTCATGGTGTGACGGGCGGTGTGTACAAGGCCCGGGAACGTATTCACCGCGGCGTGCTGATCCGCGATTACTAGCGATTCCAGCTTCGTGTAGGCGAGTTGCAGCCTACAGTCCGAACTGAGAACGGCTTTAAGAGATCCGCTTGCCTTCGCAGGTTCGCTTCTCGTTGTACCGTCCATTGTAGCACGTGTGTAGCCCAGGTCATAAGGGGCATGATGACTTGACGTCATCCCCACCTTCCTCCGGTTTGTCACCGGCAGTCTCATTAGAGTGCCCAACTTAATGATGGCAACTAATGACAAGGGTTGCGCTCGTTGCGGGACTTAACCCAACATCTCACGACACGAGCTGACGACAGCCATGCACC…
352	0231_D23_FAW_17	NR_075036	Lactobacillus reuteri	0	1429	99.65	GGTTAGGCCACCGACTTTGGGCGTTACAAACTCCCATGGTGTGACGGGCGGTGTGTACAAGGCCCGGGAACGTATTCACCGCGGCATGCTGATCCGCGATTACTAGCGATTCCGACTTCGTGTAGGCGAGTTGCAGCCTACAGTCCGAACTGAGAACGGCTTTAAGAGATTAGCTTACTCTCGCGAGCTTGCGACTCGTTGTACCGTCCATTGTAGCACGTGTGTAGCCCAGGTCATAAGGGGCATGATGATCTGACGTCGTCCCCACCTTCCTCCGGTTTGTCACCGGCAGTCTCACTAGAGTGCCCAACTTAATGCTGGCAACTAGTAACAAGGGTTGCGCTCGTTGCGGGACTTAACCCAACATCTCACGACACGAGCTGACGACGACCATGCACC…
353	0231_D23_FAW_18	NR_041610	Lactobacillus animalis	0	1405	99.72	GGTTACCCCACCGGCTTTGGGTGTTACAAACTCTCATGGTGTGACGGGCGGTGTGTACAAGGCCCGGGAACGTATTCACCGCGGCATGCTGATCCGCGATTACTAGCGATTCCGACTTCATGTAGGCGAGTTGCAGCCTACAATCCGAACTGAGAACGGCTTTAAGAGATTTGCTAAACCTCGCGGTCTTGCGACTCGTTGTACCGTCCATTGTAGCACGTGTGTAGCCCAGGTCATAAGGGGCATGATGATTTGACGTCATCCCCACCTTCCTCCGGTTTGTCACCGGCAGTCTTGCTAGAGTGCCCAACTTAATGCTGGCAACTAACAATAAGGGTTGCGCTCGTTGCGGGACTTAACCCAACATCTCACGACACGAGCTGACGACAACCATGCACC…
354	0231_D23_FAW_19	NR_075036	Lactobacillus reuteri	0	1421	99.86	TTAGGCCACCGACTTTGGGCGTTACAAACTCCCATGGTGTGACGGGCGGTGTGTACAAGGCCCGGGAACGTATTCACCGCGGCATGCTGATCCGCGATTACTAGCGATTCCGACTTCGTGTAGGCGAGTTGCAGCCTACAGTCCGAACTGAGAACGGCTTTAAGAGATTAGCTTACTCTCGCGAGCTTGCGACTCGTTGTACCGTCCATTGTAGCACGTGTGTAGCCCAGGTCATAAGGGGCATGATGATCTGACGTCGTCCCCACCTTCCTCCGGTTTGTCACCGGCAGTCTCACTAGAGTGCCCAACTTAATGCTGGCAACTAGTAACAAGGGTTGCGCTCGTTGCGGGACTTAACCCAACATCTCACGACACGAGCTGACGACGACCATGCACCAC…
355	0231_D23_FAW_20	NR_075036	Lactobacillus reuteri	0	1415	99.79	ACCGACTTTGGGCGTTACAAACTCCCATGGTGTGACGGGCGGTGTGTACAAGGCCCGGGAACGTATTCACCGCGGCATGCTGATCCGCGATTACTAGCGATTCCGACTTCGTGTAGGCGAGTTGCAGCCTACAGTCCGAACTGAGAACGGCTTTAAGAGATTAGCTTACTCTCGCGAGCTTGCGACTCGTTGTACCGTCCATTGTAGCACGTGTGTAGCCCAGGTCATAAGGGGCATGATGATCTGACGTCGTCCCCACCTTCCTCCGGTTTGTCACCGGCAGTCTCACTAGAGTGCCCAACTTAATGCTGGCAACTAGTAACAAGGGTTGCGCTCGTTGCGGGACTTAACCCAACATCTCACGACACGAGCTGACGACGACCATGCACCACCTGTCAT…
356	0231_D23_FAW_21	NR_075036	Lactobacillus reuteri	0	1423	99.86	GGTTAGGCCACCGACTTTGGGCGTTACAAACTCCCATGGTGTGACGGGCGGTGTGTACAAGGCCCGGGAACGTATTCACCGCGGCATGCTGATCCGCGATTACTAGCGATTCCGACTTCGTGTAGGCGAGTTGCAGCCTACAGTCCGAACTGAGAACGGCTTTAAGAGATTAGCTTACTCTCGCGAGCTTGCGACTCGTTGTACCGTCCATTGTAGCACGTGTGTAGCCCAGGTCATAAGGGGCATGATGATCTGACGTCGTCCCCACCTTCCTCCGGTTTGTCACCGGCAGTCTCACTAGAGTGCCCAACTTAATGCTGGCAACTAGTAACAAGGGTTGCGCTCGTTGCGGGACTTAACCCAACATCTCACGACACGAGCTGACGACGACCATGCACC…
357	0231_D23_FAW_22	NR_117574	Lactobacillus johnsonii	0	1417	99.79	TATCCCACCGGCTTTGGGTGTTACAGACTCTCATGGTGTGACGGGCGGTGTGTACAAGGCCCGGGAACGTATTCACCGCGGCGTGCTGATCCGCGATTACTAGCGATTCCAGCTTCGTGTAGGCGAGTTGCAGCCTACAGTCCGAACTGAGAACGGCTTTAAGAGATCCGCTTGCCTTCGCAGGTTCGCTTCTCGTTGTACCGTCCATTGTAGCACGTGTGTAGCCCAGGTCATAAGGGGCATGATGACTTGACGTCATCCCCACCTTCCTCCGGTTTGTCACCGGCAGTCTCATTAGAGTGCCCAACTTAATGATGGCAACTAATGACAAGGGTTGCGCTCGTTGCGGGACTTAACCCAACATCTCACGACACGAGCTGACGACAGCCATGCACCACC…
358	0231_D23_FAW_23	NR_041610	Lactobacillus animalis	0	1405	99.93	GGTTACCCCACCGGCTTTGGGTGTTACAAACTCTCATGGTGTGACGGGCGGTGTGTACAAGGCCCGGGAACGTATTCACCGCGGCATGCTGATCCGCGATTACTAGCGATTCCGACTTCATGTAGGCGAGTTGCAGCCTACAATCCGAACTGAGAACGGCTTTAAGAGATTTGCTAAACCTCGCGGTCTTGCGACTCGTTGTACCGTCCATTGTAGCACGTGTGTAGCCCAGGTCATAAGGGGCATGATGATTTGACGTCATCCCCACCTTCCTCCGGTTTGTCACCGGCAGTCTTGCTAGAGTGCCCAACTTAATGCTGGCAACTAACAATAAGGGTTGCGCTCGTTGCGGGACTTAACCCAACATCTCACGACACGAGCTGACGACAACCATGCACC…
359	0231_D28_FAT_25	NR_134005	Butyricicoccus faecihominis	0	1351	100	TGCGGTTACCTCACGGACTTCGGGTGTTACCAGCTCTCATGGTGTGACGGGCGGTGTGTACAAGGCCCGGGAACGTATTCACCGCGACATTCTGATTCGCGATTACTAGCAACTCCAACTTCATGTAGGCGAGTTGCAGCCTACAATCCGAACTGGGATGAGTTTTTGAGTTTTGCTCCACCTCACGGTTTTGCGTCTCTTTGTACTCACCATTGTAGCACGTGTGTAGCCCTAGACATAAGGGGCATGATGATTTGACGTCATCCCCACCTTCCTCCGCGTTAACCACGGCAGTCTTGCTAGAGTGCTCAACTTAATGGTAGCAACTAACAATAAGGGTTGCGCTCGTTGCGGGACTTAACCCAACATCTCACGACACGAGCTGACGACAACCATGCA…
360	0231_D28_FAT_26	NR_134005	Clostridium bornimense	0	1342	100	CTCACGGACTTCGGGTGTTACCAGCTCTCATGGTGTGACGGGCGGTGTGTACAAGGCCCGGGAACGTATTCACCGCGACATTCTGATTCGCGATTACTAGCAACTCCAACTTCATGTAGGCGAGTTGCAGCCTACAATCCGAACTGGGATGAGTTTTTGAGTTTTGCTCCACCTCACGGTTTTGCGTCTCTTTGTACTCACCATTGTAGCACGTGTGTAGCCCTAGACATAAGGGGCATGATGATTTGACGTCATCCCCACCTTCCTCCGCGTTAACCACGGCAGTCTTGCTAGAGTGCTCAACTTAATGGTAGCAACTAACAATAAGGGTTGCGCTCGTTGCGGGACTTAACCCAACATCTCACGACACGAGCTGACGACAACCATGCACCACCTGTC…
361	0231_D28_FAT_31	NR_113806	Clostridium bornimense	0	1305	100	CTGCCTTCGGGTGAATCCAACTCCCATGGTGTGACGGGCGGTGTGTACAAGGCCTGGGAACGTATTCACCGCGGCATGCTGATCCGCGATTACTAGCGATTCCGCCTTCATGCTCTCGAGTTGCAGAGAACAATCCGAACTGAGACGGCTTTTGGAGATTAGCTCACCCTTGCGAGATTGCTGCCCACTGTCACCGCCATTGTAGCACGTGTGTAGCCCAGCGCGTAAGGGCCATGAGGACTTGACGTCATCCCCACCTTCCTCCGGCTTATCACCGGCGGTTTCCTTAGAGTGCCCAACTGAATGATGGCAACTAAGGACGAGGGTTGCGCTCGTTGCGGGACTTAACCCAACATCTCACGACACGAGCTGACGACAGCCATGCAGCACCTGTGTTCC…
362	0231_D28_FAW_8	NR_113806	Lactobacillus johnsonii	0	1280	99.92	GGGCGGTGTGTACAAGGCCTGGGAACGTATTCACCGCGGCATGCTGATCCGCGATTACTAGCGATTCCGCCTTCATGCTCTCGAGTTGCAGAGAACAATCCGAACTGAGACGGCTTTTGGAGATTAGCTCACCCTTGCGAGATTGCTGCCCACTGTCACCGCCATTGTAGCACGTGTGTAGCCCAGCGCGTAAGGGCCATGAGGACTTGACGTCATCCCCACCTTCCTCCGGCTTATCACCGGCGGTTTCCTTAGAGTGCCCAACTGAATGATGGCAACTAAGGACGAGGGTTGCGCTCGTTGCGGGACTTAACCCAACATCTCACGACACGAGCTGACGACAGCCATGCAGCACCTGTGTTCCAGTCCCCGAAGGGAAGAGATCGGTCTCCCGAAATC…
363	0231_D28_FAW_10	NR_113806	Lactobacillus johnsonii	0	1328	99.92	TCCTTGCGGTTAGCGCACTGCCTTCGGGTGAATCCAACTCCCATGGTGTGACGGGCGGTGTGTACAAGGCCTGGGAACGTATTCACCGCGGCATGCTGATCCGCGATTACTAGCGATTCCGCCTTCATGCTCTCGAGTTGCAGAGAACAATCCGAACTGAGACGGCTTTTGGAGATTAGCTCACCCTTGCGAGATTGCTGCCCACTGTCACCGCCATTGTAGCACGTGTGTAGCCCAGCGCGTAAGGGCCATGAGGACTTGACGTCATCCCCACCTTCCTCCGGCTTATCACCGGCGGTTTCCTTAGAGTGCCCAACTGAATGATGGCAACTAAGGACGAGGGTTGCGCTCGTTGCGGGACTTAACCCAACATCTCACGACACGAGCTGACGACAGCCA…
364	0231_D28_FAW_14	NR_113806	Lactobacillus johnsonii	0	1318	100	GCGGTTAGCGCACTGCCTTCGGGTGAATCCAACTCCCATGGTGTGACGGGCGGTGTGTACAAGGCCTGGGAACGTATTCACCGCGGCATGCTGATCCGCGATTACTAGCGATTCCGCCTTCATGCTCTCGAGTTGCAGAGAACAATCCGAACTGAGACGGCTTTTGGAGATTAGCTCACCCTTGCGAGATTGCTGCCCACTGTCACCGCCATTGTAGCACGTGTGTAGCCCAGCGCGTAAGGGCCATGAGGACTTGACGTCATCCCCACCTTCCTCCGGCTTATCACCGGCGGTTTCCTTAGAGTGCCCAACTGAATGATGGCAACTAAGGACGAGGGTTGCGCTCGTTGCGGGACTTAACCCAACATCTCACGACACGAGCTGACGACAGCCATGCAG…
365	0231_D28_FAW_23	NR_117574	Lactobacillus reuteri	0	1413	99.72	TCCCACCGGCTTTGGGTGTTACAGACTCTCATGGTGTGACGGGCGGTGTGTACAAGGCCCGGGAACGTATTCACCGCGGCGTGCTGATCCGCGATTACTAGCGATTCCAGCTTCGTGTAGGCGAGTTGCAGCCTACAGTCCGAACTGAGAACGGCTTTAAGAGATCCGCTTGCCTTCGCAGGTTCGCTTCTCGTTGTACCGTCCATTGTAGCACGTGTGTAGCCCAGGTCATAAGGGGCATGATGACTTGACGTCATCCCCACCTTCCTCCGGTTTGTCACCGGCAGTCTCATTAGAGTGCCCAACTTAATGATGGCAACTAATGACAAGGGTTGCGCTCGTTGCGGGACTTAACCCAACATCTCACGACACGAGCTGACGACAGCCATGCACCACCTG…
366	0231_D28_FAW_24	NR_117574	Lactobacillus johnsonii	0	1415	99.86	TATCCCACCGGCTTTGGGTGTTACAGACTCTCATGGTGTGACGGGCGGTGTGTACAAGGCCCGGGAACGTATTCACCGCGGCGTGCTGATCCGCGATTACTAGCGATTCCAGCTTCGTGTAGGCGAGTTGCAGCCTACAGTCCGAACTGAGAACGGCTTTAAGAGATCCGCTTGCCTTCGCAGGTTCGCTTCTCGTTGTACCGTCCATTGTAGCACGTGTGTAGCCCAGGTCATAAGGGGCATGATGACTTGACGTCATCCCCACCTTCCTCCGGTTTGTCACCGGCAGTCTCATTAGAGTGCCCAACTTAATGATGGCAACTAATGACAAGGGTTGCGCTCGTTGCGGGACTTAACCCAACATCTCACGACACGAGCTGACGACAGCCATGCACCACC…
367	0231_D28_GAM_38	NR_113806	Lactobacillus johnsonii	0	1264	100	GGTGTGTACAAGGCCTGGGAACGTATTCACCGCGGCATGCTGATCCGCGATTACTAGCGATTCCGCCTTCATGCTCTCGAGTTGCAGAGAACAATCCGAACTGAGACGGCTTTTGGAGATTAGCTCACCCTTGCGAGATTGCTGCCCACTGTCACCGCCATTGTAGCACGTGTGTAGCCCAGCGCGTAAGGGCCATGAGGACTTGACGTCATCCCCACCTTCCTCCGGCTTATCACCGGCGGTTTCCTTAGAGTGCCCAACTGAATGATGGCAACTAAGGACGAGGGTTGCGCTCGTTGCGGGACTTAACCCAACATCTCACGACACGAGCTGACGACAGCCATGCAGCACCTGTGTTCCAGTCCCCGAAGGGAAGAGATCGGTCTCCCGAAATCGTCC…
368	0231_D28_GAM_41	NR_041610	Lactobacillus animalis	0	1402	99.93	TACCCCACCGGCTTTGGGTGTTACAAACTCTCATGGTGTGACGGGCGGTGTGTACAAGGCCCGGGAACGTATTCACCGCGGCATGCTGATCCGCGATTACTAGCGATTCCGACTTCATGTAGGCGAGTTGCAGCCTACAATCCGAACTGAGAACGGCTTTAAGAGATTTGCTAAACCTCGCGGTCTTGCGACTCGTTGTACCGTCCATTGTAGCACGTGTGTAGCCCAGGTCATAAGGGGCATGATGATTTGACGTCATCCCCACCTTCCTCCGGTTTGTCACCGGCAGTCTTGCTAGAGTGCCCAACTTAATGCTGGCAACTAACAATAAGGGTTGCGCTCGTTGCGGGACTTAACCCAACATCTCACGACACGAGCTGACGACAACCATGCACCACC…
369	0231_D28_GAM_42	NR_041610	Lactobacillus animalis	0	1387	99.86	TACCCCACCGGCTTTGGGTGTTACAAACTCTCATGGTGTGACGGGCGGTGTGTACAAGGCCCGGGAACGTATTCACCGCGGCATGCTGATCCGCGATTACTAGCGATTCCGACTTCATGTAGGCGAGTTGCAGCCTACAATCCGAACTGAGAACGGCTTTAAGAGATTTGCTAAACCTCGCGGTCTTGCGACTCGTTGTACCGTCCATTGTAGCACGTGTGTAGCCCAGGTCATAAGGGGCATGATGATTTGACGTCATCCCCACCTTCCTCCGGTTTGTCACCGGCAGTCTTGCTAGAGTGCCCAACTTAATGCTGGCAACTAACAATAAGGGTTGCGCTCGTTGCGGGACTTAACCCAACATCTCACGACACGAGCTGACGACAACCATGCACCACC…
370	0231_D28_GAM_43	NR_117574	Lactobacillus animalis	0	1425	99.72	GGTTATCCCACCGGCTTTGGGTGTTACAGACTCTCATGGTGTGACGGGCGGTGTGTACAAGGCCCGGGAACGTATTCACCGCGGCGTGCTGATCCGCGATTACTAGCGATTCCAGCTTCGTGTAGGCGAGTTGCAGCCTACAGTCCGAACTGAGAACGGCTTTAAGAGATCCGCTTGCCTTCGCAGGTTCGCTTCTCGTTGTACCGTCCATTGTAGCACGTGTGTAGCCCAGGTCATAAGGGGCATGATGACTTGACGTCATCCCCACCTTCCTCCGGTTTGTCACCGGCAGTCTCATTAGAGTGCCCAACTTAATGATGGCAACTAATGACAAGGGTTGCGCTCGTTGCGGGACTTAACCCAACATCTCACGACACGAGCTGACGACAGCCATGCACC…
371	0231_D28_GAM_44	NR_041610	Lactobacillus johnsonii	0	1379	99.85	CCGGCTTTGGGTGTTACAAACTCTCATGGTGTGACGGGCGGTGTGTACAAGGCCCGGGAACGTATTCACCGCGGCATGCTGATCCGCGATTACTAGCGATTCCGACTTCATGTAGGCGAGTTGCAGCCTACAATCCGAACTGAGAACGGCTTTAAGAGATTTGCTAAACCTCGCGGTCTTGCGACTCGTTGTACCGTCCATTGTAGCACGTGTGTAGCCCAGGTCATAAGGGGCATGATGATTTGACGTCATCCCCACCTTCCTCCGGTTTGTCACCGGCAGTCTTGCTAGAGTGCCCAACTTAATGCTGGCAACTAACAATAAGGGTTGCGCTCGTTGCGGGACTTAACCCAACATCTCACGACACGAGCTGACGACAACCATGCACCACCTGTCATT…
372	0231_D28_GAM_45	NR_117574	Lactobacillus animalis	0	1425	99.79	GGTTATCCCACCGGCTTTGGGTGTTACAGACTCTCATGGTGTGACGGGCGGTGTGTACAAGGCCCGGGAACGTATTCACCGCGGCGTGCTGATCCGCGATTACTAGCGATTCCAGCTTCGTGTAGGCGAGTTGCAGCCTACAGTCCGAACTGAGAACGGCTTTAAGAGATCCGCTTGCCTTCGCAGGTTCGCTTCTCGTTGTACCGTCCATTGTAGCACGTGTGTAGCCCAGGTCATAAGGGGCATGATGACTTGACGTCATCCCCACCTTCCTCCGGTTTGTCACCGGCAGTCTCATTAGAGTGCCCAACTTAATGATGGCAACTAATGACAAGGGTTGCGCTCGTTGCGGGACTTAACCCAACATCTCACGACACGAGCTGACGACAGCCATGCACC…
373	0231_D28_GAM_46	NR_041610	Lactobacillus johnsonii	0	1401	99.93	TACCCCACCGGCTTTGGGTGTTACAAACTCTCATGGTGTGACGGGCGGTGTGTACAAGGCCCGGGAACGTATTCACCGCGGCATGCTGATCCGCGATTACTAGCGATTCCGACTTCATGTAGGCGAGTTGCAGCCTACAATCCGAACTGAGAACGGCTTTAAGAGATTTGCTAAACCTCGCGGTCTTGCGACTCGTTGTACCGTCCATTGTAGCACGTGTGTAGCCCAGGTCATAAGGGGCATGATGATTTGACGTCATCCCCACCTTCCTCCGGTTTGTCACCGGCAGTCTTGCTAGAGTGCCCAACTTAATGCTGGCAACTAACAATAAGGGTTGCGCTCGTTGCGGGACTTAACCCAACATCTCACGACACGAGCTGACGACAACCATGCACCACC…
374	0231_D28_GAM_47	NR_134005	Lactobacillus animalis	0	1343	100	CCTCACGGACTTCGGGTGTTACCAGCTCTCATGGTGTGACGGGCGGTGTGTACAAGGCCCGGGAACGTATTCACCGCGACATTCTGATTCGCGATTACTAGCAACTCCAACTTCATGTAGGCGAGTTGCAGCCTACAATCCGAACTGGGATGAGTTTTTGAGTTTTGCTCCACCTCACGGTTTTGCGTCTCTTTGTACTCACCATTGTAGCACGTGTGTAGCCCTAGACATAAGGGGCATGATGATTTGACGTCATCCCCACCTTCCTCCGCGTTAACCACGGCAGTCTTGCTAGAGTGCTCAACTTAATGGTAGCAACTAACAATAAGGGTTGCGCTCGTTGCGGGACTTAACCCAACATCTCACGACACGAGCTGACGACAACCATGCACCACCTGT…
375	0231_D28_GAT_49	NR_041610	Clostridium bornimense	0	1402	99.93	TACCCCACCGGCTTTGGGTGTTACAAACTCTCATGGTGTGACGGGCGGTGTGTACAAGGCCCGGGAACGTATTCACCGCGGCATGCTGATCCGCGATTACTAGCGATTCCGACTTCATGTAGGCGAGTTGCAGCCTACAATCCGAACTGAGAACGGCTTTAAGAGATTTGCTAAACCTCGCGGTCTTGCGACTCGTTGTACCGTCCATTGTAGCACGTGTGTAGCCCAGGTCATAAGGGGCATGATGATTTGACGTCATCCCCACCTTCCTCCGGTTTGTCACCGGCAGTCTTGCTAGAGTGCCCAACTTAATGCTGGCAACTAACAATAAGGGTTGCGCTCGTTGCGGGACTTAACCCAACATCTCACGACACGAGCTGACGACAACCATGCACCACC…
376	0231_D28_GAT_50	NR_041610	Lactobacillus animalis	0	1397	99.93	ACCGGCTTTGGGTGTTACAAACTCTCATGGTGTGACGGGCGGTGTGTACAAGGCCCGGGAACGTATTCACCGCGGCATGCTGATCCGCGATTACTAGCGATTCCGACTTCATGTAGGCGAGTTGCAGCCTACAATCCGAACTGAGAACGGCTTTAAGAGATTTGCTAAACCTCGCGGTCTTGCGACTCGTTGTACCGTCCATTGTAGCACGTGTGTAGCCCAGGTCATAAGGGGCATGATGATTTGACGTCATCCCCACCTTCCTCCGGTTTGTCACCGGCAGTCTTGCTAGAGTGCCCAACTTAATGCTGGCAACTAACAATAAGGGTTGCGCTCGTTGCGGGACTTAACCCAACATCTCACGACACGAGCTGACGACAACCATGCACCACCTGTCAT…
377	0231_D28_GAT_53	NR_041610	Lactobacillus animalis	0	1403	99.79	TTACCCCACCGGCTTTGGGTGTTACAAACTCTCATGGTGTGACGGGCGGTGTGTACAAGGCCCGGGAACGTATTCACCGCGGCATGCTGATCCGCGATTACTAGCGATTCCGACTTCATGTAGGCGAGTTGCAGCCTACAATCCGAACTGAGAACGGCTTTAAGAGATTTGCTAAACCTCGCGGTCTTGCGACTCGTTGTACCGTCCATTGTAGCACGTGTGTAGCCCAGGTCATAAGGGGCATGATGATTTGACGTCATCCCCACCTTCCTCCGGTTTGTCACCGGCAGTCTTGCTAGAGTGCCCAACTTAATGCTGGCAACTAACAATAAGGGTTGCGCTCGTTGCGGGACTTAACCCAACATCTCACGACACGAGCTGACGACAACCATGCACCAC…
378	0231_D28_GAT_54	NR_041610	Lactobacillus animalis	0	1404	99.86	TTACCCCACCGGCTTTGGGTGTTACAAACTCTCATGGTGTGACGGGCGGTGTGTACAAGGCCCGGGAACGTATTCACCGCGGCATGCTGATCCGCGATTACTAGCGATTCCGACTTCATGTAGGCGAGTTGCAGCCTACAATCCGAACTGAGAACGGCTTTAAGAGATTTGCTAAACCTCGCGGTCTTGCGACTCGTTGTACCGTCCATTGTAGCACGTGTGTAGCCCAGGTCATAAGGGGCATGATGATTTGACGTCATCCCCACCTTCCTCCGGTTTGTCACCGGCAGTCTTGCTAGAGTGCCCAACTTAATGCTGGCAACTAACAATAAGGGTTGCGCTCGTTGCGGGACTTAACCCAACATCTCACGACACGAGCTGACGACAACCATGCACCAC…
379	0231_D28_GAT_55	NR_117028	Lactobacillus animalis	0	1385	99.78	GGTTACCTCACCGACTTCGGGTGTTACAAACTCTCGTGGTGTGACGGGCGGTGTGTACAAGGCCCGGGAACGTATTCACCGCGGCATGCTGATCCGCGATTACTAGCGATTCCGGCTTCATGCAGGCGAGTTGCAGCCTGCAATCCGAACTGAGAATGGTTTTCTGGGATTCGCTCATGCGTCGCCGCTTCGCTGCCCTTTGTACCATCCATTGTAGCACGTGTGTAGCCCAGGTCATAAGGGGCATGATGATTTGACGTCATCCCCACCTTCCTCCGACTTGTCGCCGGCAGTCGCTCTAGAGTGCCCAACTGAATGCTGGCAACTAGAACCAAGGGTTGCGCTCGTTGCGGGACTTAACCCAACATCTCACGACACGAGCTGACGACAACCATGCAC…
380	0231_D28_GAT_56	NR_117028	Bacillus hisashii	0	1385	99.78	GGTTACCTCACCGACTTCGGGTGTTACAAACTCTCGTGGTGTGACGGGCGGTGTGTACAAGGCCCGGGAACGTATTCACCGCGGCATGCTGATCCGCGATTACTAGCGATTCCGGCTTCATGCAGGCGAGTTGCAGCCTGCAATCCGAACTGAGAATGGTTTTCTGGGATTCGCTCATGCGTCGCCGCTTCGCTGCCCTTTGTACCATCCATTGTAGCACGTGTGTAGCCCAGGTCATAAGGGGCATGATGATTTGACGTCATCCCCACCTTCCTCCGACTTGTCGCCGGCAGTCGCTCTAGAGTGCCCAACTGAATGCTGGCAACTAGAACCAAGGGTTGCGCTCGTTGCGGGACTTAACCCAACATCTCACGACACGAGCTGACGACAACCATGCAC…
381	0231_D28_GAT_59	NR_041610	Lactobacillus animalis	0	1405	99.86	AGGTTACCCCACCGGCTTTGGGTGTTACAAACTCTCATGGTGTGACGGGCGGTGTGTACAAGGCCCGGGAACGTATTCACCGCGGCATGCTGATCCGCGATTACTAGCGATTCCGACTTCATGTAGGCGAGTTGCAGCCTACAATCCGAACTGAGAACGGCTTTAAGAGATTTGCTAAACCTCGCGGTCTTGCGACTCGTTGTACCGTCCATTGTAGCACGTGTGTAGCCCAGGTCATAAGGGGCATGATGATTTGACGTCATCCCCACCTTCCTCCGGTTTGTCACCGGCAGTCTTGCTAGAGTGCCCAACTTAATGCTGGCAACTAACAATAAGGGTTGCGCTCGTTGCGGGACTTAACCCAACATCTCACGACACGAGCTGACGACAACCATGCAC…
382	0231_D10_L_1	NR_026330	Eubacterium callanderi	0	1354	99.85	CAGGCTTCGGGTGTTGCCAACTCTCGTGGTGTGACGGGCGGTGTGTACAAGACCCGGGAACGCATTCACCGCGGCATTCTGATCCGCGATTACTAGCAACTCCAACTTCATGCAGGCGAGTTGCAGCCTGCAATCCGAACTGGGATCTGTTTTAAGGGATTTGCTTCACCTCGCGGCTTCGCGGCCCTCTGTTCAGACCATTGTAGCACGTGTGTAGCCCAGGTCATAAGGGGCATGATGATTTGACGTCATCCCCACCTTCCTCCGTATTGTCTACGGCAGTCCCTCTAGAGTGCCCAACTTAATGCTGGCAACTAAAGGCAGGGGTTGCGCTCGTTGCGGGACTTAACCCAACATCTCACGACACGAGCTGACGACAACCATGCACCACCTGTCTCT…
383	0231_D10_L_6	NR_026330	Eubacterium callanderi	0	1325	99.92	TGCCAACTCTCGTGGTGTGACGGGCGGTGTGTACAAGACCCGGGAACGCATTCACCGCGGCATTCTGATCCGCGATTACTAGCAACTCCAACTTCATGCAGGCGAGTTGCAGCCTGCAATCCGAACTGGGATCTGTTTTAAGGGATTTGCTTCACCTCGCGGCTTCGCGGCCCTCTGTTCAGACCATTGTAGCACGTGTGTAGCCCAGGTCATAAGGGGCATGATGATTTGACGTCATCCCCACCTTCCTCCGTATTGTCTACGGCAGTCCCTCTAGAGTGCCCAACTTAATGCTGGCAACTAAAGGCAGGGGTTGCGCTCGTTGCGGGACTTAACCCAACATCTCACGACACGAGCTGACGACAACCATGCACCACCTGTCTCTCTGTTCCCGAAGGA…
384	0231_D10_L_11	NR_026330	Eubacterium callanderi	0	1365	99.93	TCCTTGCGGTTCTCTCACAGGCTTCGGGTGTTGCCAACTCTCGTGGTGTGACGGGCGGTGTGTACAAGACCCGGGAACGCATTCACCGCGGCATTCTGATCCGCGATTACTAGCAACTCCAACTTCATGCAGGCGAGTTGCAGCCTGCAATCCGAACTGGGATCTGTTTTAAGGGATTTGCTTCACCTCGCGGCTTCGCGGCCCTCTGTTCAGACCATTGTAGCACGTGTGTAGCCCAGGTCATAAGGGGCATGATGATTTGACGTCATCCCCACCTTCCTCCGTATTGTCTACGGCAGTCCCTCTAGAGTGCCCAACTTAATGCTGGCAACTAAAGGCAGGGGTTGCGCTCGTTGCGGGACTTAACCCAACATCTCACGACACGAGCTGACGACAACC…
385	0231_D10_L_17	NR_026330	Eubacterium callanderi	0	1355	99.85	CAGGCTTCGGGTGTTGCCAACTCTCGTGGTGTGACGGGCGGTGTGTACAAGACCCGGGAACGCATTCACCGCGGCATTCTGATCCGCGATTACTAGCAACTCCAACTTCATGCAGGCGAGTTGCAGCCTGCAATCCGAACTGGGATCTGTTTTAAGGGATTTGCTTCACCTCGCGGCTTCGCGGCCCTCTGTTCAGACCATTGTAGCACGTGTGTAGCCCAGGTCATAAGGGGCATGATGATTTGACGTCATCCCCACCTTCCTCCGTATTGTCTACGGCAGTCCCTCTAGAGTGCCCAACTTAATGCTGGCAACTAAAGGCAGGGGTTGCGCTCGTTGCGGGACTTAACCCAACATCTCACGACACGAGCTGACGACAACCATGCACCACCTGTCTCT…
386	0231_D10_L_22	NR_026330	Eubacterium callanderi	0	1364	99.93	TCCTTGCGGTTCTCTCACAGGCTTCGGGTGTTGCCAACTCTCGTGGTGTGACGGGCGGTGTGTACAAGACCCGGGAACGCATTCACCGCGGCATTCTGATCCGCGATTACTAGCAACTCCAACTTCATGCAGGCGAGTTGCAGCCTGCAATCCGAACTGGGATCTGTTTTAAGGGATTTGCTTCACCTCGCGGCTTCGCGGCCCTCTGTTCAGACCATTGTAGCACGTGTGTAGCCCAGGTCATAAGGGGCATGATGATTTGACGTCATCCCCACCTTCCTCCGTATTGTCTACGGCAGTCCCTCTAGAGTGCCCAACTTAATGCTGGCAACTAAAGGCAGGGGTTGCGCTCGTTGCGGGACTTAACCCAACATCTCACGACACGAGCTGACGACAACC…
387	0231_D10_L_23	NR_026330	Eubacterium callanderi	0	1348	99.93	ACAGGCTTCGGGTGTTGCCAACTCTCGTGGTGTGACGGGCGGTGTGTACAAGACCCGGGAACGCATTCACCGCGGCATTCTGATCCGCGATTACTAGCAACTCCAACTTCATGCAGGCGAGTTGCAGCCTGCAATCCGAACTGGGATCTGTTTTAAGGGATTTGCTTCACCTCGCGGCTTCGCGGCCCTCTGTTCAGACCATTGTAGCACGTGTGTAGCCCAGGTCATAAGGGGCATGATGATTTGACGTCATCCCCACCTTCCTCCGTATTGTCTACGGCAGTCCCTCTAGAGTGCCCAACTTAATGCTGGCAACTAAAGGCAGGGGTTGCGCTCGTTGCGGGACTTAACCCAACATCTCACGACACGAGCTGACGACAACCATGCACCACCTGTCTC…
388	0231_D10_L_24	NR_026330	Eubacterium callanderi	0	1373	99.85	TCCTTGCGGTTCTCTCACAGGCTTCGGGTGTTGCCAACTCTCGTGGTGTGACGGGCGGTGTGTACAAGACCCGGGAACGCATTCACCGCGGCATTCTGATCCGCGATTACTAGCAACTCCAACTTCATGCAGGCGAGTTGCAGCCTGCAATCCGAACTGGGATCTGTTTTAAGGGATTTGCTTCACCTCGCGGCTTCGCGGCCCTCTGTTCAGACCATTGTAGCACGTGTGTAGCCCAGGTCATAAGGGGCATGATGATTTGACGTCATCCCCACCTTCCTCCGTATTGTCTACGGCAGTCCCTCTAGAGTGCCCAACTTAATGCTGGCAACTAAAGGCAGGGGTTGCGCTCGTTGCGGGACTTAACCCAACATCTCACGACACGAGCTGACGACAACC…
389	0231_D10_L_28	NR_026330	Eubacterium callanderi	0	1347	99.93	AGGCTTCGGGTGTTGCCAACTCTCGTGGTGTGACGGGCGGTGTGTACAAGACCCGGGAACGCATTCACCGCGGCATTCTGATCCGCGATTACTAGCAACTCCAACTTCATGCAGGCGAGTTGCAGCCTGCAATCCGAACTGGGATCTGTTTTAAGGGATTTGCTTCACCTCGCGGCTTCGCGGCCCTCTGTTCAGACCATTGTAGCACGTGTGTAGCCCAGGTCATAAGGGGCATGATGATTTGACGTCATCCCCACCTTCCTCCGTATTGTCTACGGCAGTCCCTCTAGAGTGCCCAACTTAATGCTGGCAACTAAAGGCAGGGGTTGCGCTCGTTGCGGGACTTAACCCAACATCTCACGACACGAGCTGACGACAACCATGCACCACCTGTCTCTC…
390	0231_D10_L_47	NR_026330	Eubacterium callanderi	0	1347	99.93	AGGCTTCGGGTGTTGCCAACTCTCGTGGTGTGACGGGCGGTGTGTACAAGACCCGGGAACGCATTCACCGCGGCATTCTGATCCGCGATTACTAGCAACTCCAACTTCATGCAGGCGAGTTGCAGCCTGCAATCCGAACTGGGATCTGTTTTAAGGGATTTGCTTCACCTCGCGGCTTCGCGGCCCTCTGTTCAGACCATTGTAGCACGTGTGTAGCCCAGGTCATAAGGGGCATGATGATTTGACGTCATCCCCACCTTCCTCCGTATTGTCTACGGCAGTCCCTCTAGAGTGCCCAACTTAATGCTGGCAACTAAAGGCAGGGGTTGCGCTCGTTGCGGGACTTAACCCAACATCTCACGACACGAGCTGACGACAACCATGCACCACCTGTCTCTC…
391	0231_D10_L_50	NR_026330	Eubacterium callanderi	0	1371	99.85	TCCTTGCGGTTCTCTCACAGGCTTCGGGTGTTGCCAACTCTCGTGGTGTGACGGGCGGTGTGTACAAGACCCGGGAACGCATTCACCGCGGCATTCTGATCCGCGATTACTAGCAACTCCAACTTCATGCAGGCGAGTTGCAGCCTGCAATCCGAACTGGGATCTGTTTTAAGGGATTTGCTTCACCTCGCGGCTTCGCGGCCCTCTGTTCAGACCATTGTAGCACGTGTGTAGCCCAGGTCATAAGGGGCATGATGATTTGACGTCATCCCCACCTTCCTCCGTATTGTCTACGGCAGTCCCTCTAGAGTGCCCAACTTAATGCTGGCAACTAAAGGCAGGGGTTGCGCTCGTTGCGGGACTTAACCCAACATCTCACGACACGAGCTGACGACAACC…
392	0231_D10_L_51	NR_026330	Eubacterium callanderi	0	1362	99.93	TTGCGGTTCTCTCACAGGCTTCGGGTGTTGCCAACTCTCGTGGTGTGACGGGCGGTGTGTACAAGACCCGGGAACGCATTCACCGCGGCATTCTGATCCGCGATTACTAGCAACTCCAACTTCATGCAGGCGAGTTGCAGCCTGCAATCCGAACTGGGATCTGTTTTAAGGGATTTGCTTCACCTCGCGGCTTCGCGGCCCTCTGTTCAGACCATTGTAGCACGTGTGTAGCCCAGGTCATAAGGGGCATGATGATTTGACGTCATCCCCACCTTCCTCCGTATTGTCTACGGCAGTCCCTCTAGAGTGCCCAACTTAATGCTGGCAACTAAAGGCAGGGGTTGCGCTCGTTGCGGGACTTAACCCAACATCTCACGACACGAGCTGACGACAACCATG…
393	0231_D10_L_52	NR_026330	Eubacterium callanderi	0	1343	99.85	GTTGCCAACTCTCGTGGTGTGACGGGCGGTGTGTACAAGACCCGGGAACGCATTCACCGCGGCATTCTGATCCGCGATTACTAGCAACTCCAACTTCATGCAGGCGAGTTGCAGCCTGCAATCCGAACTGGGATCTGTTTTAAGGGATTTGCTTCACCTCGCGGCTTCGCGGCCCTCTGTTCAGACCATTGTAGCACGTGTGTAGCCCAGGTCATAAGGGGCATGATGATTTGACGTCATCCCCACCTTCCTCCGTATTGTCTACGGCAGTCCCTCTAGAGTGCCCAACTTAATGCTGGCAACTAAAGGCAGGGGTTGCGCTCGTTGCGGGACTTAACCCAACATCTCACGACACGAGCTGACGACAACCATGCACCACCTGTCTCTCTGTTCCCGAAG…
394	0231_D10_L_36	NR_026330	Eubacterium callanderi	0	1366	99.93	GTCCTTGCGGTTCTCTCACAGGCTTCGGGTGTTGCCAACTCTCGTGGTGTGACGGGCGGTGTGTACAAGACCCGGGAACGCATTCACCGCGGCATTCTGATCCGCGATTACTAGCAACTCCAACTTCATGCAGGCGAGTTGCAGCCTGCAATCCGAACTGGGATCTGTTTTAAGGGATTTGCTTCACCTCGCGGCTTCGCGGCCCTCTGTTCAGACCATTGTAGCACGTGTGTAGCCCAGGTCATAAGGGGCATGATGATTTGACGTCATCCCCACCTTCCTCCGTATTGTCTACGGCAGTCCCTCTAGAGTGCCCAACTTAATGCTGGCAACTAAAGGCAGGGGTTGCGCTCGTTGCGGGACTTAACCCAACATCTCACGACACGAGCTGACGACAAC…
395	0231_D10_L_86	NR_026330	Eubacterium callanderi	0	1355	99.85	CAGGCTTCGGGTGTTGCCAACTCTCGTGGTGTGACGGGCGGTGTGTACAAGACCCGGGAACGCATTCACCGCGGCATTCTGATCCGCGATTACTAGCAACTCCAACTTCATGCAGGCGAGTTGCAGCCTGCAATCCGAACTGGGATCTGTTTTAAGGGATTTGCTTCACCTCGCGGCTTCGCGGCCCTCTGTTCAGACCATTGTAGCACGTGTGTAGCCCAGGTCATAAGGGGCATGATGATTTGACGTCATCCCCACCTTCCTCCGTATTGTCTACGGCAGTCCCTCTAGAGTGCCCAACTTAATGCTGGCAACTAAAGGCAGGGGTTGCGCTCGTTGCGGGACTTAACCCAACATCTCACGACACGAGCTGACGACAACCATGCACCACCTGTCTCT…
396	0231_D10_L_96	NR_026330	Eubacterium callanderi	0	1349	99.85	CAGGCTTCGGGTGTTGCCAACTCTCGTGGTGTGACGGGCGGTGTGTACAAGACCCGGGAACGCATTCACCGCGGCATTCTGATCCGCGATTACTAGCAACTCCAACTTCATGCAGGCGAGTTGCAGCCTGCAATCCGAACTGGGATCTGTTTTAAGGGATTTGCTTCACCTCGCGGCTTCGCGGCCCTCTGTTCAGACCATTGTAGCACGTGTGTAGCCCAGGTCATAAGGGGCATGATGATTTGACGTCATCCCCACCTTCCTCCGTATTGTCTACGGCAGTCCCTCTAGAGTGCCCAACTTAATGCTGGCAACTAAAGGCAGGGGTTGCGCTCGTTGCGGGACTTAACCCAACATCTCACGACACGAGCTGACGACAACCATGCACCACCTGTCTCT…
397	0231_D10_L_92	NR_026330	Eubacterium callanderi	0	1362	99.85	TCTCTCACAGGCTTCGGGTGTTGCCAACTCTCGTGGTGTGACGGGCGGTGTGTACAAGACCCGGGAACGCATTCACCGCGGCATTCTGATCCGCGATTACTAGCAACTCCAACTTCATGCAGGCGAGTTGCAGCCTGCAATCCGAACTGGGATCTGTTTTAAGGGATTTGCTTCACCTCGCGGCTTCGCGGCCCTCTGTTCAGACCATTGTAGCACGTGTGTAGCCCAGGTCATAAGGGGCATGATGATTTGACGTCATCCCCACCTTCCTCCGTATTGTCTACGGCAGTCCCTCTAGAGTGCCCAACTTAATGCTGGCAACTAAAGGCAGGGGTTGCGCTCGTTGCGGGACTTAACCCAACATCTCACGACACGAGCTGACGACAACCATGCACCACC…
398	0231_D10_L_59	NR_026330	Eubacterium callanderi	0	1348	99.93	CAGGCTTCGGGTGTTGCCAACTCTCGTGGTGTGACGGGCGGTGTGTACAAGACCCGGGAACGCATTCACCGCGGCATTCTGATCCGCGATTACTAGCAACTCCAACTTCATGCAGGCGAGTTGCAGCCTGCAATCCGAACTGGGATCTGTTTTAAGGGATTTGCTTCACCTCGCGGCTTCGCGGCCCTCTGTTCAGACCATTGTAGCACGTGTGTAGCCCAGGTCATAAGGGGCATGATGATTTGACGTCATCCCCACCTTCCTCCGTATTGTCTACGGCAGTCCCTCTAGAGTGCCCAACTTAATGCTGGCAACTAAAGGCAGGGGTTGCGCTCGTTGCGGGACTTAACCCAACATCTCACGACACGAGCTGACGACAACCATGCACCACCTGTCTCT…
399	0231_D10_L_61	NR_026330	Eubacterium callanderi	0	1366	99.85	TCCTTGCGGTTCTCTCACAGGCTTCGGGTGTTGCCAACTCTCGTGGTGTGACGGGCGGTGTGTACAAGACCCGGGAACGCATTCACCGCGGCATTCTGATCCGCGATTACTAGCAACTCCAACTTCATGCAGGCGAGTTGCAGCCTGCAATCCGAACTGGGATCTGTTTTAAGGGATTTGCTTCACCTCGCGGCTTCGCGGCCCTCTGTTCAGACCATTGTAGCACGTGTGTAGCCCAGGTCATAAGGGGCATGATGATTTGACGTCATCCCCACCTTCCTCCGTATTGTCTACGGCAGTCCCTCTAGAGTGCCCAACTTAATGCTGGCAACTAAAGGCAGGGGTTGCGCTCGTTGCGGGACTTAACCCAACATCTCACGACACGAGCTGACGACAACC…
400	0231_D10_L_62	NR_026330	Eubacterium callanderi	0	1355	99.85	ACAGGCTTCGGGTGTTGCCAACTCTCGTGGTGTGACGGGCGGTGTGTACAAGACCCGGGAACGCATTCACCGCGGCATTCTGATCCGCGATTACTAGCAACTCCAACTTCATGCAGGCGAGTTGCAGCCTGCAATCCGAACTGGGATCTGTTTTAAGGGATTTGCTTCACCTCGCGGCTTCGCGGCCCTCTGTTCAGACCATTGTAGCACGTGTGTAGCCCAGGTCATAAGGGGCATGATGATTTGACGTCATCCCCACCTTCCTCCGTATTGTCTACGGCAGTCCCTCTAGAGTGCCCAACTTAATGCTGGCAACTAAAGGCAGGGGTTGCGCTCGTTGCGGGACTTAACCCAACATCTCACGACACGAGCTGACGACAACCATGCACCACCTGTCTC…
401	0231_D10_L_69	NR_026330	Eubacterium callanderi	0	1355	99.93	TCTCTCACAGGCTTCGGGTGTTGCCAACTCTCGTGGTGTGACGGGCGGTGTGTACAAGACCCGGGAACGCATTCACCGCGGCATTCTGATCCGCGATTACTAGCAACTCCAACTTCATGCAGGCGAGTTGCAGCCTGCAATCCGAACTGGGATCTGTTTTAAGGGATTTGCTTCACCTCGCGGCTTCGCGGCCCTCTGTTCAGACCATTGTAGCACGTGTGTAGCCCAGGTCATAAGGGGCATGATGATTTGACGTCATCCCCACCTTCCTCCGTATTGTCTACGGCAGTCCCTCTAGAGTGCCCAACTTAATGCTGGCAACTAAAGGCAGGGGTTGCGCTCGTTGCGGGACTTAACCCAACATCTCACGACACGAGCTGACGACAACCATGCACCACC…
402	0231_D10_L_73	NR_026330	Eubacterium callanderi	0	1348	99.93	CAGGCTTCGGGTGTTGCCAACTCTCGTGGTGTGACGGGCGGTGTGTACAAGACCCGGGAACGCATTCACCGCGGCATTCTGATCCGCGATTACTAGCAACTCCAACTTCATGCAGGCGAGTTGCAGCCTGCAATCCGAACTGGGATCTGTTTTAAGGGATTTGCTTCACCTCGCGGCTTCGCGGCCCTCTGTTCAGACCATTGTAGCACGTGTGTAGCCCAGGTCATAAGGGGCATGATGATTTGACGTCATCCCCACCTTCCTCCGTATTGTCTACGGCAGTCCCTCTAGAGTGCCCAACTTAATGCTGGCAACTAAAGGCAGGGGTTGCGCTCGTTGCGGGACTTAACCCAACATCTCACGACACGAGCTGACGACAACCATGCACCACCTGTCTCT…
403	0231_D10_L_78	NR_026330	Eubacterium callanderi	0	1346	99.93	CAGGCTTCGGGTGTTGCCAACTCTCGTGGTGTGACGGGCGGTGTGTACAAGACCCGGGAACGCATTCACCGCGGCATTCTGATCCGCGATTACTAGCAACTCCAACTTCATGCAGGCGAGTTGCAGCCTGCAATCCGAACTGGGATCTGTTTTAAGGGATTTGCTTCACCTCGCGGCTTCGCGGCCCTCTGTTCAGACCATTGTAGCACGTGTGTAGCCCAGGTCATAAGGGGCATGATGATTTGACGTCATCCCCACCTTCCTCCGTATTGTCTACGGCAGTCCCTCTAGAGTGCCCAACTTAATGCTGGCAACTAAAGGCAGGGGTTGCGCTCGTTGCGGGACTTAACCCAACATCTCACGACACGAGCTGACGACAACCATGCACCACCTGTCTCT…
404	0231_D10_L_8	NR_113899	Enterococcus avium	0	1404	99.93	AAAGGTTACCTCACCGACTTCGGGTGTTACAAACTCTCGTGGTGTGACGGGCGGTGTGTACAAGGCCCGGGAACGTATTCACCGCGGCGTGCTGATCCGCGATTACTAGCGATTCCGGCTTCATGTAGGCGAGTTGCAGCCTACAATCCGAACTGAGAGAAGCTTTAAGAGATTAGCTTAGCCTCGCGACTTCGCGACTCGTTGTACTTCCCATTGTAGCACGTGTGTAGCCCAGGTCATAAGGGGCATGATGATTTGACGTCATCCCCACCTTCCTCCGGTTTGTCACCGGCAGTCTCGCTAGAGTGCCCAACTAAATGATGGCAACTAACAATAAGGGTTGCGCTCGTTGCGGGACTTAACCCAACATCTCACGACACGAGCTGACGACAACCATGC…
405	0231_D10_L_10	NR_113899	Enterococcus avium	0	1403	100	AAAGGTTACCTCACCGACTTCGGGTGTTACAAACTCTCGTGGTGTGACGGGCGGTGTGTACAAGGCCCGGGAACGTATTCACCGCGGCGTGCTGATCCGCGATTACTAGCGATTCCGGCTTCATGTAGGCGAGTTGCAGCCTACAATCCGAACTGAGAGAAGCTTTAAGAGATTAGCTTAGCCTCGCGACTTCGCGACTCGTTGTACTTCCCATTGTAGCACGTGTGTAGCCCAGGTCATAAGGGGCATGATGATTTGACGTCATCCCCACCTTCCTCCGGTTTGTCACCGGCAGTCTCGCTAGAGTGCCCAACTAAATGATGGCAACTAACAATAAGGGTTGCGCTCGTTGCGGGACTTAACCCAACATCTCACGACACGAGCTGACGACAACCATGC…
406	0231_D10_L_25	NR_113899	Enterococcus avium	0	1395	100	TACCTCACCGACTTCGGGTGTTACAAACTCTCGTGGTGTGACGGGCGGTGTGTACAAGGCCCGGGAACGTATTCACCGCGGCGTGCTGATCCGCGATTACTAGCGATTCCGGCTTCATGTAGGCGAGTTGCAGCCTACAATCCGAACTGAGAGAAGCTTTAAGAGATTAGCTTAGCCTCGCGACTTCGCGACTCGTTGTACTTCCCATTGTAGCACGTGTGTAGCCCAGGTCATAAGGGGCATGATGATTTGACGTCATCCCCACCTTCCTCCGGTTTGTCACCGGCAGTCTCGCTAGAGTGCCCAACTAAATGATGGCAACTAACAATAAGGGTTGCGCTCGTTGCGGGACTTAACCCAACATCTCACGACACGAGCTGACGACAACCATGCACCACC…
407	0231_D10_L_37	NR_113899	Enterococcus avium	0	1399	99.93	GTTACCTCACCGACTTCGGGTGTTACAAACTCTCGTGGTGTGACGGGCGGTGTGTACAAGGCCCGGGAACGTATTCACCGCGGCGTGCTGATCCGCGATTACTAGCGATTCCGGCTTCATGTAGGCGAGTTGCAGCCTACAATCCGAACTGAGAGAAGCTTTAAGAGATTAGCTTAGCCTCGCGACTTCGCGACTCGTTGTACTTCCCATTGTAGCACGTGTGTAGCCCAGGTCATAAGGGGCATGATGATTTGACGTCATCCCCACCTTCCTCCGGTTTGTCACCGGCAGTCTCGCTAGAGTGCCCAACTAAATGATGGCAACTAACAATAAGGGTTGCGCTCGTTGCGGGACTTAACCCAACATCTCACGACACGAGCTGACGACAACCATGCACCA…
408	0231_D10_L_41	NR_113899	Enterococcus avium	0	1402	100	AAAGGTTACCTCACCGACTTCGGGTGTTACAAACTCTCGTGGTGTGACGGGCGGTGTGTACAAGGCCCGGGAACGTATTCACCGCGGCGTGCTGATCCGCGATTACTAGCGATTCCGGCTTCATGTAGGCGAGTTGCAGCCTACAATCCGAACTGAGAGAAGCTTTAAGAGATTAGCTTAGCCTCGCGACTTCGCGACTCGTTGTACTTCCCATTGTAGCACGTGTGTAGCCCAGGTCATAAGGGGCATGATGATTTGACGTCATCCCCACCTTCCTCCGGTTTGTCACCGGCAGTCTCGCTAGAGTGCCCAACTAAATGATGGCAACTAACAATAAGGGTTGCGCTCGTTGCGGGACTTAACCCAACATCTCACGACACGAGCTGACGACAACCATGC…
409	0231_D10_L_43	NR_113899	Enterococcus avium	0	1400	100	AAGGTTACCTCACCGACTTCGGGTGTTACAAACTCTCGTGGTGTGACGGGCGGTGTGTACAAGGCCCGGGAACGTATTCACCGCGGCGTGCTGATCCGCGATTACTAGCGATTCCGGCTTCATGTAGGCGAGTTGCAGCCTACAATCCGAACTGAGAGAAGCTTTAAGAGATTAGCTTAGCCTCGCGACTTCGCGACTCGTTGTACTTCCCATTGTAGCACGTGTGTAGCCCAGGTCATAAGGGGCATGATGATTTGACGTCATCCCCACCTTCCTCCGGTTTGTCACCGGCAGTCTCGCTAGAGTGCCCAACTAAATGATGGCAACTAACAATAAGGGTTGCGCTCGTTGCGGGACTTAACCCAACATCTCACGACACGAGCTGACGACAACCATGCA…
410	0231_D10_L_55	NR_113899	Enterococcus avium	0	1222	100	CCTCGCGACTTCGCGACTCGTTGTACTTCCCATTGTAGCACGTGTGTAGCCCAGGTCATAAGGGGCATGATGATTTGACGTCATCCCCACCTTCCTCCGGTTTGTCACCGGCAGTCTCGCTAGAGTGCCCAACTAAATGATGGCAACTAACAATAAGGGTTGCGCTCGTTGCGGGACTTAACCCAACATCTCACGACACGAGCTGACGACAACCATGCACCACCTGTCACTTTGCCCCCGAAGGGGAAGCTCTATCTCTAGAGTGGTCAAAGGATGTCAAGACCTGGTAAGGTTCTTCGCGTTGCTTCGAATTAAACCACATGCTCCACCGCTTGTGCGGGCCCCCGTCAATTCCTTTGAGTTTCAACCTTGCGGTCGTACTCCCCAGGCGGAGTGCTT…
411	0231_D10_L_56	NR_113899	Enterococcus avium	0	1395	100	TACCTCACCGACTTCGGGTGTTACAAACTCTCGTGGTGTGACGGGCGGTGTGTACAAGGCCCGGGAACGTATTCACCGCGGCGTGCTGATCCGCGATTACTAGCGATTCCGGCTTCATGTAGGCGAGTTGCAGCCTACAATCCGAACTGAGAGAAGCTTTAAGAGATTAGCTTAGCCTCGCGACTTCGCGACTCGTTGTACTTCCCATTGTAGCACGTGTGTAGCCCAGGTCATAAGGGGCATGATGATTTGACGTCATCCCCACCTTCCTCCGGTTTGTCACCGGCAGTCTCGCTAGAGTGCCCAACTAAATGATGGCAACTAACAATAAGGGTTGCGCTCGTTGCGGGACTTAACCCAACATCTCACGACACGAGCTGACGACAACCATGCACCACC…
412	0231_D10_L_58	NR_113899	Enterococcus avium	0	1402	100	AAGGTTACCTCACCGACTTCGGGTGTTACAAACTCTCGTGGTGTGACGGGCGGTGTGTACAAGGCCCGGGAACGTATTCACCGCGGCGTGCTGATCCGCGATTACTAGCGATTCCGGCTTCATGTAGGCGAGTTGCAGCCTACAATCCGAACTGAGAGAAGCTTTAAGAGATTAGCTTAGCCTCGCGACTTCGCGACTCGTTGTACTTCCCATTGTAGCACGTGTGTAGCCCAGGTCATAAGGGGCATGATGATTTGACGTCATCCCCACCTTCCTCCGGTTTGTCACCGGCAGTCTCGCTAGAGTGCCCAACTAAATGATGGCAACTAACAATAAGGGTTGCGCTCGTTGCGGGACTTAACCCAACATCTCACGACACGAGCTGACGACAACCATGCA…
413	0231_D10_L_67	NR_113899	Enterococcus avium	0	1402	100	AAAGGTTACCTCACCGACTTCGGGTGTTACAAACTCTCGTGGTGTGACGGGCGGTGTGTACAAGGCCCGGGAACGTATTCACCGCGGCGTGCTGATCCGCGATTACTAGCGATTCCGGCTTCATGTAGGCGAGTTGCAGCCTACAATCCGAACTGAGAGAAGCTTTAAGAGATTAGCTTAGCCTCGCGACTTCGCGACTCGTTGTACTTCCCATTGTAGCACGTGTGTAGCCCAGGTCATAAGGGGCATGATGATTTGACGTCATCCCCACCTTCCTCCGGTTTGTCACCGGCAGTCTCGCTAGAGTGCCCAACTAAATGATGGCAACTAACAATAAGGGTTGCGCTCGTTGCGGGACTTAACCCAACATCTCACGACACGAGCTGACGACAACCATGC…
414	0231_D10_L_71	NR_113899	Enterococcus avium	0	1397	99.86	TACCTCACCGACTTCGGGTGTTACAAACTCTCGTGGTGTGACGGGCGGTGTGTACAAGGCCCGGGAACGTATTCACCGCGGCGTGCTGATCCGCGATTACTAGCGATTCCGGCTTCATGTAGGCGAGTTGCAGCCTACAATCCGAACTGAGAGAAGCTTTAAGAGATTAGCTTAGCCTCGCGACTTCGCGACTCGTTGTACTTCCCATTGTAGCACGTGTGTAGCCCAGGTCATAAGGGGCATGATGATTTGACGTCATCCCCACCTTCCTCCGGTTTGTCACCGGCAGTCTCGCTAGAGTGCCCAACTAAATGATGGCAACTAACAATAAGGGTTGCGCTCGTTGCGGGACTTAACCCAACATCTCACGACACGAGCTGACGACAACCATGCACCACC…
415	0231_D10_L_87	NR_113899	Enterococcus avium	0	1396	100	TACCTCACCGACTTCGGGTGTTACAAACTCTCGTGGTGTGACGGGCGGTGTGTACAAGGCCCGGGAACGTATTCACCGCGGCGTGCTGATCCGCGATTACTAGCGATTCCGGCTTCATGTAGGCGAGTTGCAGCCTACAATCCGAACTGAGAGAAGCTTTAAGAGATTAGCTTAGCCTCGCGACTTCGCGACTCGTTGTACTTCCCATTGTAGCACGTGTGTAGCCCAGGTCATAAGGGGCATGATGATTTGACGTCATCCCCACCTTCCTCCGGTTTGTCACCGGCAGTCTCGCTAGAGTGCCCAACTAAATGATGGCAACTAACAATAAGGGTTGCGCTCGTTGCGGGACTTAACCCAACATCTCACGACACGAGCTGACGACAACCATGCACCACC…
416	0231_D10_L_19	NR_115765	Enterococcus faecalis	0	1400	100	GGTTACCTCACCGACTTCGGGTGTTACAAACTCTCGTGGTGTGACGGGCGGTGTGTACAAGGCCCGGGAACGTATTCACCGCGGCGTGCTGATCCGCGATTACTAGCGATTCCGGCTTCATGCAGGCGAGTTGCAGCCTGCAATCCGAACTGAGAGAAGCTTTAAGAGATTTGCATGACCTCGCGGTCTAGCGACTCGTTGTACTTCCCATTGTAGCACGTGTGTAGCCCAGGTCATAAGGGGCATGATGATTTGACGTCATCCCCACCTTCCTCCGGTTTGTCACCGGCAGTCTCGCTAGAGTGCCCAACTAAATGATGGCAACTAACAATAAGGGTTGCGCTCGTTGCGGGACTTAACCCAACATCTCACGACACGAGCTGACGACAACCATGCACC…
417	0231_D10_L_26	NR_115765	Enterococcus faecalis	0	1406	100	CAAAAGGTTACCTCACCGACTTCGGGTGTTACAAACTCTCGTGGTGTGACGGGCGGTGTGTACAAGGCCCGGGAACGTATTCACCGCGGCGTGCTGATCCGCGATTACTAGCGATTCCGGCTTCATGCAGGCGAGTTGCAGCCTGCAATCCGAACTGAGAGAAGCTTTAAGAGATTTGCATGACCTCGCGGTCTAGCGACTCGTTGTACTTCCCATTGTAGCACGTGTGTAGCCCAGGTCATAAGGGGCATGATGATTTGACGTCATCCCCACCTTCCTCCGGTTTGTCACCGGCAGTCTCGCTAGAGTGCCCAACTAAATGATGGCAACTAACAATAAGGGTTGCGCTCGTTGCGGGACTTAACCCAACATCTCACGACACGAGCTGACGACAACCAT…
418	0231_D10_L_33	NR_115765	Enterococcus faecalis	0	1416	99.93	AAAAGGTTACCTCACCGACTTCGGGTGTTACAAACTCTCGTGGTGTGACGGGCGGTGTGTACAAGGCCCGGGAACGTATTCACCGCGGCGTGCTGATCCGCGATTACTAGCGATTCCGGCTTCATGCAGGCGAGTTGCAGCCTGCAATCCGAACTGAGAGAAGCTTTAAGAGATTTGCATGACCTCGCGGTCTAGCGACTCGTTGTACTTCCCATTGTAGCACGTGTGTAGCCCAGGTCATAAGGGGCATGATGATTTGACGTCATCCCCACCTTCCTCCGGTTTGTCACCGGCAGTCTCGCTAGAGTGCCCAACTAAATGATGGCAACTAACAATAAGGGTTGCGCTCGTTGCGGGACTTAACCCAACATCTCACGACACGAGCTGACGACAACCATG…
419	0231_D10_L_42	NR_115765	Enterococcus faecalis	0	1402	100	GGTTACCTCACCGACTTCGGGTGTTACAAACTCTCGTGGTGTGACGGGCGGTGTGTACAAGGCCCGGGAACGTATTCACCGCGGCGTGCTGATCCGCGATTACTAGCGATTCCGGCTTCATGCAGGCGAGTTGCAGCCTGCAATCCGAACTGAGAGAAGCTTTAAGAGATTTGCATGACCTCGCGGTCTAGCGACTCGTTGTACTTCCCATTGTAGCACGTGTGTAGCCCAGGTCATAAGGGGCATGATGATTTGACGTCATCCCCACCTTCCTCCGGTTTGTCACCGGCAGTCTCGCTAGAGTGCCCAACTAAATGATGGCAACTAACAATAAGGGTTGCGCTCGTTGCGGGACTTAACCCAACATCTCACGACACGAGCTGACGACAACCATGCACC…
420	0231_D10_L_68	NR_115765	Enterococcus faecalis	0	1410	99.86	TACCTCACCGACTTCGGGTGTTACAAACTCTCGTGGTGTGACGGGCGGTGTGTACAAGGCCCGGGAACGTATTCACCGCGGCGTGCTGATCCGCGATTACTAGCGATTCCGGCTTCATGCAGGCGAGTTGCAGCCTGCAATCCGAACTGAGAGAAGCTTTAAGAGATTTGCATGACCTCGCGGTCTAGCGACTCGTTGTACTTCCCATTGTAGCACGTGTGTAGCCCAGGTCATAAGGGGCATGATGATTTGACGTCATCCCCACCTTCCTCCGGTTTGTCACCGGCAGTCTCGCTAGAGTGCCCAACTAAATGATGGCAACTAACAATAAGGGTTGCGCTCGTTGCGGGACTTAACCCAACATCTCACGACACGAGCTGACGACAACCATGCACCACC…
421	0231_D10_L_82	NR_115765	Enterococcus faecalis	0	1414	99.79	GGTTACCTCACCGACTTCGGGTGTTACAAACTCTCGTGGTGTGACGGGCGGTGTGTACAAGGCCCGGGAACGTATTCACCGCGGCGTGCTGATCCGCGATTACTAGCGATTCCGGCTTCATGCAGGCGAGTTGCAGCCTGCAATCCGAACTGAGAGAAGCTTTAAGAGATTTGCATGACCTCGCGGTCTAGCGACTCGTTGTACTTCCCATTGTAGCACGTGTGTAGCCCAGGTCATAAGGGGCATGATGATTTGACGTCATCCCCACCTTCCTCCGGTTTGTCACCGGCAGTCTCGCTAGAGTGCCCAACTAAATGATGGCAACTAACAATAAGGGTTGCGCTCGTTGCGGGACTTAACCCAACATCTCACGACACGAGCTGACGACAACCATGCACC…
422	0231_D10_L_2	NR_115765	Enterococcus faecalis	0	1405	100	AAAGGTTACCTCACCGACTTCGGGTGTTACAAACTCTCGTGGTGTGACGGGCGGTGTGTACAAGGCCCGGGAACGTATTCACCGCGGCGTGCTGATCCGCGATTACTAGCGATTCCGGCTTCATGCAGGCGAGTTGCAGCCTGCAATCCGAACTGAGAGAAGCTTTAAGAGATTTGCATGACCTCGCGGTCTAGCGACTCGTTGTACTTCCCATTGTAGCACGTGTGTAGCCCAGGTCATAAGGGGCATGATGATTTGACGTCATCCCCACCTTCCTCCGGTTTGTCACCGGCAGTCTCGCTAGAGTGCCCAACTAAATGATGGCAACTAACAATAAGGGTTGCGCTCGTTGCGGGACTTAACCCAACATCTCACGACACGAGCTGACGACAACCATGC…
423	0231_D10_L_3	NR_125591	Clostridium senegalense	0	1369	99.93	CTTACGGTTACCTCACGGACTTCGGGTGTTATCGGCTCTCATGGTGTGACGGGCGGTGTGTACAAGGCCCGGGAACGTATTCACCGCGACATGCTGATTCGCGATTACTAGCAACTCCGGCTTCATGTAGGCGAGTTTCAGCCTACAATCCGAACTGGGATAGGTTTTTGAGTTTAGCTCCACCTCACGGTATTGCATCTTGTTGTACCTACCATTGTAGCACGTGTGTAGCCCTAGACATAAGGGGCATGATGATTTGACGTCATCCCCACCTTCCTCCCGGTTAACCCGGGCAGTCTCACTAGAGTGCTCAACTTAATGGTAGCAACTAATGATAAGGGTTGCGCTCGTTGCGGGACTTAACCCAACATCTCACGACACGAGCTGACGACAACCATG…
424	0231_D10_L_4	NR_125591	Clostridium senegalense	0	1370	99.93	TCCTTACGGTTACCTCACGGACTTCGGGTGTTATCGGCTCTCATGGTGTGACGGGCGGTGTGTACAAGGCCCGGGAACGTATTCACCGCGACATGCTGATTCGCGATTACTAGCAACTCCGGCTTCATGTAGGCGAGTTTCAGCCTACAATCCGAACTGGGATAGGTTTTTGAGTTTAGCTCCACCTCACGGTATTGCATCTTGTTGTACCTACCATTGTAGCACGTGTGTAGCCCTAGACATAAGGGGCATGATGATTTGACGTCATCCCCACCTTCCTCCCGGTTAACCCGGGCAGTCTCACTAGAGTGCTCAACTTAATGGTAGCAACTAATGATAAGGGTTGCGCTCGTTGCGGGACTTAACCCAACATCTCACGACACGAGCTGACGACAACCA…
425	0231_D10_L_15	NR_125591	Clostridium senegalense	0	1369	99.93	TTACGGTTACCTCACGGACTTCGGGTGTTATCGGCTCTCATGGTGTGACGGGCGGTGTGTACAAGGCCCGGGAACGTATTCACCGCGACATGCTGATTCGCGATTACTAGCAACTCCGGCTTCATGTAGGCGAGTTTCAGCCTACAATCCGAACTGGGATAGGTTTTTGAGTTTAGCTCCACCTCACGGTATTGCATCTTGTTGTACCTACCATTGTAGCACGTGTGTAGCCCTAGACATAAGGGGCATGATGATTTGACGTCATCCCCACCTTCCTCCCGGTTAACCCGGGCAGTCTCACTAGAGTGCTCAACTTAATGGTAGCAACTAATGATAAGGGTTGCGCTCGTTGCGGGACTTAACCCAACATCTCACGACACGAGCTGACGACAACCATGC…
426	0231_D10_L_18	NR_125591	Clostridium senegalense	0	1349	100	ACGGACTTCGGGTGTTATCGGCTCTCATGGTGTGACGGGCGGTGTGTACAAGGCCCGGGAACGTATTCACCGCGACATGCTGATTCGCGATTACTAGCAACTCCGGCTTCATGTAGGCGAGTTTCAGCCTACAATCCGAACTGGGATAGGTTTTTGAGTTTAGCTCCACCTCACGGTATTGCATCTTGTTGTACCTACCATTGTAGCACGTGTGTAGCCCTAGACATAAGGGGCATGATGATTTGACGTCATCCCCACCTTCCTCCCGGTTAACCCGGGCAGTCTCACTAGAGTGCTCAACTTAATGGTAGCAACTAATGATAAGGGTTGCGCTCGTTGCGGGACTTAACCCAACATCTCACGACACGAGCTGACGACAACCATGCACCACCTGTCATC…
427	0231_D10_L_21	NR_125591	Clostridium senegalense	0	1371	100	CTGGCTCCTTACGGTTACCTCACGGACTTCGGGTGTTATCGGCTCTCATGGTGTGACGGGCGGTGTGTACAAGGCCCGGGAACGTATTCACCGCGACATGCTGATTCGCGATTACTAGCAACTCCGGCTTCATGTAGGCGAGTTTCAGCCTACAATCCGAACTGGGATAGGTTTTTGAGTTTAGCTCCACCTCACGGTATTGCATCTTGTTGTACCTACCATTGTAGCACGTGTGTAGCCCTAGACATAAGGGGCATGATGATTTGACGTCATCCCCACCTTCCTCCCGGTTAACCCGGGCAGTCTCACTAGAGTGCTCAACTTAATGGTAGCAACTAATGATAAGGGTTGCGCTCGTTGCGGGACTTAACCCAACATCTCACGACACGAGCTGACGAC…
428	0231_D10_L_27	NR_125591	Clostridium senegalense	0	1369	99.93	CTGGCTCCTTACGGTTACCTCACGGACTTCGGGTGTTATCGGCTCTCATGGTGTGACGGGCGGTGTGTACAAGGCCCGGGAACGTATTCACCGCGACATGCTGATTCGCGATTACTAGCAACTCCGGCTTCATGTAGGCGAGTTTCAGCCTACAATCCGAACTGGGATAGGTTTTTGAGTTTAGCTCCACCTCACGGTATTGCATCTTGTTGTACCTACCATTGTAGCACGTGTGTAGCCCTAGACATAAGGGGCATGATGATTTGACGTCATCCCCACCTTCCTCCCGGTTAACCCGGGCAGTCTCACTAGAGTGCTCAACTTAATGGTAGCAACTAATGATAAGGGTTGCGCTCGTTGCGGGACTTAACCCAACATCTCACGACACGAGCTGACGAC…
429	0231_D10_L_31	NR_125591	Clostridium senegalense	0	1372	100	GCTGGCTCCTTACGGTTACCTCACGGACTTCGGGTGTTATCGGCTCTCATGGTGTGACGGGCGGTGTGTACAAGGCCCGGGAACGTATTCACCGCGACATGCTGATTCGCGATTACTAGCAACTCCGGCTTCATGTAGGCGAGTTTCAGCCTACAATCCGAACTGGGATAGGTTTTTGAGTTTAGCTCCACCTCACGGTATTGCATCTTGTTGTACCTACCATTGTAGCACGTGTGTAGCCCTAGACATAAGGGGCATGATGATTTGACGTCATCCCCACCTTCCTCCCGGTTAACCCGGGCAGTCTCACTAGAGTGCTCAACTTAATGGTAGCAACTAATGATAAGGGTTGCGCTCGTTGCGGGACTTAACCCAACATCTCACGACACGAGCTGACGA…
430	0231_D10_L_32	NR_125591	Clostridium senegalense	0	1363	100	TTACGGTTACCTCACGGACTTCGGGTGTTATCGGCTCTCATGGTGTGACGGGCGGTGTGTACAAGGCCCGGGAACGTATTCACCGCGACATGCTGATTCGCGATTACTAGCAACTCCGGCTTCATGTAGGCGAGTTTCAGCCTACAATCCGAACTGGGATAGGTTTTTGAGTTTAGCTCCACCTCACGGTATTGCATCTTGTTGTACCTACCATTGTAGCACGTGTGTAGCCCTAGACATAAGGGGCATGATGATTTGACGTCATCCCCACCTTCCTCCCGGTTAACCCGGGCAGTCTCACTAGAGTGCTCAACTTAATGGTAGCAACTAATGATAAGGGTTGCGCTCGTTGCGGGACTTAACCCAACATCTCACGACACGAGCTGACGACAACCATGC…
431	0231_D10_L_39	NR_125591	Clostridium senegalense	0	1370	99.85	CTTACGGTTACCTCACGGACTTCGGGTGTTATCGGCTCTCATGGATGTGACGGGCGGTGTGTACAAGGCCCGGGAACGTATTCACCGCGACATGCTGATTCGCGATTACTAGCAACTCCGGCTTCATGTAGGCGAGTTTCAGCCTACAATCCGAACTGGGATAGGTTTTTGAGTTTAGCTCCACCTCACGGTATTGCATCTTGTTGTACCTACCATTGTAGCACGTGTGTAGCCCTAGACATAAGGGGCATGATGATTTGACGTCATCCCCACCTTCCTCCCGGTTAACCCGGGCAGTCTCACTAGAGTGCTCAACTTAATGGTAGCAACTAATGATAAGGGTTGCGCTCGTTGCGGGACTTAACCCAACATCTCACGACACGAGCTGACGACAACCAT…
432	0231_D10_L_46	NR_125591	Clostridium senegalense	0	1373	100	CGCTGGCTCCTTACGGTTACCTCACGGACTTCGGGTGTTATCGGCTCTCATGGTGTGACGGGCGGTGTGTACAAGGCCCGGGAACGTATTCACCGCGACATGCTGATTCGCGATTACTAGCAACTCCGGCTTCATGTAGGCGAGTTTCAGCCTACAATCCGAACTGGGATAGGTTTTTGAGTTTAGCTCCACCTCACGGTATTGCATCTTGTTGTACCTACCATTGTAGCACGTGTGTAGCCCTAGACATAAGGGGCATGATGATTTGACGTCATCCCCACCTTCCTCCCGGTTAACCCGGGCAGTCTCACTAGAGTGCTCAACTTAATGGTAGCAACTAATGATAAGGGTTGCGCTCGTTGCGGGACTTAACCCAACATCTCACGACACGAGCTGACG…
433	0231_D10_L_48	NR_125591	Clostridium senegalense	0	1377	99.93	GCTGGCTCCTTACGGTTACCTCACGGACTTCGGGTGTTATCGGCTCTCATGGTGTGACGGGCGGTGTGTACAAGGCCCGGGAACGTATTCACCGCGACATGCTGATTCGCGATTACTAGCAACTCCGGCTTCATGTAGGCGAGTTTCAGCCTACAATCCGAACTGGGATAGGTTTTTGAGTTTAGCTCCACCTCACGGTATTGCATCTTGTTGTACCTACCATTGTAGCACGTGTGTAGCCCTAGACATAAGGGGCATGATGATTTGACGTCATCCCCACCTTCCTCCCGGTTAACCCGGGCAGTCTCACTAGAGTGCTCAACTTAATGGTAGCAACTAATGATAAGGGTTGCGCTCGTTGCGGGACTTAACCCAACATCTCACGACACGAGCTGACGA…
434	0231_D10_L_49	NR_125591	Clostridium senegalense	0	1360	99.93	TTACGGTTACCTCACGGACTTCGGGTGTTATCGGCTCTCAGGTGTGACGGGCGGTGTGTACAAGGCCCGGGAACGTATTCACCGCGACATGCTGATTCGCGATTACTAGCAACTCCGGCTTCATGTAGGCGAGTTTCAGCCTACAATCCGAACTGGGATAGGTTTTTGAGTTTAGCTCCACCTCACGGTATTGCATCTTGTTGTACCTACCATTGTAGCACGTGTGTAGCCCTAGACATAAGGGGCATGATGATTTGACGTCATCCCCACCTTCCTCCCGGTTAACCCGGGCAGTCTCACTAGAGTGCTCAACTTAATGGTAGCAACTAATGATAAGGGTTGCGCTCGTTGCGGGACTTAACCCAACATCTCACGACACGAGCTGACGACAACCATGCA…
435	0231_D10_L_53	NR_125591	Clostridium senegalense	0	1349	99.93	CGGACTTCGGGTGTTATCGGCTCTCATGGTGTGACGGGCGGTGTGTACAAGGCCCGGGAACGTATTCACCGCGACATGCTGATTCGCGATTACTAGCAACTCCGGCTTCATGTAGGCGAGTTTCAGCCTACAATCCGAACTGGGATAGGTTTTTGAGTTTAGCTCCACCTCACGGTATTGCATCTTGTTGTACCTACCATTGTAGCACGTGTGTAGCCCTAGACATAAGGGGCATGATGATTTGACGTCATCCCCACCTTCCTCCCGGTTAACCCGGGCAGTCTCACTAGAGTGCTCAACTTAATGGTAGCAACTAATGATAAGGGTTGCGCTCGTTGCGGGACTTAACCCAACATCTCACGACACGAGCTGACGACAACCATGCACCACCTGTCATCC…
436	0231_D10_L_54	NR_125591	Clostridium senegalense	0	1121	99.64	ATGATGATTTGACGTCATCCCCACCTTCCTCCCGGTTAACCCGGGCAGTCTCACTAGAGTGCTCAACTTAGTGGTAGCAACTAATGATGAGGGTTGCGCTCGTTGCGGGACTTAACCCAACATCTCACGACACGAGCTGACGACAACCATGCACCACCTGTCATCCTGTCCCGAAGGACTTCCTCTGTTAAGAGTAATGCAGGAGATGTCAAGTCTAGGTAAGGTTCTTCGCGTTGCTTCGAATTAAACCACATGCTCCGCTGCTTGTGCGGGCCCCCGTCAATTCCTTTGAGTTTTAATCTTGCGATCGTACTCCCCAGGCGGAATACTTAATGTGTTAACTGCGGCACAGAAGGAGTCGATACCTCCTACACCTAGTATTCATCGTTTACGGCGTGG…
437	0231_D10_L_57	NR_125591	Clostridium senegalense	0	1354	99.93	ACGGACTTCGGGTGTTATCGGCTCTCATGGTGTGACGGGCGGTGTGTACAAGGCCCGGGAACGTATTCACCGCGACATGCTGATTCGCGATTACTAGCAACTCCGGCTTCATGTAGGCGAGTTTCAGCCTACAATCCGAACTGGGATAGGTTTTTGAGTTTAGCTCCACCTCACGGTATTGCATCTTGTTGTACCTACCATTGTAGCACGTGTGTAGCCCTAGACATAAGGGGCATGATGATTTGACGTCATCCCCACCTTCCTCCCGGTTAACCCGGGCAGTCTCACTAGAGTGCTCAACTTAATGGTAGCAACTAATGATAAGGGTTGCGCTCGTTGCGGGACTTAACCCAACATCTCACGACACGAGCTGACGACAACCATGCACCACCTGTCATC…
438	0231_D10_L_79	NR_125591	Clostridium senegalense	0	1372	99.85	TCCTTACGGTTACCTCACGGACTTCGGGTGTTATCGGCTCTCATGGTGTGACGGGCGGTGTGTACAAGGCCCGGGAACGTATTCACCGCGACATGCTGATTCGCGATTACTAGCAACTCCGGCTTCATGTAGGCGAGTTTCAGCCTACAATCCGAACTGGGATAGGTTTTTGAGTTTAGCTCCACCTCACGGTATTGCATCTTGTTGTACCTACCATTGTAGCACGTGTGTAGCCCTAGACATAAGGGGCATGATGATTTGACGTCATCCCCACCTTCCTCCCGGTTAACCCGGGCAGTCTCACTAGAGTGCTCAACTTAATGGTAGCAACTAATGATAAGGGTTGCGCTCGTTGCGGGACTTAACCCAACATCTCACGACACGAGCTGACGACAACCA…
439	0231_D10_L_83	NR_125591	Clostridium senegalense	0	1368	99.93	TTACGGTTACCTCACGGACTTCGGGTGTTATCGGCTCTCATGGTGTGACGGGCGGTGTGTACAAGGCCCGGGAACGTATTCACCGCGACATGCTGATTCGCGATTACTAGCAACTCCGGCTTCATGTAGGCGAGTTTCAGCCTACAATCCGAACTGGGATAGGTTTTTGAGTTTAGCTCCACCTCACGGTATTGCATCTTGTTGTACCTACCATTGTAGCACGTGTGTAGCCCTAGACATAAGGGGCATGATGATTTGACGTCATCCCCACCTTCCTCCCGGTTAACCCGGGCAGTCTCACTAGAGTGCTCAACTTAATGGTAGCAACTAATGATAAGGGTTGCGCTCGTTGCGGGACTTAACCCAACATCTCACGACACGAGCTGACGACAACCATGC…
440	0231_D10_L_90	NR_125591	Clostridium senegalense	0	1376	99.93	CTGGCTCCTTACGGTTACCTCACGGACTTCGGGTGTTATCGGCTCTCATGGTGTGACGGGCGGTGTGTACAAGGCCCGGGAACGTATTCACCGCGACATGCTGATTCGCGATTACTAGCAACTCCGGCTTCATGTAGGCGAGTTTCAGCCTACAATCCGAACTGGGATAGGTTTTTGAGTTTAGCTCCACCTCACGGTATTGCATCTTGTTGTACCTACCATTGTAGCACGTGTGTAGCCCTAGACATAAGGGGCATGATGATTTGACGTCATCCCCACCTTCCTCCCGGTTAACCCGGGCAGTCTCACTAGAGTGCTCAACTTAATGGTAGCAACTAATGATAAGGGTTGCGCTCGTTGCGGGACTTAACCCAACATCTCACGACACGAGCTGACGAC…
441	0231_D10_L_91	NR_125591	Clostridium senegalense	0	1374	99.85	GGCTCTTACGGTTACCTCACGGACTTCGGGTGTTATCGGCTCTCATGGTGTGACGGGCGGTGTGTACAAGGCCCGGGAACGTATTCACCGCGACATGCTGATTCGCGATTACTAGCAACTCCGGCTTCATGTAGGCGAGTTTCAGCCTACAATCCGAACTGGGATAGGTTTTTGAGTTTAGCTCCACCTCACGGTATTGCATCTTGTTGTACCTACCATTGTAGCACGTGTGTAGCCCTAGACATAAGGGGCATGATGATTTGACGTCATCCCCACCTTCCTCCCGGTTAACCCGGGCAGTCTCACTAGAGTGCTCAACTTAATGGTAGCAACTAATGATAAGGGTTGCGCTCGTTGCGGGACTTAACCCAACATCTCACGACACGAGCTGACGACAAC…
442	0231_D10_L_93	NR_125591	Clostridium senegalense	0	1368	99.93	CTTACGGTTACCTCACGGACTTCGGGTGTTATCGGCTCTCATGGTGTGACGGGCGGTGTGTACAAGGCCCGGGAACGTATTCACCGCGACATGCTGATTCGCGATTACTAGCAACTCCGGCTTCATGTAGGCGAGTTTCAGCCTACAATCCGAACTGGGATAGGTTTTTGAGTTTAGCTCCACCTCACGGTATTGCATCTTGTTGTACCTACCATTGTAGCACGTGTGTAGCCCTAGACATAAGGGGCATGATGATTTGACGTCATCCCCACCTTCCTCCCGGTTAACCCGGGCAGTCTCACTAGAGTGCTCAACTTAATGGTAGCAACTAATGATAAGGGTTGCGCTCGTTGCGGGACTTAACCCAACATCTCACGACACGAGCTGACGACAACCATG…
443	0231_D10_L_94	NR_125591	Clostridium senegalense	0	1374	100	CCGCTGGCTCCTTACGGTTACCTCACGGACTTCGGGTGTTATCGGCTCTCATGGTGTGACGGGCGGTGTGTACAAGGCCCGGGAACGTATTCACCGCGACATGCTGATTCGCGATTACTAGCAACTCCGGCTTCATGTAGGCGAGTTTCAGCCTACAATCCGAACTGGGATAGGTTTTTGAGTTTAGCTCCACCTCACGGTATTGCATCTTGTTGTACCTACCATTGTAGCACGTGTGTAGCCCTAGACATAAGGGGCATGATGATTTGACGTCATCCCCACCTTCCTCCCGGTTAACCCGGGCAGTCTCACTAGAGTGCTCAACTTAATGGTAGCAACTAATGATAAGGGTTGCGCTCGTTGCGGGACTTAACCCAACATCTCACGACACGAGCTGAC…
444	0231_D10_L_85	NR_113245	Clostridium sporogenes	0	1360	99.78	GGTTACCTCACGGACTTCGGGTGTTACCAGCTCTCATGGTGTGACGGGCGGTGTGTACAAGGCCCGGGAACGTATTCACCGCGACATTCTGATTCGCGATTACTAGCAACTCCAGCTTCATGTAGGCGAGTTGCAGCCTACAATCCGAACTGAGATAGGTTTTATAAGTTTTGCTCCACCTCACGGTCTTGCGTCTTATTGTACCTACCATTGTAGCACGTGTGTAGCCCTGGACATAAGGGGCATGATGATTTGACGTCATCCCCACCTTCCTCCTGGTTACCCAGGCAGTCTCATTAGAGTGCTCAACTTAATGGTAGCAACTAATAACAAGGGTTGCGCTCGTTGCAGGACTTAACCTAACATCTCACGACACGAGCTGACGACAACCATGCACCA…
445	0231_D10_L_5	NR_115885	Peptoniphilus gorbachii	0	1343	97.02	TTGCTCACAGGCTTCGGGTATTACAAGCTCCCATGGTGTGACGGGCGGTGTGTACAAGACCCGGGAACGCATTCACCGCAGCATTCTGATCTGCGATTACTAGCAACTCCATCTTCATGTTCTCGAGTTGCAGAGAACAATCCGAACTGAGAAAGGCTTTTTGAGGTTTGCTCACCTTCGCAGGGTCGCTTCCCTTTGTACCTTCCATTGTAGCACGTGTGTAGCCCAGGGCATAAAGGGCATGATGATTTGACGTCATCCCCACCTTCCTCCGATTTATCATCGGCAGTCTCTTTAGAGTCCCCATCCTAAATGCTGGTAACTAAAGATAAGGGTTGCGCTCGTTGCGGGACTTAACCCAACATCTCACGACACGAGCTGACGACAACCATGCACCAC…
446	0231_D10_L_44	NR_115885	Peptoniphilus gorbachii	0	1343	96.95	TCACAGGCTTCGGGTATTACAAGCTCCCATGGTGTGACGGGCGGTGTGTACAAGACCCGGGAACGCATTCACCGCAGCATTCTGATCTGCGATTACTAGCAACTCCATCTTCATGTTCTCGAGTTGCAGAGAACAATCCGAACTGAGAAAGGCTTTTTGAGGTTTGCTCACCTTCGCAGGGTCGCTTCCCTTTGTACCTTCCATTGTAGCACGTGTGTAGCCCAGGGCATAAAGGGCATGATGATTTGACGTCATCCCCACCTTCCTCCGATTTATCATCGGCAGTCTCTTTAGAGTCCCCATCCTAAATGCTGGTAACTAAAGATAAGGGTTGCGCTCGTTGCGGGACTTAACCCAACATCTCACGACACGAGCTGACGACAACCATGCACCACCTGT…
447	0231_D10_LAT_4	NR_025308	Virgibacillus proomii	0	1392	99.5	GGTTACCTCACCGACTTCGGGTGTTACCAACTCTCGTGGTGTGACGGGCGGTGTGTACAAGACCCGGGAACGTATTCACCGCGGCATGCTGATCCGCGATTACTAGCGATTCCGGCTTCATGCAGGCGAGTTGCAGCCTGCAATCCGAACTGAGAATGGTTTTGTGGGATTTGCTTGGCCTCACGGCTTCGCTGCCCTTTGTTCCATCCATTGTAGCACGTGTGTAGCCCAGGTCATAAGGGGCATGATGATTTGACGTCATCCCCACCTTCCTCCGGTTTGTCACCGGCAGTCACCTTAGAGTGCCCAACTAAATGCTGGCAACTAAGATCAAGGGTTGCGCTCGTTGCGGGACTTAACCCAACATCTCACGACACGAGCTGACGACAACCATGCACC…
448	0231_D10_LAT_7	NR_104729	[Clostridium] mangenotii	0	1357	99.34	GGTTAGATAATCGGCTTCGGGTGTTTCCAACTTCCGTGGTGTGACGGGCGGTGTGTACAAGACCCGGGAACGCATTCACCGCAGCATTCTGATCTGCGATTACTAGTAACTCCAGCTTCATGTGGGCGAGTTTCAGCCCACAATCCGAACTGAGAATGGCTTTAAGGGATTGGCATGACCTTACGGTTTAGCAGCCCTCTGTACCACCCATTGTAGCACGTGTGTAGCCCTAAGCATAAGGGGCATGATGATTTGACGTCATCCCCACCTTCCTCCAGGTTATCCCTGGCAGTCTCTCTAGAGTGCCCAACTTAATGATGGCAACTAAAGACAAGGGTTGCGCTCGTTGCGGGACTTAACCCAACATCTCACGACACGAGCTGACGACAACCATGCACC…
449	0231_D10_LAT_8	NR_025308	Virgibacillus proomii	0	1333	99.55	ACTCTCGTGGTGTGACGGGCGGTGTGTACAAGACCCGGGAACGTATTCACCGCGGCATGCTGATCCGCGATTACTAGCGATTCCGGCTTCATGCAGGCGAGTTGCAGCCTGCAATCCGAACTGAGAATGGTTTTGTGGGATTTGCTTGGCCTCACGGCTTCGCTGCCCTTTGTTCCATCCATTGTAGCACGTGTGTAGCCCAGGTCATAAGGGGCATGATGATTTGACGTCATCCCCACCTTCCTCCGGTTTGTCACCGGCAGTCACCTTAGAGTGCCCAACTAAATGCTGGCAACTAAGATCAAGGGTTGCGCTCGTTGCGGGACTTAACCCAACATCTCACGACACGAGCTGACGACAACCATGCACCACCTGTCACTCTGTCCCCGAAGGGAACTC…
450	0231_D10_LAT_9	NR_104729	[Clostridium] mangenotii	0	1353	99.41	AGGGTTAGATAATCGGCTTCGGGTGTTTCCAACTTCCGTGGTGTGACGGGCGGTGTGTACAAGACCCGGGAACGCATTCACCGCAGCATTCTGATCTGCGATTACTAGTAACTCCAGCTTCATGTGGGCGAGTTTCAGCCCACAATCCGAACTGAGAATGGCTTTAAGGGATTGGCATGACCTTACGGTTTAGCAGCCCTCTGTACCACCCATTGTAGCACGTGTGTAGCCCTAAGCATAAGGGGCATGATGATTTGACGTCATCCCCACCTTCCTCCAGGTTATCCCTGGCAGTCTCTCTAGAGTGCCCAACTTAATGATGGCAACTAAAGACAAGGGTTGCGCTCGTTGCGGGACTTAACCCAACATCTCACGACACGAGCTGACGACAACCATGCA…
451	0231_D10_LAT_10	NR_104729	[Clostridium] mangenotii	0	1352	99.41	GGGTTAGATAATCGGCTTCGGGTGTTTCCAACTTCCGTGGTGTGACGGGCGGTGTGTACAAGACCCGGGAACGCATTCACCGCAGCATTCTGATCTGCGATTACTAGTAACTCCAGCTTCATGTGGGCGAGTTTCAGCCCACAATCCGAACTGAGAATGGCTTTAAGGGATTGGCATGACCTTACGGTTTAGCAGCCCTCTGTACCACCCATTGTAGCACGTGTGTAGCCCTAAGCATAAGGGGCATGATGATTTGACGTCATCCCCACCTTCCTCCAGGTTATCCCTGGCAGTCTCTCTAGAGTGCCCAACTTAATGATGGCAACTAAAGACAAGGGTTGCGCTCGTTGCGGGACTTAACCCAACATCTCACGACACGAGCTGACGACAACCATGCAC…
452	0231_D10_LAT_11	NR_104729	[Clostridium] mangenotii	0	1357	99.34	GGTTAGATAATCGGCTTCGGGTGTTTCCAACTTCCGTGGTGTGACGGGCGGTGTGTACAAGACCCGGGAACGCATTCACCGCAGCATTCTGATCTGCGATTACTAGTAACTCCAGCTTCATGTGGGCGAGTTTCAGCCCACAATCCGAACTGAGAATGGCTTTAAGGGATTGGCATGACCTTACGGTTTAGCAGCCCTCTGTACCACCCATTGTAGCACGTGTGTAGCCCTAAGCATAAGGGGCATGATGATTTGACGTCATCCCCACCTTCCTCCAGGTTATCCCTGGCAGTCTCTCTAGAGTGCCCAACTTAATGATGGCAACTAAAGACAAGGGTTGCGCTCGTTGCGGGACTTAACCCAACATCTCACGACACGAGCTGACGACAACCATGCACC…
453	0231_D10_LAT_12	NR_104729	[Clostridium] mangenotii	0	1356	99.34	GGTTAGATAATCGGCTTCGGGTGTTTCCAACTTCCGTGGTGTGACGGGCGGTGTGTACAAGACCCGGGAACGCATTCACCGCAGCATTCTGATCTGCGATTACTAGTAACTCCAGCTTCATGTGGGCGAGTTTCAGCCCACAATCCGAACTGAGAATGGCTTTAAGGGATTGGCATGACCTTACGGTTTAGCAGCCCTCTGTACCACCCATTGTAGCACGTGTGTAGCCCTAAGCATAAGGGGCATGATGATTTGACGTCATCCCCACCTTCCTCCAGGTTATCCCTGGCAGTCTCTCTAGAGTGCCCAACTTAATGATGGCAACTAAAGACAAGGGTTGCGCTCGTTGCGGGACTTAACCCAACATCTCACGACACGAGCTGACGACAACCATGCACC…
454	0231_D10_LAT_14	NR_104729	[Clostridium] mangenotii	0	1353	99.41	AGGGTTAGATAATCGGCTTCGGGTGTTTCCAACTTCCGTGGTGTGACGGGCGGTGTGTACAAGACCCGGGAACGCATTCACCGCAGCATTCTGATCTGCGATTACTAGTAACTCCAGCTTCATGTGGGCGAGTTTCAGCCCACAATCCGAACTGAGAATGGCTTTAAGGGATTGGCATGACCTTACGGTTTAGCAGCCCTCTGTACCACCCATTGTAGCACGTGTGTAGCCCTAAGCATAAGGGGCATGATGATTTGACGTCATCCCCACCTTCCTCCAGGTTATCCCTGGCAGTCTCTCTAGAGTGCCCAACTTAATGATGGCAACTAAAGACAAGGGTTGCGCTCGTTGCGGGACTTAACCCAACATCTCACGACACGAGCTGACGACAACCATGCA…
455	0231_D10_LAT_15	NR_104729	[Clostridium] mangenotii	0	1356	99.34	GGTTAGATAATCGGCTTCGGGTGTTTCCAACTTCCGTGGTGTGACGGGCGGTGTGTACAAGACCCGGGAACGCATTCACCGCAGCATTCTGATCTGCGATTACTAGTAACTCCAGCTTCATGTGGGCGAGTTTCAGCCCACAATCCGAACTGAGAATGGCTTTAAGGGATTGGCATGACCTTACGGTTTAGCAGCCCTCTGTACCACCCATTGTAGCACGTGTGTAGCCCTAAGCATAAGGGGCATGATGATTTGACGTCATCCCCACCTTCCTCCAGGTTATCCCTGGCAGTCTCTCTAGAGTGCCCAACTTAATGATGGCAACTAAAGACAAGGGTTGCGCTCGTTGCGGGACTTAACCCAACATCTCACGACACGAGCTGACGACAACCATGCACC…
456	0231_D10_LAT_16	NR_113245	Clostridium sporogenes	0	1370	99.85	GGCTCCTTACGGTTACCTCACGGACTTCGGGTGTTACCAGCTCTCATGGTGTGACGGGCGGTGTGTACAAGGCCCGGGAACGTATTCACCGCGACATTCTGATTCGCGATTACTAGCAACTCCAGCTTCATGTAGGCGAGTTGCAGCCTACAATCCGAACTGAGATAGGTTTTATAAGTTTTGCTCCACCTCACGGTCTTGCGTCTTATTGTACCTACCATTGTAGCACGTGTGTAGCCCTGGACATAAGGGGCATGATGATTTGACGTCATCCCCACCTTCCTCCTGGTTACCCAGGCAGTCTCATTAGAGTGCTCAACTTAATGGTAGCAACTAATAACAAGGGTTGCGCTCGTTGCAGGACTTAACCTAACATCTCACGACACGAGCTGACGACAA…
457	0231_D10_LAT_21	NR_104729	[Clostridium] mangenotii	0	1357	99.34	GGTTAGATAATCGGCTTCGGGTGTTTCCAACTTCCGTGGTGTGACGGGCGGTGTGTACAAGACCCGGGAACGCATTCACCGCAGCATTCTGATCTGCGATTACTAGTAACTCCAGCTTCATGTGGGCGAGTTTCAGCCCACAATCCGAACTGAGAATGGCTTTAAGGGATTGGCATGACCTTACGGTTTAGCAGCCCTCTGTACCACCCATTGTAGCACGTGTGTAGCCCTAAGCATAAGGGGCATGATGATTTGACGTCATCCCCACCTTCCTCCAGGTTATCCCTGGCAGTCTCTCTAGAGTGCCCAACTTAATGATGGCAACTAAAGACAAGGGTTGCGCTCGTTGCGGGACTTAACCCAACATCTCACGACACGAGCTGACGACAACCATGCACC…
458	0231_D10_LAT_24	NR_025308	Virgibacillus proomii	0	1419	99.51	GGTTACCTCACCGACTTCGGGTGTTACCAACTCTCGTGGTGTGACGGGCGGTGTGTACAAGACCCGGGAACGTATTCACCGCGGCATGCTGATCCGCGATTACTAGCGATTCCGGCTTCATGCAGGCGAGTTGCAGCCTGCAATCCGAACTGAGAATGGTTTTGTGGGATTTGCTTGGCCTCACGGCTTCGCTGCCCTTTGTTCCATCCATTGTAGCACGTGTGTAGCCCAGGTCATAAGGGGCATGATGATTTGACGTCATCCCCACCTTCCTCCGGTTTGTCACCGGCAGTCACCTTAGAGTGCCCAACTAAATGCTGGCAACTAAGATCAAGGGTTGCGCTCGTTGCGGGACTTAACCCAACATCTCACGACACGAGCTGACGACAACCATGCACC…
459	0231_D10_LAT_26	NR_104729	[Clostridium] mangenotii	0	1351	99.41	GGTTAGATAATCGGCTTCGGGTGTTTCCAACTTCCGTGGTGTGACGGGCGGTGTGTACAAGACCCGGGAACGCATTCACCGCAGCATTCTGATCTGCGATTACTAGTAACTCCAGCTTCATGTGGGCGAGTTTCAGCCCACAATCCGAACTGAGAATGGCTTTAAGGGATTGGCATGACCTTACGGTTTAGCAGCCCTCTGTACCACCCATTGTAGCACGTGTGTAGCCCTAAGCATAAGGGGCATGATGATTTGACGTCATCCCCACCTTCCTCCAGGTTATCCCTGGCAGTCTCTCTAGAGTGCCCAACTTAATGATGGCAACTAAAGACAAGGGTTGCGCTCGTTGCGGGACTTAACCCAACATCTCACGACACGAGCTGACGACAACCATGCACC…
460	0231_D10_LAT_27	NR_104729	[Clostridium] mangenotii	0	1357	99.34	GGTTAGATAATCGGCTTCGGGTGTTTCCAACTTCCGTGGTGTGACGGGCGGTGTGTACAAGACCCGGGAACGCATTCACCGCAGCATTCTGATCTGCGATTACTAGTAACTCCAGCTTCATGTGGGCGAGTTTCAGCCCACAATCCGAACTGAGAATGGCTTTAAGGGATTGGCATGACCTTACGGTTTAGCAGCCCTCTGTACCACCCATTGTAGCACGTGTGTAGCCCTAAGCATAAGGGGCATGATGATTTGACGTCATCCCCACCTTCCTCCAGGTTATCCCTGGCAGTCTCTCTAGAGTGCCCAACTTAATGATGGCAACTAAAGACAAGGGTTGCGCTCGTTGCGGGACTTAACCCAACATCTCACGACACGAGCTGACGACAACCATGCACC…
461	0231_D10_LAT_28	NR_104729	[Clostridium] mangenotii	0	1333	99.32	CTTCGGGTGTTTCCAACTTGCCGTGGTGTGACGGGCGGTGTGTACAAGACCCGGGAACGCATTCACCGCAGCATTCTGATCTGCGATTACTAGTAACTCCAGCTTCATGTGGGCGAGTTTCAGCCCACAATCCGAACTGAGAATGGCTTTAAGGGATTGGCATGACCTTACGGTTTAGCAGCCCTCTGTACCACCCATTGTAGCACGTGTGTAGCCCTAAGCATAAGGGGCATGATGATTTGACGTCATCCCCACCTTCCTCCAGGTTATCCCTGGCAGTCTCTCTAGAGTGCCCAACTTAATGATGGCAACTAAAGACAAGGGTTGCGCTCGTTGCGGGACTTAACCCAACATCTCACGACACGAGCTGACGACAACCATGCACCACCTGTCACTGGT…
462	0231_D10_LAT_29	NR_104729	[Clostridium] mangenotii	0	1333	99.4	GCTTCGGGTGTTTCCAACTTCCGTGGTGTGACGGGCGGTGTGTACAAGACCCGGGAACGCATTCACCGCAGCATTCTGATCTGCGATTACTAGTAACTCCAGCTTCATGTGGGCGAGTTTCAGCCCACAATCCGAACTGAGAATGGCTTTAAGGGATTGGCATGACCTTACGGTTTAGCAGCCCTCTGTACCACCCATTGTAGCACGTGTGTAGCCCTAAGCATAAGGGGCATGATGATTTGACGTCATCCCCACCTTCCTCCAGGTTATCCCTGGCAGTCTCTCTAGAGTGCCCAACTTAATGATGGCAACTAAAGACAAGGGTTGCGCTCGTTGCGGGACTTAACCCAACATCTCACGACACGAGCTGACGACAACCATGCACCACCTGTCACTGGT…
463	0231_D10_LAT_30	NR_104729	[Clostridium] mangenotii	0	1358	99.34	GGGTTAGATAATCGGCTTCGGGTGTTTCCAACTTCCGTGGTGTGACGGGCGGTGTGTACAAGACCCGGGAACGCATTCACCGCAGCATTCTGATCTGCGATTACTAGTAACTCCAGCTTCATGTGGGCGAGTTTCAGCCCACAATCCGAACTGAGAATGGCTTTAAGGGATTGGCATGACCTTACGGTTTAGCAGCCCTCTGTACCACCCATTGTAGCACGTGTGTAGCCCTAAGCATAAGGGGCATGATGATTTGACGTCATCCCCACCTTCCTCCAGGTTATCCCTGGCAGTCTCTCTAGAGTGCCCAACTTAATGATGGCAACTAAAGACAAGGGTTGCGCTCGTTGCGGGACTTAACCCAACATCTCACGACACGAGCTGACGACAACCATGCAC…
464	0231_D10_LAT_31	NR_036904	Staphylococcus epidermidis	0	1406	99.93	AATGGTTACTCCACCGGCTTCGGGTGTTACAAACTCTCGTGGTGTGACGGGCGGTGTGTACAAGACCCGGGAACGTATTCACCGTAGCATGCTGATCTACGATTACTAGCGATTCCAGCTTCATATAGTCGAGTTGCAGACTACAATCCGAACTGAGAACAACTTTATGGGATTTGCTTGACCTCGCGGTTTCGCTGCCCTTTGTATTGTCCATTGTAGCACGTGTGTAGCCCAAATCATAAGGGGCATGATGATTTGACGTCATCCCCACCTTCCTCCGGTTTGTCACCGGCAGTCAACTTAGAGTGCCCAACTTAATGATGGCAACTAAGCTTAAGGGTTGCGCTCGTTGCGGGACTTAACCCAACATCTCACGACACGAGCTGACGACAACCATGC…
465	0231_D10_LAT_33	NR_104729	[Clostridium] mangenotii	0	1338	99.4	CTTCGGGTGTTTCCAACTTCCGTGGTGTGACGGGCGGTGTGTACAAGACCCGGGAACGCATTCACCGCAGCATTCTGATCTGCGATTACTAGTAACTCCAGCTTCATGTGGGCGAGTTTCAGCCCACAATCCGAACTGAGAATGGCTTTAAGGGATTGGCATGACCTTACGGTTTAGCAGCCCTCTGTACCACCCATTGTAGCACGTGTGTAGCCCTAAGCATAAGGGGCATGATGATTTGACGTCATCCCCACCTTCCTCCAGGTTATCCCTGGCAGTCTCTCTAGAGTGCCCAACTTAATGATGGCAACTAAAGACAAGGGTTGCGCTCGTTGCGGGACTTAACCCAACATCTCACGACACGAGCTGACGACAACCATGCACCACCTGTCACTGGTG…
466	0231_D10_LAT_34	NR_104729	[Clostridium] mangenotii	0	1358	99.34	GGGTTAGATAATCGGCTTCGGGTGTTTCCAACTTCCGTGGTGTGACGGGCGGTGTGTACAAGACCCGGGAACGCATTCACCGCAGCATTCTGATCTGCGATTACTAGTAACTCCAGCTTCATGTGGGCGAGTTTCAGCCCACAATCCGAACTGAGAATGGCTTTAAGGGATTGGCATGACCTTACGGTTTAGCAGCCCTCTGTACCACCCATTGTAGCACGTGTGTAGCCCTAAGCATAAGGGGCATGATGATTTGACGTCATCCCCACCTTCCTCCAGGTTATCCCTGGCAGTCTCTCTAGAGTGCCCAACTTAATGATGGCAACTAAAGACAAGGGTTGCGCTCGTTGCGGGACTTAACCCAACATCTCACGACACGAGCTGACGACAACCATGCAC…
467	0231_D10_LAT_36	NR_104729	[Clostridium] mangenotii	0	1358	99.34	GGGTTAGATAATCGGCTTCGGGTGTTTCCAACTTCCGTGGTGTGACGGGCGGTGTGTACAAGACCCGGGAACGCATTCACCGCAGCATTCTGATCTGCGATTACTAGTAACTCCAGCTTCATGTGGGCGAGTTTCAGCCCACAATCCGAACTGAGAATGGCTTTAAGGGATTGGCATGACCTTACGGTTTAGCAGCCCTCTGTACCACCCATTGTAGCACGTGTGTAGCCCTAAGCATAAGGGGCATGATGATTTGACGTCATCCCCACCTTCCTCCAGGTTATCCCTGGCAGTCTCTCTAGAGTGCCCAACTTAATGATGGCAACTAAAGACAAGGGTTGCGCTCGTTGCGGGACTTAACCCAACATCTCACGACACGAGCTGACGACAACCATGCAC…
468	0231_D10_LAT_37	NR_025308	Virgibacillus proomii	0	1412	99.58	CCTCACCGACTTCGGGTGTTACCAACTCTCGTGGTGTGACGGGCGGTGTGTACAAGACCCGGGAACGTATTCACCGCGGCATGCTGATCCGCGATTACTAGCGATTCCGGCTTCATGCAGGCGAGTTGCAGCCTGCAATCCGAACTGAGAATGGTTTTGTGGGATTTGCTTGGCCTCACGGCTTCGCTGCCCTTTGTTCCATCCATTGTAGCACGTGTGTAGCCCAGGTCATAAGGGGCATGATGATTTGACGTCATCCCCACCTTCCTCCGGTTTGTCACCGGCAGTCACCTTAGAGTGCCCAACTGAATGCTGGCAACTAAGATCAAGGGTTGCGCTCGTTGCGGGACTTAACCCAACATCTCACGACACGAGCTGACGACAACCATGCACCACCTG…
469	0231_D10_LAT_38	NR_104729	[Clostridium] mangenotii	0	1357	99.34	GGTTAGATAATCGGCTTCGGGTGTTTCCAACTTCCGTGGTGTGACGGGCGGTGTGTACAAGACCCGGGAACGCATTCACCGCAGCATTCTGATCTGCGATTACTAGTAACTCCAGCTTCATGTGGGCGAGTTTCAGCCCACAATCCGAACTGAGAATGGCTTTAAGGGATTGGCATGACCTTACGGTTTAGCAGCCCTCTGTACCACCCATTGTAGCACGTGTGTAGCCCTAAGCATAAGGGGCATGATGATTTGACGTCATCCCCACCTTCCTCCAGGTTATCCCTGGCAGTCTCTCTAGAGTGCCCAACTTAATGATGGCAACTAAAGACAAGGGTTGCGCTCGTTGCGGGACTTAACCCAACATCTCACGACACGAGCTGACGACAACCATGCACC…
470	0231_D10_LAT_41	NR_104729	[Clostridium] mangenotii	0	1346	99.33	CGGCTTCGGGTGTTTCCAACTTCCGTGGTGTGACGGGCGGTGTGTACAAGACCCGGGAACGCATTCACCGCAGCATTCTGATCTGCGATTACTAGTAACTCCAGCTTCATGTGGGCGAGTTTCAGCCCACAATCCGAACTGAGAATGGCTTTAAGGGATTGGCATGACCTTACGGTTTAGCAGCCCTCTGTACCACCCATTGTAGCACGTGTGTAGCCCTAAGCATAAGGGGCATGATGATTTGACGTCATCCCCACCTTCCTCCAGGTTATCCCTGGCAGTCTCTCTAGAGTGCCCAACTTAATGATGGCAACTAAAGACAAGGGTTGCGCTCGTTGCGGGACTTAACCCAACATCTCACGACACGAGCTGACGACAACCATGCACCACCTGTCACTG…
471	0231_D10_LAT_42	NR_113245	Clostridium sporogenes	0	1356	99.71	ACGGACTTCGGGTGTTACCAGCTCTCATGGTGTGACGGGCGGTGTGTACAAGGCCCGGGAACGTATTCACCGCGACATTCTGATTCGCGATTACTAGCAACTCCAGCTTCATGTAGGCGAGTTGCAGCCTACAATCCGAACTGAGATAGGTTTTATAAGTTTTGCTCCACCTCACGGTCTTGCGTCTTATTGTACCTACCATTGTAGCACGTGTGTAGCCCTGGACATAAGGGGCATGATGATTTGACGTCATCCCCACCTTCCTCCTGGTTACCCAGGCAGTCTCATTAGAGTGCTCAACTTAATGGTAGCAACTAATAACAAGGGTTGCGCTCGTTGCAGGACTTAACCTAACATCTCACGACACGAGCTGACGACAACCATGCACCACCTGTCTCC…
472	0231_D10_LAT_44	NR_113245	Clostridium sporogenes	0	1365	99.85	TTACGGTTACCTCACGGACTTCGGGTGTTACCAGCTCTCATGGTGTGACGGGCGGTGTGTACAAGGCCCGGGAACGTATTCACCGCGACATTCTGATTCGCGATTACTAGCAACTCCAGCTTCATGTAGGCGAGTTGCAGCCTACAATCCGAACTGAGATAGGTTTTATAAGTTTTGCTCCACCTCACGGTCTTGCGTCTTATTGTACCTACCATTGTAGCACGTGTGTAGCCCTGGACATAAGGGGCATGATGATTTGACGTCATCCCCACCTTCCTCCTGGTTACCCAGGCAGTCTCATTAGAGTGCTCAACTTAATGGTAGCAACTAATAACAAGGGTTGCGCTCGTTGCAGGACTTAACCTAACATCTCACGACACGAGCTGACGACAACCATGC…
473	0231_D10_LAT_52	NR_104729	[Clostridium] mangenotii	0	1357	99.34	GGGTTAGATAATCGGCTTCGGGTGTTTCCAACTTCCGTGGTGTGACGGGCGGTGTGTACAAGACCCGGGAACGCATTCACCGCAGCATTCTGATCTGCGATTACTAGTAACTCCAGCTTCATGTGGGCGAGTTTCAGCCCACAATCCGAACTGAGAATGGCTTTAAGGGATTGGCATGACCTTACGGTTTAGCAGCCCTCTGTACCACCCATTGTAGCACGTGTGTAGCCCTAAGCATAAGGGGCATGATGATTTGACGTCATCCCCACCTTCCTCCAGGTTATCCCTGGCAGTCTCTCTAGAGTGCCCAACTTAATGATGGCAACTAAAGACAAGGGTTGCGCTCGTTGCGGGACTTAACCCAACATCTCACGACACGAGCTGACGACAACCATGCAC…
474	0231_D10_LAT_55	NR_113245	Clostridium sporogenes	0	1358	99.78	CTCACGGACTTCGGGTGTTACCAGCTCTCATGGTGTGACGGGCGGTGTGTACAAGGCCCGGGAACGTATTCACCGCGACATTCTGATTCGCGATTACTAGCAACTCCAGCTTCATGTAGGCGAGTTGCAGCCTACAATCCGAACTGAGATAGGTTTTATAAGTTTTGCTCCACCTCACGGTCTTGCGTCTTATTGTACCTACCATTGTAGCACGTGTGTAGCCCTGGACATAAGGGGCATGATGATTTGACGTCATCCCCACCTTCCTCCTGGTTACCCAGGCAGTCTCATTAGAGTGCTCAACTTAATGGTAGCAACTAATAACAAGGGTTGCGCTCGTTGCAGGACTTAACCTAACATCTCACGACACGAGCTGACGACAACCATGCACCACCTGTC…
475	0231_D10_LAT_57	NR_113245	Clostridium sporogenes	0	1341	99.85	TTACGGTTACCTCACGGACTTCGGGTGTTACCAGCTCTCATGGTGTGACGGGCGGTGTGTACAAGGCCCGGGAACGTATTCACCGCGACATTCTGATTCGCGATTACTAGCAACTCCAGCTTCATGTAGGCGAGTTGCAGCCTACAATCCGAACTGAGATAGGTTTTATAAGTTTTGCTCCACCTCACGGTCTTGCGTCTTATTGTACCTACCATTGTAGCACGTGTGTAGCCCTGGACATAAGGGGCATGATGATTTGACGTCATCCCCACCTTCCTCCTGGTTACCCAGGCAGTCTCATTAGAGTGCTCAACTTAATGGTAGCAACTAATAACAAGGGTTGCGCTCGTTGCAGGACTTAACCTAACATCTCACGACACGAGCTGACGACAACCATGC…
476	0231_D10_LAT_63	NR_104729	[Clostridium] mangenotii	0	1358	99.34	GGGTTAGATAATCGGCTTCGGGTGTTTCCAACTTCCGTGGTGTGACGGGCGGTGTGTACAAGACCCGGGAACGCATTCACCGCAGCATTCTGATCTGCGATTACTAGTAACTCCAGCTTCATGTGGGCGAGTTTCAGCCCACAATCCGAACTGAGAATGGCTTTAAGGGATTGGCATGACCTTACGGTTTAGCAGCCCTCTGTACCACCCATTGTAGCACGTGTGTAGCCCTAAGCATAAGGGGCATGATGATTTGACGTCATCCCCACCTTCCTCCAGGTTATCCCTGGCAGTCTCTCTAGAGTGCCCAACTTAATGATGGCAACTAAAGACAAGGGTTGCGCTCGTTGCGGGACTTAACCCAACATCTCACGACACGAGCTGACGACAACCATGCAC…
477	0231_D10_LAT_64	NR_104729	[Clostridium] mangenotii	0	1343	99.33	CTTCGGGTGTTTCCAACTTCCGTGGTGTGACGGGCGGTGTGTACAAGACCCGGGAACGCATTCACCGCAGCATTCTGATCTGCGATTACTAGTAACTCCAGCTTCATGTGGGCGAGTTTCAGCCCACAATCCGAACTGAGAATGGCTTTAAGGGATTGGCATGACCTTACGGTTTAGCAGCCCTCTGTACCACCCATTGTAGCACGTGTGTAGCCCTAAGCATAAGGGGCATGATGATTTGACGTCATCCCCACCTTCCTCCAGGTTATCCCTGGCAGTCTCTCTAGAGTGCCCAACTTAATGATGGCAACTAAAGACAAGGGTTGCGCTCGTTGCGGGACTTAACCCAACATCTCACGACACGAGCTGACGACAACCATGCACCACCTGTCACTGGTG…
478	0231_D10_LAT_68	NR_104729	[Clostridium] mangenotii	0	1357	99.34	GGTTAGATAATCGGCTTCGGGTGTTTCCAACTTCCGTGGTGTGACGGGCGGTGTGTACAAGACCCGGGAACGCATTCACCGCAGCATTCTGATCTGCGATTACTAGTAACTCCAGCTTCATGTGGGCGAGTTTCAGCCCACAATCCGAACTGAGAATGGCTTTAAGGGATTGGCATGACCTTACGGTTTAGCAGCCCTCTGTACCACCCATTGTAGCACGTGTGTAGCCCTAAGCATAAGGGGCATGATGATTTGACGTCATCCCCACCTTCCTCCAGGTTATCCCTGGCAGTCTCTCTAGAGTGCCCAACTTAATGATGGCAACTAAAGACAAGGGTTGCGCTCGTTGCGGGACTTAACCCAACATCTCACGACACGAGCTGACGACAACCATGCACC…
479	0231_D10_LAT_69	NR_113245	Clostridium sporogenes	0	1362	99.85	TTACGGTTACCTCACGGACTTCGGGTGTTACCAGCTCTCATGGTGTGACGGGCGGTGTGTACAAGGCCCGGGAACGTATTCACCGCGACATTCTGATTCGCGATTACTAGCAACTCCAGCTTCATGTAGGCGAGTTGCAGCCTACAATCCGAACTGAGATAGGTTTTATAAGTTTTGCTCCACCTCACGGTCTTGCGTCTTATTGTACCTACCATTGTAGCACGTGTGTAGCCCTGGACATAAGGGGCATGATGATTTGACGTCATCCCCACCTTCCTCCTGGTTACCCAGGCAGTCTCATTAGAGTGCTCAACTTAATGGTAGCAACTAATAACAAGGGTTGCGCTCGTTGCAGGACTTAACCTAACATCTCACGACACGAGCTGACGACAACCATGC…
480	0231_D10_LAT_70	NR_025308	Virgibacillus proomii	0	1424	99.58	TCCTTACGGTTACCTCACCGACTTCGGGTGTTACCAACTCTCGTGGTGTGACGGGCGGTGTGTACAAGACCCGGGAACGTATTCACCGCGGCATGCTGATCCGCGATTACTAGCGATTCCGGCTTCATGCAGGCGAGTTGCAGCCTGCAATCCGAACTGAGAATGGTTTTGTGGGATTTGCTTGGCCTCACGGCTTCGCTGCCCTTTGTTCCATCCATTGTAGCACGTGTGTAGCCCAGGTCATAAGGGGCATGATGATTTGACGTCATCCCCACCTTCCTCCGGTTTGTCACCGGCAGTCACCTTAGAGTGCCCAACTAAATGCTGGCAACTAAGATCAAGGGTTGCGCTCGTTGCGGGACTTAACCCAACATCTCACGACACGAGCTGACGACAACC…
481	0231_D10_LAT_71	NR_113245	Clostridium sporogenes	0	1358	99.78	CTCACGGACTTCGGGTGTTACCAGCTCTCATGGTGTGACGGGCGGTGTGTACAAGGCCCGGGAACGTATTCACCGCGACATTCTGATTCGCGATTACTAGCAACTCCAGCTTCATGTAGGCGAGTTGCAGCCTACAATCCGAACTGAGATAGGTTTTATAAGTTTTGCTCCACCTCACGGTCTTGCGTCTTATTGTACCTACCATTGTAGCACGTGTGTAGCCCTGGACATAAGGGGCATGATGATTTGACGTCATCCCCACCTTCCTCCTGGTTACCCAGGCAGTCTCATTAGAGTGCTCAACTTAATGGTAGCAACTAATAACAAGGGTTGCGCTCGTTGCAGGACTTAACCTAACATCTCACGACACGAGCTGACGACAACCATGCACCACCTGTC…
482	0231_D10_LAT_72	NR_104729	[Clostridium] mangenotii	0	1358	99.34	GGGTTAGATAATCGGCTTCGGGTGTTTCCAACTTCCGTGGTGTGACGGGCGGTGTGTACAAGACCCGGGAACGCATTCACCGCAGCATTCTGATCTGCGATTACTAGTAACTCCAGCTTCATGTGGGCGAGTTTCAGCCCACAATCCGAACTGAGAATGGCTTTAAGGGATTGGCATGACCTTACGGTTTAGCAGCCCTCTGTACCACCCATTGTAGCACGTGTGTAGCCCTAAGCATAAGGGGCATGATGATTTGACGTCATCCCCACCTTCCTCCAGGTTATCCCTGGCAGTCTCTCTAGAGTGCCCAACTTAATGATGGCAACTAAAGACAAGGGTTGCGCTCGTTGCGGGACTTAACCCAACATCTCACGACACGAGCTGACGACAACCATGCAC…
483	0231_D10_LAT_74	NR_113245	Clostridium sporogenes	0	1365	99.85	CTTACGGTTACCTCACGGACTTCGGGTGTTACCAGCTCTCATGGTGTGACGGGCGGTGTGTACAAGGCCCGGGAACGTATTCACCGCGACATTCTGATTCGCGATTACTAGCAACTCCAGCTTCATGTAGGCGAGTTGCAGCCTACAATCCGAACTGAGATAGGTTTTATAAGTTTTGCTCCACCTCACGGTCTTGCGTCTTATTGTACCTACCATTGTAGCACGTGTGTAGCCCTGGACATAAGGGGCATGATGATTTGACGTCATCCCCACCTTCCTCCTGGTTACCCAGGCAGTCTCATTAGAGTGCTCAACTTAATGGTAGCAACTAATAACAAGGGTTGCGCTCGTTGCAGGACTTAACCTAACATCTCACGACACGAGCTGACGACAACCATG…
484	0231_D10_LAT_76	NR_104729	[Clostridium] mangenotii	0	1356	99.34	GGTTAGATAATCGGCTTCGGGTGTTTCCAACTTCCGTGGTGTGACGGGCGGTGTGTACAAGACCCGGGAACGCATTCACCGCAGCATTCTGATCTGCGATTACTAGTAACTCCAGCTTCATGTGGGCGAGTTTCAGCCCACAATCCGAACTGAGAATGGCTTTAAGGGATTGGCATGACCTTACGGTTTAGCAGCCCTCTGTACCACCCATTGTAGCACGTGTGTAGCCCTAAGCATAAGGGGCATGATGATTTGACGTCATCCCCACCTTCCTCCAGGTTATCCCTGGCAGTCTCTCTAGAGTGCCCAACTTAATGATGGCAACTAAAGACAAGGGTTGCGCTCGTTGCGGGACTTAACCCAACATCTCACGACACGAGCTGACGACAACCATGCACC…
485	0231_D10_LAT_77	NR_113245	Clostridium sporogenes	0	1348	99.85	TCCTTACGGTTACCTCACGGACTTCGGGTGTTACCAGCTCTCATGGTGTGACGGGCGGTGTGTACAAGGCCCGGGAACGTATTCACCGCGACATTCTGATTCGCGATTACTAGCAACTCCAGCTTCATGTAGGCGAGTTGCAGCCTACAATCCGAACTGAGATAGGTTTTATAAGTTTTGCTCCACCTCACGGTCTTGCGTCTTATTGTACCTACCATTGTAGCACGTGTGTAGCCCTGGACATAAGGGGCATGATGATTTGACGTCATCCCCACCTTCCTCCTGGTTACCCAGGCAGTCTCATTAGAGTGCTCAACTTAATGGTAGCAACTAATAACAAGGGTTGCGCTCGTTGCAGGACTTAACCTAACATCTCACGACACGAGCTGACGACAACCA…
486	0231_D10_LAT_78	NR_113324	Clostridium putrefaciens	0	1365	96.7	ACGCGTTAGCTCACGGACTTCGGGTATTGCCAACTCTCATGGTGTGACGGGCGGTGTGTACAAGGCCCGGGAACGTATTCACCGCGACATTCTGATTCGCGATTACTAGCAACTCCGGCTTCATGTAGGCGAGTTTCAGCCTACAATCCGAACTGGGACGAGTTTTTGAGTTTTGCTCCACCTTGCGATCTTGCTTCTCGTTGTACTCGCCATTGTAGCACGTGTGTAGCCCTAGACATAAGGGGCATGATGATTTGACGTCATCCCCACCTTCCTCCTGGTTAACCCAGGCAGTCTCGCTAGAGTGCTCAACTTAATGGTAGCAACTAACAATAAGGGTTGCGCTCGTTGCGGGACTTAACCCAACATCTCACGACACGAGCTGACGACAACCATGCA…
487	0231_D10_LAT_78_9	NR_113324	Clostridium putrefaciens	0	1364	96.7	GCGTTAGCTCACGGACTTCGGGTATTGCCAACTCTCATGGTGTGACGGGCGGTGTGTACAAGGCCCGGGAACGTATTCACCGCGACATTCTGATTCGCGATTACTAGCAACTCCGGCTTCATGTAGGCGAGTTTCAGCCTACAATCCGAACTGGGACGAGTTTTT-GAGTTTTGCTCCACCTTGCGATCTTGCTTCTCGTTGTACTCGCCATTGTAGCACGTGTGTAGCCCTAGACATAAGGGGCATGATGATTTGACGTCATCCCCACCTTCCTCCTGGTTAACCCAGGCAGTCTCGCTAGAGTGCTCAACTTAATGGTAGCAACTAACAATAAGGGTTGCGCTCGTTGCGGGACTTAACCCAACATCTCACGACACGAGCTGACGACAACCATGCAC…
488	0231_D10_LAT_79	NR_113245	Clostridium sporogenes	0	1374	99.78	GGCTCCTTACGGTTACCTCACGGACTTCGGGTGTTACCAGCTCTCATGGTGTGACGGGCGGTGTGTACAAGGCCCGGGAACGTATTCACCGCGACATTCTGATTCGCGATTACTAGCAACTCCAGCTTCATGTAGGCGAGTTGCAGCCTACAATCCGAACTGAGATAGGTTTTATAAGTTTTGCTCCACCTCACGGTCTTGCGTCTTATTGTACCTACCATTGTAGCACGTGTGTAGCCCTGGACATAAGGGGCATGATGATTTGACGTCATCCCCACCTTCCTCCTGGTTACCCAGGCAGTCTCATTAGAGTGCTCAACTTAATGGTAGCAACTAATAACAAGGGTTGCGCTCGTTGCAGGACTTAACCTAACATCTCACGACACGAGCTGACGACAA…
489	0231_D10_LAT_80	NR_113245	Clostridium sporogenes	0	1377	99.78	GCTGGCTCCTTACGGTTACCTCACGGACTTCGGGTGTTACCAGCTCTCATGGTGTGACGGGCGGTGTGTACAAGGCCCGGGAACGTATTCACCGCGACATTCTGATTCGCGATTACTAGCAACTCCAGCTTCATGTAGGCGAGTTGCAGCCTACAATCCGAACTGAGATAGGTTTTATAAGTTTTGCTCCACCTCACGGTCTTGCGTCTTATTGTACCTACCATTGTAGCACGTGTGTAGCCCTGGACATAAGGGGCATGATGATTTGACGTCATCCCCACCTTCCTCCTGGTTACCCAGGCAGTCTCATTAGAGTGCTCAACTTAATGGTAGCAACTAATAACAAGGGTTGCGCTCGTTGCAGGACTTAACCTAACATCTCACGACACGAGCTGACGA…
490	0231_D10_LAT_81	NR_113245	Clostridium sporogenes	0	1376	99.78	CTGGCTCCTTACGGTTACCTCACGGACTTCGGGTGTTACCAGCTCTCATGGTGTGACGGGCGGTGTGTACAAGGCCCGGGAACGTATTCACCGCGACATTCTGATTCGCGATTACTAGCAACTCCAGCTTCATGTAGGCGAGTTGCAGCCTACAATCCGAACTGAGATAGGTTTTATAAGTTTTGCTCCACCTCACGGTCTTGCGTCTTATTGTACCTACCATTGTAGCACGTGTGTAGCCCTGGACATAAGGGGCATGATGATTTGACGTCATCCCCACCTTCCTCCTGGTTACCCAGGCAGTCTCATTAGAGTGCTCAACTTAATGGTAGCAACTAATAACAAGGGTTGCGCTCGTTGCAGGACTTAACCTAACATCTCACGACACGAGCTGACGAC…
491	0231_D10_LAT_82	NR_113324	Clostridium putrefaciens	0	1371	96.72	GCTTACGCGTTAGCTCACGGACTTCGGGTATTGCCAACTCTCATGGTGTGACGGGCGGTGTGTACAAGGCCCGGGAACGTATTCACCGCGACATTCTGATTCGCGATTACTAGCAACTCCGGCTTCATGTAGGCGAGTTTCAGCCTACAATCCGAACTGGGACGAGTTTTTGAGTTTTGCTCCACCTTGCGATCTTGCTTCTCGTTGTACTCGCCATTGTAGCACGTGTGTAGCCCTAGACATAAGGGGCATGATGATTTGACGTCATCCCCACCTTCCTCCTGGTTAACCCAGGCAGTCTCGCTAGAGTGCTCAACTTAATGGTAGCAACTAACAATAAGGGTTGCGCTCGTTGCGGGACTTAACCCAACATCTCACGACACGAGCTGACGACAACCA…
492	0231_D10_LAT_83	NR_025308	Virgibacillus proomii	0	1429	99.51	GGCTCCTTACGGTTACCTCACCGACTTCGGGTGTTACCAACTCTCGTGGTGTGACGGGCGGTGTGTACAAGACCCGGGAACGTATTCACCGCGGCATGCTGATCCGCGATTACTAGCGATTCCGGCTTCATGCAGGCGAGTTGCAGCCTGCAATCCGAACTGAGAATGGTTTTGTGGGATTTGCTTGGCCTCACGGCTTCGCTGCCCTTTGTTCCATCCATTGTAGCACGTGTGTAGCCCAGGTCATAAGGGGCATGATGATTTGACGTCATCCCCACCTTCCTCCGGTTTGTCACCGGCAGTCACCTTAGAGTGCCCAACTAAATGCTGGCAACTAAGATCAAGGGTTGCGCTCGTTGCGGGACTTAACCCAACATCTCACGACACGAGCTGACGACA…
493	0231_D10_LAT_84	NR_113245	Clostridium sporogenes	0	1368	99.78	TTACGGTTACCTCACGGACTTCGGGTGTTACCAGCTCTCATGGTGTGACGGGCGGTGTGTACAAGGCCCGGGAACGTATTCACCGCGACATTCTGATTCGCGATTACTAGCAACTCCAGCTTCATGTAGGCGAGTTGCAGCCTACAATCCGAACTGAGATAGGTTTTATAAGTTTTGCTCCACCTCACGGTCTTGCGTCTTATTGTACCTACCATTGTAGCACGTGTGTAGCCCTGGACATAAGGGGCATGATGATTTGACGTCATCCCCACCTTCCTCCTGGTTACCCAGGCAGTCTCATTAGAGTGCTCAACTTAATGGTAGCAACTAATAACAAGGGTTGCGCTCGTTGCAGGACTTAACCTAACATCTCACGACACGAGCTGACGACAACCATGC…
494	0231_D10_LAT_86	NR_113245	Clostridium sporogenes	0	1266	99.84	ACAAGGCCCGGGAACGTATTCACCGCGACATTCTGATTCGCGATTACTAGCAACTCCAGCTTCATGTAGGCGAGTTGCAGCCTACAATCCGAACTGAGATAGGTTTTATAAGTTTTGCTCCACCTCACGGTCTTGCGTCTTATTGTACCTACCATTGTAGCACGTGTGTAGCCCTGGACATAAGGGGCATGATGATTTGACGTCATCCCCACCTTCCTCCTGGTTACCCAGGCAGTCTCATTAGAGTGCTCAACTTAATGGTAGCAACTAATAACAAGGGTTGCGCTCGTTGCAGGACTTAACCTAACATCTCACGACACGAGCTGACGACAACCATGCACCACCTGTCTCCTTGCCCCGAAGGGCTTCACCTATCTCTAGGCTATGCAAGGGATGTCA…
495	0231_D10_LAT_87	NR_113245	Clostridium sporogenes	0	1363	99.85	CTTACGGTTACCTCACGGACTTCGGGTGTTACCAGCTCTCATGGTGTGACGGGCGGTGTGTACAAGGCCCGGGAACGTATTCACCGCGACATTCTGATTCGCGATTACTAGCAACTCCAGCTTCATGTAGGCGAGTTGCAGCCTACAATCCGAACTGAGATAGGTTTTATAAGTTTTGCTCCACCTCACGGTCTTGCGTCTTATTGTACCTACCATTGTAGCACGTGTGTAGCCCTGGACATAAGGGGCATGATGATTTGACGTCATCCCCACCTTCCTCCTGGTTACCCAGGCAGTCTCATTAGAGTGCTCAACTTAATGGTAGCAACTAATAACAAGGGTTGCGCTCGTTGCAGGACTTAACCTAACATCTCACGACACGAGCTGACGACAACCATG…
496	0231_D10_LAT_88	NR_025308	Virgibacillus proomii	0	1410	99.57	GTTACCTCACCGACTTCGGGTGTTACCAACTCTCGTGGTGTGACGGGCGGTGTGTACAAGACCCGGGAACGTATTCACCGCGGCATGCTGATCCGCGATTACTAGCGATTCCGGCTTCATGCAGGCGAGTTGCAGCCTGCAATCCGAACTGAGAATGGTTTTGTGGGATTTGCTTGGCCTCACGGCTTCGCTGCCCTTTGTTCCATCCATTGTAGCACGTGTGTAGCCCAGGTCATAAGGGGCATGATGATTTGACGTCATCCCCACCTTCCTCCGGTTTGTCACCGGCAGTCACCTTAGAGTGCCCAACTAAATGCTGGCAACTAAGATCAAGGGTTGCGCTCGTTGCGGGACTTAACCCAACATCTCACGACACGAGCTGACGACAACCATGCACCA…
497	0231_D10_LAT_89	NR_113324	Clostridium putrefaciens	0	1364	96.77	CTTACGCGTTAGCTCACGGACTTCGGGTATTGCCAACTCTCATGGTGTGACGGGCGGTGTGTACAAGGCCCGGGAACGTATTCACCGCGACATTCTGATTCGCGATTACTAGCAACTCCGGCTTCATGTAGGCGAGTTTCAGCCTACAATCCGAACTGGGACGAGTTTTTGAGTTTTGCTCCACCTTGCGATCTTGCTTCTCGTTGTACTCGCCATTGTAGCACGTGTGTAGCCCTAGACATAAGGGGCATGATGATTTGACGTCATCCCCACCTTCCTCCTGGTTAACCCAGGCAGTCTCGCTAGAGTGCTCAACTTAATGGTAGCAACTAACAATAAGGGTTGCGCTCGTTGCGGGACTTAACCCAACATCTCACGACACGAGCTGACGACAACCAT…
498	0231_D10_LAT_89_3	NR_113932	Enterococcus raffinosus	0	1414	99.65	TCC-AAAGGTTACCTCACCGACTTCGGGTGTTACAAACTCTCGTGGTGTGACGGGCGGTGTGTACAAGGCCCGGGAACGTATTCACCGCGGCGTGCTGATCCGCGATTACTAGCGATTCCGGCTTCATGTAGGCGAGTTGCAGCCTACAATCCGAACTGAGAGAAGCTTTAAGAGATTAGCTTAGCCTCGCGACTTCGCGACTCGTTGTACTTCCCATTGTAGCACGTGTGTAGCCCAGGTCATAAGGGGCATGATGATTTGACGTCATCCCCACCTTCCTCCGGTTTGTCACCGGCAGTCTCGCTAGAGTGCCCAACTAAATGATGGCAACTAACAATAAGGGTTGCGCTCGTTGCGGGACTTAACCCAACATCTCACGACACGAGCTGACGACAACC…
499	0231_D10_LAT_90	NR_113245	Clostridium sporogenes	0	1250	99.84	CGGGAACGTATTCACCGCGACATTCTGATTCGCGATTACTAGCAACTCCAGCTTCATGTAGGCGAGTTGCAGCCTACAATCCGAACTGAGATAGGTTTTATAAGTTTTGCTCCACCTCACGGTCTTGCGTCTTATTGTACCTACCATTGTAGCACGTGTGTAGCCCTGGACATAAGGGGCATGATGATTTGACGTCATCCCCACCTTCCTCCTGGTTACCCAGGCAGTCTCATTAGAGTGCTCAACTTAATGGTAGCAACTAATAACAAGGGTTGCGCTCGTTGCAGGACTTAACCTAACATCTCACGACACGAGCTGACGACAACCATGCACCACCTGTCTCCTTGCCCCGAAGGGCTTCACCTATCTCTAGGCTATGCAAGGGATGTCAAGTCCAGG…
500	0231_D10_LAT_91	NR_113245	Clostridium sporogenes	0	1365	99.85	CTTACGGTTACCTCACGGACTTCGGGTGTTACCAGCTCTCATGGTGTGACGGGCGGTGTGTACAAGGCCCGGGAACGTATTCACCGCGACATTCTGATTCGCGATTACTAGCAACTCCAGCTTCATGTAGGCGAGTTGCAGCCTACAATCCGAACTGAGATAGGTTTTATAAGTTTTGCTCCACCTCACGGTCTTGCGTCTTATTGTACCTACCATTGTAGCACGTGTGTAGCCCTGGACATAAGGGGCATGATGATTTGACGTCATCCCCACCTTCCTCCTGGTTACCCAGGCAGTCTCATTAGAGTGCTCAACTTAATGGTAGCAACTAATAACAAGGGTTGCGCTCGTTGCAGGACTTAACCTAACATCTCACGACACGAGCTGACGACAACCATG…
501	0231_D10_LAT_92	NR_113245	Clostridium sporogenes	0	1377	99.78	GCTGGCTCCTTACGGTTACCTCACGGACTTCGGGTGTTACCAGCTCTCATGGTGTGACGGGCGGTGTGTACAAGGCCCGGGAACGTATTCACCGCGACATTCTGATTCGCGATTACTAGCAACTCCAGCTTCATGTAGGCGAGTTGCAGCCTACAATCCGAACTGAGATAGGTTTTATAAGTTTTGCTCCACCTCACGGTCTTGCGTCTTATTGTACCTACCATTGTAGCACGTGTGTAGCCCTGGACATAAGGGGCATGATGATTTGACGTCATCCCCACCTTCCTCCTGGTTACCCAGGCAGTCTCATTAGAGTGCTCAACTTAATGGTAGCAACTAATAACAAGGGTTGCGCTCGTTGCAGGACTTAACCTAACATCTCACGACACGAGCTGACGA…
502	0231_D10_LAT_93	NR_025308	Virgibacillus proomii	0	1422	99.51	TTACGGTTACCTCACCGACTTCGGGTGTTACCAACTCTCGTGGTGTGACGGGCGGTGTGTACAAGACCCGGGAACGTATTCACCGCGGCATGCTGATCCGCGATTACTAGCGATTCCGGCTTCATGCAGGCGAGTTGCAGCCTGCAATCCGAACTGAGAATGGTTTTGTGGGATTTGCTTGGCCTCACGGCTTCGCTGCCCTTTGTTCCATCCATTGTAGCACGTGTGTAGCCCAGGTCATAAGGGGCATGATGATTTGACGTCATCCCCACCTTCCTCCGGTTTGTCACCGGCAGTCACCTTAGAGTGCCCAACTAAATGCTGGCAACTAAGATCAAGGGTTGCGCTCGTTGCGGGACTTAACCCAACATCTCACGACACGAGCTGACGACAACCATG…
503	0231_D10_LAT_95	NR_113245	Clostridium sporogenes	0	1355	99.78	ACGGACTTCGGGTGTTACCAGCTCTCATGGTGTGACGGGCGGTGTGTACAAGGCCCGGGAACGTATTCACCGCGACATTCTGATTCGCGATTACTAGCAACTCCAGCTTCATGTAGGCGAGTTGCAGCCTACAATCCGAACTGAGATAGGTTTTATAAGTTTTGCTCCACCTCACGGTCTTGCGTCTTATTGTACCTACCATTGTAGCACGTGTGTAGCCCTGGACATAAGGGGCATGATGATTTGACGTCATCCCCACCTTCCTCCTGGTTACCCAGGCAGTCTCATTAGAGTGCTCAACTTAATGGTAGCAACTAATAACAAGGGTTGCGCTCGTTGCAGGACTTAACCTAACATCTCACGACACGAGCTGACGACAACCATGCACCACCTGTCTCC…
504	0231_L_D15_1	NR_125591	Clostridium senegalense	0	1368	99.85	TTACGGTTACCTCACGGACTTCGGGTGTTATCGGCTCTCATGGTGTGACGGGCGGTGTGTACAAGGCCCGGGAACGTATTCACCGCGACATGCTGATTCGCGATTACTAGCAACTCCGGCTTCATGTAGGCGAGTTTCAGCCTACAATCCGAACTGGGATAGGTTTTTGAGTTTAGCTCCACCTCACGGTATTGCATCTTGTTGTACCTACCATTGTAGCACGTGTGTAGCCCTAGACATAAGGGGCATGATGATTTGACGTCATCCCCACCTTCCTCCCGGTTAACCCGGGCAGTCTCACTAGAGTGCTCAACTTAATGGTAGCAACTAATGATAAGGGTTGCGCTCGTTGCGGGACTTAACCCAACATCTCACGACACGAGCTGACGACAACCATGC…
505	0231_L_D15_2	NR_125591	Clostridium senegalense	0	1369	99.85	TTACGGTTACCTCACGGACTTCGGGTGTTATCGGCTCTCATGGTGTGACGGGCGGTGTGTACAAGGCCCGGGAACGTATTCACCGCGACATGCTGATTCGCGATTACTAGCAACTCCGGCTTCATGTAGGCGAGTTTCAGCCTACAATCCGAACTGGGATAGGTTTTTGAGTTTAGCTCCACCTCACGGTATTGCATCTTGTTGTACCTACCATTGTAGCACGTGTGTAGCCCTAGACATAAGGGGCATGATGATTTGACGTCATCCCCACCTTCCTCCCGGTTAACCCGGGCAGTCTCACTAGAGTGCTCAACTTAATGGTAGCAACTAATGATAAGGGTTGCGCTCGTTGCGGGACTTAACCCAACATCTCACGACACGAGCTGACGACAACCATGC…
506	0231_L_D15_3	NR_113899	Enterococcus avium	0	1401	100	CTCACCGACTTCGGGTGTTACAAACTCTCGTGGTGTGACGGGCGGTGTGTACAAGGCCCGGGAACGTATTCACCGCGGCGTGCTGATCCGCGATTACTAGCGATTCCGGCTTCATGTAGGCGAGTTGCAGCCTACAATCCGAACTGAGAGAAGCTTTAAGAGATTAGCTTAGCCTCGCGACTTCGCGACTCGTTGTACTTCCCATTGTAGCACGTGTGTAGCCCAGGTCATAAGGGGCATGATGATTTGACGTCATCCCCACCTTCCTCCGGTTTGTCACCGGCAGTCTCGCTAGAGTGCCCAACTAAATGATGGCAACTAACAATAAGGGTTGCGCTCGTTGCGGGACTTAACCCAACATCTCACGACACGAGCTGACGACAACCATGCACCACCTGT…
507	0231_L_D15_4	NR_125591	Clostridium senegalense	0	1365	99.93	GGTTACCTCACGGACTTCGGGTGTTATCGGCTCTCATGGTGTGACGGGCGGTGTGTACAAGGCCCGGGAACGTATTCACCGCGACATGCTGATTCGCGATTACTAGCAACTCCGGCTTCATGTAGGCGAGTTTCAGCCTACAATCCGAACTGGGATAGGTTTTTGAGTTTAGCTCCACCTCACGGTATTGCATCTTGTTGTACCTACCATTGTAGCACGTGTGTAGCCCTAGACATAAGGGGCATGATGATTTGACGTCATCCCCACCTTCCTCCCGGTTAACCCGGGCAGTCTCACTAGAGTGCTCAACTTAATGGTAGCAACTAATGATAAGGGTTGCGCTCGTTGCGGGACTTAACCCAACATCTCACGACACGAGCTGACGACAACCATGCACCA…
508	0231_L_D15_5	NR_125591	Clostridium senegalense	0	1370	99.93	CTTACGGTTACCTCACGGACTTCGGGTGTTATCGGCTCTCATGGTGTGACGGGCGGTGTGTACAAGGCCCGGGAACGTATTCACCGCGACATGCTGATTCGCGATTACTAGCAACTCCGGCTTCATGTAGGCGAGTTTCAGCCTACAATCCGAACTGGGATAGGTTTTTGAGTTTAGCTCCACCTCACGGTATTGCATCTTGTTGTACCTACCATTGTAGCACGTGTGTAGCCCTAGACATAAGGGGCATGATGATTTGACGTCATCCCCACCTTCCTCCCGGTTAACCCGGGCAGTCTCACTAGAGTGCTCAACTTAATGGTAGCAACTAATGATAAGGGTTGCGCTCGTTGCGGGACTTAACCCAACATCTCACGACACGAGCTGACGACAACCATG…
509	0231_L_D15_6	NR_125591	Clostridium senegalense	0	1360	99.93	CCTCACGGACTTCGGGTGTTATCGGCTCTCATGGTGTGACGGGCGGTGTGTACAAGGCCCGGGAACGTATTCACCGCGACATGCTGATTCGCGATTACTAGCAACTCCGGCTTCATGTAGGCGAGTTTCAGCCTACAATCCGAACTGGGATAGGTTTTTGAGTTTAGCTCCACCTCACGGTATTGCATCTTGTTGTACCTACCATTGTAGCACGTGTGTAGCCCTAGACATAAGGGGCATGATGATTTGACGTCATCCCCACCTTCCTCCCGGTTAACCCGGGCAGTCTCACTAGAGTGCTCAACTTAATGGTAGCAACTAATGATAAGGGTTGCGCTCGTTGCGGGACTTAACCCAACATCTCACGACACGAGCTGACGACAACCATGCACCACCTGT…
510	0231_L_D15_7	NR_125591	Clostridium senegalense	0	1364	99.93	GGTTACCTCACGGACTTCGGGTGTTATCGGCTCTCATGGTGTGACGGGCGGTGTGTACAAGGCCCGGGAACGTATTCACCGCGACATGCTGATTCGCGATTACTAGCAACTCCGGCTTCATGTAGGCGAGTTTCAGCCTACAATCCGAACTGGGATAGGTTTTTGAGTTTAGCTCCACCTCACGGTATTGCATCTTGTTGTACCTACCATTGTAGCACGTGTGTAGCCCTAGACATAAGGGGCATGATGATTTGACGTCATCCCCACCTTCCTCCCGGTTAACCCGGGCAGTCTCACTAGAGTGCTCAACTTAATGGTAGCAACTAATGATAAGGGTTGCGCTCGTTGCGGGACTTAACCCAACATCTCACGACACGAGCTGACGACAACCATGCACCA…
511	0231_L_D15_8	NR_113899	Enterococcus avium	0	1399	100	CACCGACTTCGGGTGTTACAAACTCTCGTGGTGTGACGGGCGGTGTGTACAAGGCCCGGGAACGTATTCACCGCGGCGTGCTGATCCGCGATTACTAGCGATTCCGGCTTCATGTAGGCGAGTTGCAGCCTACAATCCGAACTGAGAGAAGCTTTAAGAGATTAGCTTAGCCTCGCGACTTCGCGACTCGTTGTACTTCCCATTGTAGCACGTGTGTAGCCCAGGTCATAAGGGGCATGATGATTTGACGTCATCCCCACCTTCCTCCGGTTTGTCACCGGCAGTCTCGCTAGAGTGCCCAACTAAATGATGGCAACTAACAATAAGGGTTGCGCTCGTTGCGGGACTTAACCCAACATCTCACGACACGAGCTGACGACAACCATGCACCACCTGTCA…
512	0231_L_D15_9	NR_125591	Clostridium senegalense	0	1353	99.93	CGGACTTCGGGTGTTATCGGCTCTCATGGTGTGACGGGCGGTGTGTACAAGGCCCGGGAACGTATTCACCGCGACATGCTGATTCGCGATTACTAGCAACTCCGGCTTCATGTAGGCGAGTTTCAGCCTACAATCCGAACTGGGATAGGTTTTTGAGTTTAGCTCCACCTCACGGTATTGCATCTTGTTGTACCTACCATTGTAGCACGTGTGTAGCCCTAGACATAAGGGGCATGATGATTTGACGTCATCCCCACCTTCCTCCCGGTTAACCCGGGCAGTCTCACTAGAGTGCTCAACTTAATGGTAGCAACTAATGATAAGGGTTGCGCTCGTTGCGGGACTTAACCCAACATCTCACGACACGAGCTGACGACAACCATGCACCACCTGTCATCC…
513	0231_L_D15_10	NR_125591	Clostridium senegalense	0	1364	99.93	GGTTACCTCACGGACTTCGGGTGTTATCGGCTCTCATGGTGTGACGGGCGGTGTGTACAAGGCCCGGGAACGTATTCACCGCGACATGCTGATTCGCGATTACTAGCAACTCCGGCTTCATGTAGGCGAGTTTCAGCCTACAATCCGAACTGGGATAGGTTTTTGAGTTTAGCTCCACCTCACGGTATTGCATCTTGTTGTACCTACCATTGTAGCACGTGTGTAGCCCTAGACATAAGGGGCATGATGATTTGACGTCATCCCCACCTTCCTCCCGGTTAACCCGGGCAGTCTCACTAGAGTGCTCAACTTAATGGTAGCAACTAATGATAAGGGTTGCGCTCGTTGCGGGACTTAACCCAACATCTCACGACACGAGCTGACGACAACCATGCACCA…
514	0231_L_D15_11	NR_125591	Clostridium senegalense	0	1369	99.85	TTACGGTTACCTCACGGACTTCGGGTGTTATCGGCTCTCATGGTGTGACGGGCGGTGTGTACAAGGCCCGGGAACGTATTCACCGCGACATGCTGATTCGCGATTACTAGCAACTCCGGCTTCATGTAGGCGAGTTTCAGCCTACAATCCGAACTGGGATAGGTTTTTGAGTTTAGCTCCACCTCACGGTATTGCATCTTGTTGTACCTACCATTGTAGCACGTGTGTAGCCCTAGACATAAGGGGCATGATGATTTGACGTCATCCCCACCTTCCTCCCGGTTAACCCGGGCAGTCTCACTAGAGTGCTCAACTTAATGGTAGCAACTAATGATAAGGGTTGCGCTCGTTGCGGGACTTAACCCAACATCTCACGACACGAGCTGACGACAACCATGC…
515	0231_L_D15_12	NR_113899	Enterococcus avium	0	1408	100	AGGTTACCTCACCGACTTCGGGTGTTACAAACTCTCGTGGTGTGACGGGCGGTGTGTACAAGGCCCGGGAACGTATTCACCGCGGCGTGCTGATCCGCGATTACTAGCGATTCCGGCTTCATGTAGGCGAGTTGCAGCCTACAATCCGAACTGAGAGAAGCTTTAAGAGATTAGCTTAGCCTCGCGACTTCGCGACTCGTTGTACTTCCCATTGTAGCACGTGTGTAGCCCAGGTCATAAGGGGCATGATGATTTGACGTCATCCCCACCTTCCTCCGGTTTGTCACCGGCAGTCTCGCTAGAGTGCCCAACTAAATGATGGCAACTAACAATAAGGGTTGCGCTCGTTGCGGGACTTAACCCAACATCTCACGACACGAGCTGACGACAACCATGCAC…
516	0231_L_D15_13	NR_026330	Eubacterium callanderi	0	1379	99.85	TCCTTGCGGTTCTCTCACAGGCTTCGGGTGTTGCCAACTCTCGTGGTGTGACGGGCGGTGTGTACAAGACCCGGGAACGCATTCACCGCGGCATTCTGATCCGCGATTACTAGCAACTCCAACTTCATGCAGGCGAGTTGCAGCCTGCAATCCGAACTGGGATCTGTTTTAAGGGATTTGCTTCACCTCGCGGCTTCGCGGCCCTCTGTTCAGACCATTGTAGCACGTGTGTAGCCCAGGTCATAAGGGGCATGATGATTTGACGTCATCCCCACCTTCCTCCGTATTGTCTACGGCAGTCCCTCTAGAGTGCCCAACTTAATGCTGGCAACTAAAGGCAGGGGTTGCGCTCGTTGCGGGACTTAACCCAACATCTCACGACACGAGCTGACGACAACC…
517	0231_L_D15_14	NR_113899	Enterococcus avium	0	1410	99.86	TACCTCACCGACTTCGGGTGTTACAAACTCTCGTGGTGTGACGGGCGGTGTGTACAAGGCCCGGGAACGTATTCACCGCGGCGTGCTGATCCGCGATTACTAGCGATTCCGGCTTCATGTAGGCGAGTTGCAGCCTACAATCCGAACTGAGAGAAGCTTTAAGAGATTAGCTTAGCCTCGCGACTTCGCGACTCGTTGTACTTCCCATTGTAGCACGTGTGTAGCCCAGGTCATAAGGGGCATGATGATTTGACGTCATCCCCACCTTCCTCCGGTTTGTCACCGGCAGTCTCGCTAGAGTGCCCAACTAAATGATGGCAACTAACAATAAGGGTTGCGCTCGTTGCGGGACTTAACCCAACATCTCACGACACGAGCTGACGACAACCATGCACCACC…
518	0231_L_D15_15	NR_026330	Eubacterium callanderi	0	1365	99.93	TCCTTGCGGTTCTCTCACAGGCTTCGGGTGTTGCCAACTCTCGTGGTGTGACGGGCGGTGTGTACAAGACCCGGGAACGCATTCACCGCGGCATTCTGATCCGCGATTACTAGCAACTCCAACTTCATGCAGGCGAGTTGCAGCCTGCAATCCGAACTGGGATCTGTTTTAAGGGATTTGCTTCACCTCGCGGCTTCGCGGCCCTCTGTTCAGACCATTGTAGCACGTGTGTAGCCCAGGTCATAAGGGGCATGATGATTTGACGTCATCCCCACCTTCCTCCGTATTGTCTACGGCAGTCCCTCTAGAGTGCCCAACTTAATGCTGGCAACTAAAGGCAGGGGTTGCGCTCGTTGCGGGACTTAACCCAACATCTCACGACACGAGCTGACGACAACC…
519	0231_L_D15_16	NR_113245	Clostridium sporogenes	0	1372	99.71	TCCTTACGGTTACCTCACGGACTTCGGGTGTTACCAGCTCTCATGGTGTGACGGGCGGTGTGTACAAGGCCCGGGAACGTATTCACCGCGACATTCTGATTCGCGATTACTAGCAACTCCAGCTTCATGTAGGCGAGTTGCAGCCTACAATCCGAACTGAGATAGGTTTTATAAGTTTTGCTCCACCTCACGGTCTTGCGTCTTATTGTACCTACCATTGTAGCACGTGTGTAGCCCTGGACATAAGGGGCATGATGATTTGACGTCATCCCCACCTTCCTCCTGGTTACCCAGGCAGTCTCATTAGAGTGCTCAACTTAATGGTAGCAACTAATAACAAGGGTTGCGCTCGTTGCAGGACTTAACCTAACATCTCACGACACGAGCTGACGACAACCA…
520	0231_L_D15_17	NR_026330	Eubacterium callanderi	0	1366	99.93	GTCCTTGCGGTTCTCTCACAGGCTTCGGGTGTTGCCAACTCTCGTGGTGTGACGGGCGGTGTGTACAAGACCCGGGAACGCATTCACCGCGGCATTCTGATCCGCGATTACTAGCAACTCCAACTTCATGCAGGCGAGTTGCAGCCTGCAATCCGAACTGGGATCTGTTTTAAGGGATTTGCTTCACCTCGCGGCTTCGCGGCCCTCTGTTCAGACCATTGTAGCACGTGTGTAGCCCAGGTCATAAGGGGCATGATGATTTGACGTCATCCCCACCTTCCTCCGTATTGTCTACGGCAGTCCCTCTAGAGTGCCCAACTTAATGCTGGCAACTAAAGGCAGGGGTTGCGCTCGTTGCGGGACTTAACCCAACATCTCACGACACGAGCTGACGACAAC…
521	0231_L_D15_18	NR_113899	Enterococcus avium	0	1397	100	TACCTCACCGACTTCGGGTGTTACAAACTCTCGTGGTGTGACGGGCGGTGTGTACAAGGCCCGGGAACGTATTCACCGCGGCGTGCTGATCCGCGATTACTAGCGATTCCGGCTTCATGTAGGCGAGTTGCAGCCTACAATCCGAACTGAGAGAAGCTTTAAGAGATTAGCTTAGCCTCGCGACTTCGCGACTCGTTGTACTTCCCATTGTAGCACGTGTGTAGCCCAGGTCATAAGGGGCATGATGATTTGACGTCATCCCCACCTTCCTCCGGTTTGTCACCGGCAGTCTCGCTAGAGTGCCCAACTAAATGATGGCAACTAACAATAAGGGTTGCGCTCGTTGCGGGACTTAACCCAACATCTCACGACACGAGCTGACGACAACCATGCACCACC…
522	0231_L_D15_19	NR_113899	Enterococcus avium	0	1396	99.93	CTCACCGACTTCGGGTGTTACAAACTCTCGTGGTGTGACGGGCGGTGTGTACAAGGCCCGGGAACGTATTCACCGCGGCGTGCTGATCCGCGATTACTAGCGATTCCGGCTTCATGTAGGCGAGTTGCAGCCTACAATCCGAACTGAGAGAAGCTTTAAGAGATTAGCTTAGCCTCGCGACTTCGCGACTCGTTGTACTTCCCATTGTAGCACGTGTGTAGCCCAGGTCATAAGGGGCATGATGATTTGACGTCATCCCCACCTTCCTCCGGTTTGTCACCGGCAGTCTCGCTAGAGTGCCCAACTAAATGATGGCAACTAACAATAAGGGTTGCGCTCGTTGCGGGACTTAACCCAACATCTCACGACACGAGCTGACGACAACCATGCACCACCTGT…
523	0231_L_D15_20	NR_026330	Eubacterium callanderi	0	1365	99.93	TCCTTGCGGTTCTCTCACAGGCTTCGGGTGTTGCCAACTCTCGTGGTGTGACGGGCGGTGTGTACAAGACCCGGGAACGCATTCACCGCGGCATTCTGATCCGCGATTACTAGCAACTCCAACTTCATGCAGGCGAGTTGCAGCCTGCAATCCGAACTGGGATCTGTTTTAAGGGATTTGCTTCACCTCGCGGCTTCGCGGCCCTCTGTTCAGACCATTGTAGCACGTGTGTAGCCCAGGTCATAAGGGGCATGATGATTTGACGTCATCCCCACCTTCCTCCGTATTGTCTACGGCAGTCCCTCTAGAGTGCCCAACTTAATGCTGGCAACTAAAGGCAGGGGTTGCGCTCGTTGCGGGACTTAACCCAACATCTCACGACACGAGCTGACGACAACC…
524	0231_L_D15_21	NR_115885	Peptoniphilus gorbachii	0	1348	96.96	TTGCTCACAGGCTTCGGGTATTACAAGCTCCCATGGTGTGACGGGCGGTGTGTACAAGACCCGGGAACGCATTCACCGCAGCATTCTGATCTGCGATTACTAGCAACTCCATCTTCATGTTCTCGAGTTGCAGAGAACAATCCGAACTGAGAAAGGCTTTTTGAGGTTTGCTCACCTTCGCAGGGTCGCTTCCCTTTGTACCTTCCATTGTAGCACGTGTGTAGCCCAGGGCATAAAGGGCATGATGATTTGACGTCATCCCCACCTTCCTCCGATTTATCATCGGCAGTCTCTTTAGAGTCCCCATCCTAAATGCTGGTAACTAAAGATAAGGGTTGCGCTCGTTGCGGGACTTAACCCAACATCTCACGACACGAGCTGACGACAACCATGCACCAC…
525	0231_L_D15_22	NR_125591	Clostridium senegalense	0	1359	100	GGTTACCTCACGGACTTCGGGTGTTATCGGCTCTCATGGTGTGACGGGCGGTGTGTACAAGGCCCGGGAACGTATTCACCGCGACATGCTGATTCGCGATTACTAGCAACTCCGGCTTCATGTAGGCGAGTTTCAGCCTACAATCCGAACTGGGATAGGTTTTTGAGTTTAGCTCCACCTCACGGTATTGCATCTTGTTGTACCTACCATTGTAGCACGTGTGTAGCCCTAGACATAAGGGGCATGATGATTTGACGTCATCCCCACCTTCCTCCCGGTTAACCCGGGCAGTCTCACTAGAGTGCTCAACTTAATGGTAGCAACTAATGATAAGGGTTGCGCTCGTTGCGGGACTTAACCCAACATCTCACGACACGAGCTGACGACAACCATGCACCA…
526	0231_L_D15_23	NR_113899	Enterococcus avium	0	1406	99.93	TCCAAAGGTTACCTCACCGACTTCGGGTGTTACAAACTCTCGTGGTGTGACGGGCGGTGTGTACAAGGCCCGGGAACGTATTCACCGCGGCGTGCTGATCCGCGATTACTAGCGATTCCGGCTTCATGTAGGCGAGTTGCAGCCTACAATCCGAACTGAGAGAAGCTTTAAGAGATTAGCTTAGCCTCGCGACTTCGCGACTCGTTGTACTTCCCATTGTAGCACGTGTGTAGCCCAGGTCATAAGGGGCATGATGATTTGACGTCATCCCCACCTTCCTCCGGTTTGTCACCGGCAGTCTCGCTAGAGTGCCCAACTAAATGATGGCAACTAACAATAAGGGTTGCGCTCGTTGCGGGACTTAACCCAACATCTCACGACACGAGCTGACGACAACCA…
527	0231_L_D15_24	NR_115765	Enterococcus faecalis	0	1402	100	GGTTACCTCACCGACTTCGGGTGTTACAAACTCTCGTGGTGTGACGGGCGGTGTGTACAAGGCCCGGGAACGTATTCACCGCGGCGTGCTGATCCGCGATTACTAGCGATTCCGGCTTCATGCAGGCGAGTTGCAGCCTGCAATCCGAACTGAGAGAAGCTTTAAGAGATTTGCATGACCTCGCGGTCTAGCGACTCGTTGTACTTCCCATTGTAGCACGTGTGTAGCCCAGGTCATAAGGGGCATGATGATTTGACGTCATCCCCACCTTCCTCCGGTTTGTCACCGGCAGTCTCGCTAGAGTGCCCAACTAAATGATGGCAACTAACAATAAGGGTTGCGCTCGTTGCGGGACTTAACCCAACATCTCACGACACGAGCTGACGACAACCATGCACC…
528	0231_D28_D2_L_1	NR_113323	[Clostridium] bifermentans	0	1329	99.92	AGGTTAGCTAACCGGCTTCGGGCGCCCCCAACTTCCATGGTGTGACGGGCGGTGTGTACAAGACCCGGGAACGCATTCACCGCAGCATTCTGATCTGCGATTACTAGTAACTCCAGCTTCATGTAGGCGAGTTTCAGCCTACAATCCGAACTGAGAATGGCTTTAAGGGATTAGCTCCACCTCGCGGCTTGGCAACCCTCTGTACCACCCATTGTAGCACGTGTGTAGCCCTAAGCATAAGGGGCATGATGATTTGACGTCATCCCCACCTTCCTCCGAGTTATCCTCGGCAGTCCCTCTAGAGTGCCCAACTTAATGCTGGCAACTAAAGGCAAGGGTTGCGCTCGTTGCGGGACTTAACCCAACATCTCACGACACGAGCTGACGACAACCATGCAC…
529	0231_D28_D2_L_2	NR_113245	Clostridium sporogenes	0	1361	99.78	CGGTTACCTCACGGACTTCGGGTGTTACCAGCTCTCATGGTGTGACGGGCGGTGTGTACAAGGCCCGGGAACGTATTCACCGCGACATTCTGATTCGCGATTACTAGCAACTCCAGCTTCATGTAGGCGAGTTGCAGCCTACAATCCGAACTGAGATAGGTTTTATAAGTTTTGCTCCACCTCACGGTCTTGCGTCTTATTGTACCTACCATTGTAGCACGTGTGTAGCCCTGGACATAAGGGGCATGATGATTTGACGTCATCCCCACCTTCCTCCTGGTTACCCAGGCAGTCTCATTAGAGTGCTCAACTTAATGGTAGCAACTAATAACAAGGGTTGCGCTCGTTGCAGGACTTAACCTAACATCTCACGACACGAGCTGACGACAACCATGCACC…
530	0231_D28_D2_L_3	NR_113323	[Clostridium] bifermentans	0	1340	100	AAGGTTAGCTAACCGGCTTCGGGCGCCCCCAACTTCCATGGTGTGACGGGCGGTGTGTACAAGACCCGGGAACGCATTCACCGCAGCATTCTGATCTGCGATTACTAGTAACTCCAGCTTCATGTAGGCGAGTTTCAGCCTACAATCCGAACTGAGAATGGCTTTAAGGGATTAGCTCCACCTCGCGGCTTGGCAACCCTCTGTACCACCCATTGTAGCACGTGTGTAGCCCTAAGCATAAGGGGCATGATGATTTGACGTCATCCCCACCTTCCTCCGAGTTATCCTCGGCAGTCCCTCTAGAGTGCCCAACTTAATGCTGGCAACTAAAGGCAAGGGTTGCGCTCGTTGCGGGACTTAACCCAACATCTCACGACACGAGCTGACGACAACCATGCA…
531	0231_D28_D2_L_4	NR_104729	[Clostridium] mangenotii	0	1328	99.4	AGGGTTAGATAATCGGCTTCGGGTGTTTCCAACTTCCGTGGTGTGACGGGCGGTGTGTACAAGACCCGGGAACGCATTCACCGCAGCATTCTGATCTGCGATTACTAGTAACTCCAGCTTCATGTGGGCGAGTTTCAGCCCACAATCCGAACTGAGAATGGCTTTAAGGGATTGGCATGACCTTACGGTTTAGCAGCCCTCTGTACCACCCATTGTAGCACGTGTGTAGCCCTAAGCATAAGGGGCATGATGATTTGACGTCATCCCCACCTTCCTCCAGGTTATCCCTGGCAGTCTCTCTAGAGTGCCCAACTTAATGATGGCAACTAAAGACAAGGGTTGCGCTCGTTGCGGGACTTAACCCAACATCTCACGACACGAGCTGACGACAACCATGCA…
532	0231_D28_D2_L_5	NR_113245	Clostridium sporogenes	0	1330	99.85	TACGGTTACCTCACGGACTTCGGGTGTTACCAGCTCTCATGGTGTGACGGGCGGTGTGTACAAGGCCCGGGAACGTATTCACCGCGACATTCTGATTCGCGATTACTAGCAACTCCAGCTTCATGTAGGCGAGTTGCAGCCTACAATCCGAACTGAGATAGGTTTTATAAGTTTTGCTCCACCTCACGGTCTTGCGTCTTATTGTACCTACCATTGTAGCACGTGTGTAGCCCTGGACATAAGGGGCATGATGATTTGACGTCATCCCCACCTTCCTCCTGGTTACCCAGGCAGTCTCATTAGAGTGCTCAACTTAATGGTAGCAACTAATAACAAGGGTTGCGCTCGTTGCAGGACTTAACCTAACATCTCACGACACGAGCTGACGACAACCATGCA…
533	0231_D28_D2_L_6	NR_113245	Clostridium sporogenes	0	1337	99.85	CTTACGGTTACCTCACGGACTTCGGGTGTTACCAGCTCTCATGGTGTGACGGGCGGTGTGTACAAGGCCCGGGAACGTATTCACCGCGACATTCTGATTCGCGATTACTAGCAACTCCAGCTTCATGTAGGCGAGTTGCAGCCTACAATCCGAACTGAGATAGGTTTTATAAGTTTTGCTCCACCTCACGGTCTTGCGTCTTATTGTACCTACCATTGTAGCACGTGTGTAGCCCTGGACATAAGGGGCATGATGATTTGACGTCATCCCCACCTTCCTCCTGGTTACCCAGGCAGTCTCATTAGAGTGCTCAACTTAATGGTAGCAACTAATAACAAGGGTTGCGCTCGTTGCAGGACTTAACCTAACATCTCACGACACGAGCTGACGACAACCATG…
534	0231_D28_D2_L_7	NR_113245	Clostridium sporogenes	0	1356	99.78	GGCTCCTTACGGTTACCTCACGGACTTCGGGTGTTACCAGCTCTCATGGTGTGACGGGCGGTGTGTACAAGGCCCGGGAACGTATTCACCGCGACATTCTGATTCGCGATTACTAGCAACTCCAGCTTCATGTAGGCGAGTTGCAGCCTACAATCCGAACTGAGATAGGTTTTATAAGTTTTGCTCCACCTCACGGTCTTGCGTCTTATTGTACCTACCATTGTAGCACGTGTGTAGCCCTGGACATAAGGGGCATGATGATTTGACGTCATCCCCACCTTCCTCCTGGTTACCCAGGCAGTCTCATTAGAGTGCTCAACTTAATGGTAGCAACTAATAACAAGGGTTGCGCTCGTTGCAGGACTTAACCTAACATCTCACGACACGAGCTGACGACAA…
535	0231_D28_D2_L_8	NR_113245	Clostridium sporogenes	0	1364	99.85	TTACGGTTACCTCACGGACTTCGGGTGTTACCAGCTCTCATGGTGTGACGGGCGGTGTGTACAAGGCCCGGGAACGTATTCACCGCGACATTCTGATTCGCGATTACTAGCAACTCCAGCTTCATGTAGGCGAGTTGCAGCCTACAATCCGAACTGAGATAGGTTTTATAAGTTTTGCTCCACCTCACGGTCTTGCGTCTTATTGTACCTACCATTGTAGCACGTGTGTAGCCCTGGACATAAGGGGCATGATGATTTGACGTCATCCCCACCTTCCTCCTGGTTACCCAGGCAGTCTCATTAGAGTGCTCAACTTAATGGTAGCAACTAATAACAAGGGTTGCGCTCGTTGCAGGACTTAACCTAACATCTCACGACACGAGCTGACGACAACCATGC…
536	0231_D28_D2_L_9	NR_113245	Clostridium sporogenes	0	1366	99.71	CTTACGGTTACCTCACGGACTTCGGGTGTTACCAGCTCTCATGGTGTGACGGGCGGTGTGTACAAGGCCCGGGAACGTATTCACCGCGACATTCTGATTCGCGATTACTAGCAACTCCAGCTTCATGTAGGCGAGTTGCAGCCTACAATCCGAACTGAGATAGGTTTTATAAGTTTTGCTCCACCTCACGGTCTTGCGTCTTATTGTACCTACCATTGTAGCACGTGTGTAGCCCTGGACATAAGGGGCATGATGATTTGACGTCATCCCCACCTTCCTCCTGGTTACCCAGGCAGTCTCATTAGAGTGCTCAACTTAATGGTAGCAACTAATAACAAGGGTTGCGCTCGTTGCAGGACTTAACCTAACATCTCACGACACGAGCTGACGACAACCATG…
537	0231_D28_D2_L_10	NR_113245	Clostridium sporogenes	0	1327	99.85	TTACGGTTACCTCACGGACTTCGGGTGTTACCAGCTCTCATGGTGTGACGGGCGGTGTGTACAAGGCCCGGGAACGTATTCACCGCGACATTCTGATTCGCGATTACTAGCAACTCCAGCTTCATGTAGGCGAGTTGCAGCCTACAATCCGAACTGAGATAGGTTTTATAAGTTTTGCTCCACCTCACGGTCTTGCGTCTTATTGTACCTACCATTGTAGCACGTGTGTAGCCCTGGACATAAGGGGCATGATGATTTGACGTCATCCCCACCTTCCTCCTGGTTACCCAGGCAGTCTCATTAGAGTGCTCAACTTAATGGTAGCAACTAATAACAAGGGTTGCGCTCGTTGCAGGACTTAACCTAACATCTCACGACACGAGCTGACGACAACCATGC…
538	0231_D28_D2_L_11	NR_113245	Clostridium sporogenes	0	1338	99.78	CTTACGGTTACCTCACGGACTTCGGGTGTTACCAGCTCTCATGGTGTGACGGGCGGTGTGTACAAGGCCCGGGAACGTATTCACCGCGACATTCTGATTCGCGATTACTAGCAACTCCAGCTTCATGTAGGCGAGTTGCAGCCTACAATCCGAACTGAGATAGGTTTTATAAGTTTTGCTCCACCTCACGGTCTTGCGTCTTATTGTACCTACCATTGTAGCACGTGTGTAGCCCTGGACATAAGGGGCATGATGATTTGACGTCATCCCCACCTTCCTCCTGGTTACCCAGGCAGTCTCATTAGAGTGCTCAACTTAATGGTAGCAACTAATAACAAGGGTTGCGCTCGTTGCAGGACTTAACCTAACATCTCACGACACGAGCTGACGACAACCATG…
539	0231_D28_D2_L_12	NR_125591	Clostridium senegalense	0	1349	99.93	TTACGGTTACCTCACGGACTTCGGGTGTTATCGGCTCTCATGGTGTGACGGGCGGTGTGTACAAGGCCCGGGAACGTATTCACCGCGACATGCTGATTCGCGATTACTAGCAACTCCGGCTTCATGTAGGCGAGTTTCAGCCTACAATCCGAACTGGGATAGGTTTTTGAGTTTAGCTCCACCTCACGGTATTGCATCTTGTTGTACCTACCATTGTAGCACGTGTGTAGCCCTAGACATAAGGGGCATGATGATTTGACGTCATCCCCACCTTCCTCCCGGTTAACCCGGGCAGTCTCACTAGAGTGCTCAACTTAATGGTAGCAACTAATGATAAGGGTTGCGCTCGTTGCGGGACTTAACCCAACATCTCACGACACGAGCTGACGACAACCATGC…
540	0231_D28_D2_L_13	NR_113245	Clostridium sporogenes	0	1363	99.85	TACGGTTACCTCACGGACTTCGGGTGTTACCAGCTCTCATGGTGTGACGGGCGGTGTGTACAAGGCCCGGGAACGTATTCACCGCGACATTCTGATTCGCGATTACTAGCAACTCCAGCTTCATGTAGGCGAGTTGCAGCCTACAATCCGAACTGAGATAGGTTTTATAAGTTTTGCTCCACCTCACGGTCTTGCGTCTTATTGTACCTACCATTGTAGCACGTGTGTAGCCCTGGACATAAGGGGCATGATGATTTGACGTCATCCCCACCTTCCTCCTGGTTACCCAGGCAGTCTCATTAGAGTGCTCAACTTAATGGTAGCAACTAATAACAAGGGTTGCGCTCGTTGCAGGACTTAACCTAACATCTCACGACACGAGCTGACGACAACCATGCA…
541	0231_D28_D2_L_14	NR_113245	Clostridium sporogenes	0	1351	99.85	CTTACGGTTACCTCACGGACTTCGGGTGTTACCAGCTCTCATGGTGTGACGGGCGGTGTGTACAAGGCCCGGGAACGTATTCACCGCGACATTCTGATTCGCGATTACTAGCAACTCCAGCTTCATGTAGGCGAGTTGCAGCCTACAATCCGAACTGAGATAGGTTTTATAAGTTTTGCTCCACCTCACGGTCTTGCGTCTTATTGTACCTACCATTGTAGCACGTGTGTAGCCCTGGACATAAGGGGCATGATGATTTGACGTCATCCCCACCTTCCTCCTGGTTACCCAGGCAGTCTCATTAGAGTGCTCAACTTAATGGTAGCAACTAATAACAAGGGTTGCGCTCGTTGCAGGACTTAACCTAACATCTCACGACACGAGCTGACGACAACCATG…
542	0231_D28_D2_L_15	NR_113245	Clostridium sporogenes	0	1332	99.85	CTTACGGTTACCTCACGGACTTCGGGTGTTACCAGCTCTCATGGTGTGACGGGCGGTGTGTACAAGGCCCGGGAACGTATTCACCGCGACATTCTGATTCGCGATTACTAGCAACTCCAGCTTCATGTAGGCGAGTTGCAGCCTACAATCCGAACTGAGATAGGTTTTATAAGTTTTGCTCCACCTCACGGTCTTGCGTCTTATTGTACCTACCATTGTAGCACGTGTGTAGCCCTGGACATAAGGGGCATGATGATTTGACGTCATCCCCACCTTCCTCCTGGTTACCCAGGCAGTCTCATTAGAGTGCTCAACTTAATGGTAGCAACTAATAACAAGGGTTGCGCTCGTTGCAGGACTTAACCTAACATCTCACGACACGAGCTGACGACAACCATG…
543	0231_D28_D2_L_16	NR_113245	Clostridium sporogenes	0	1345	99.63	GGTTACCTCACGGACTTCGGGTGTTACCAGCTCTCATGGTGTGACGGGCGGTGTGTACAAGGCCCGGGAACGTATTCACCGCGACATTCTGATTCGCGATTACTAGCAACTCCAGCTTCATGTAGGCGAGTTGCAGCCTACAATCCGAACTGAGATAGGTTTTATAAGTTTTGCTCCACCTCACGGTCTTGCGTCTTATTGTACCTACCATTGTAGCACGTGTGTAGCCCTGGACATAAGGGGCATGATGATTTGACGTCATCCCCACCTTCCTCCTGGTTACCCAGGCAGTCTCATTAGAGTGCTCAACTTAATGGTAGCAACTAATAACAAGGGTTGCGCTCGTTGCAGGACTTAACCTAACATCTCACGACACGAGCTGACGACAACCATGCACCA…
544	0231_D28_D2_L_17	NR_113245	Clostridium sporogenes	0	1352	99.85	TCCTTACGGTTACCTCACGGACTTCGGGTGTTACCAGCTCTCATGGTGTGACGGGCGGTGTGTACAAGGCCCGGGAACGTATTCACCGCGACATTCTGATTCGCGATTACTAGCAACTCCAGCTTCATGTAGGCGAGTTGCAGCCTACAATCCGAACTGAGATAGGTTTTATAAGTTTTGCTCCACCTCACGGTCTTGCGTCTTATTGTACCTACCATTGTAGCACGTGTGTAGCCCTGGACATAAGGGGCATGATGATTTGACGTCATCCCCACCTTCCTCCTGGTTACCCAGGCAGTCTCATTAGAGTGCTCAACTTAATGGTAGCAACTAATAACAAGGGTTGCGCTCGTTGCAGGACTTAACCTAACATCTCACGACACGAGCTGACGACAACCA…
545	0231_D28_D2_L_18	NR_113245	Clostridium sporogenes	0	1352	99.85	TCCTTACGGTTACCTCACGGACTTCGGGTGTTACCAGCTCTCATGGTGTGACGGGCGGTGTGTACAAGGCCCGGGAACGTATTCACCGCGACATTCTGATTCGCGATTACTAGCAACTCCAGCTTCATGTAGGCGAGTTGCAGCCTACAATCCGAACTGAGATAGGTTTTATAAGTTTTGCTCCACCTCACGGTCTTGCGTCTTATTGTACCTACCATTGTAGCACGTGTGTAGCCCTGGACATAAGGGGCATGATGATTTGACGTCATCCCCACCTTCCTCCTGGTTACCCAGGCAGTCTCATTAGAGTGCTCAACTTAATGGTAGCAACTAATAACAAGGGTTGCGCTCGTTGCAGGACTTAACCTAACATCTCACGACACGAGCTGACGACAACCA…
546	0231_D28_D2_L_19	NR_113245	Clostridium sporogenes	0	1326	99.85	GGTTACCTCACGGACTTCGGGTGTTACCAGCTCTCATGGTGTGACGGGCGGTGTGTACAAGGCCCGGGAACGTATTCACCGCGACATTCTGATTCGCGATTACTAGCAACTCCAGCTTCATGTAGGCGAGTTGCAGCCTACAATCCGAACTGAGATAGGTTTTATAAGTTTTGCTCCACCTCACGGTCTTGCGTCTTATTGTACCTACCATTGTAGCACGTGTGTAGCCCTGGACATAAGGGGCATGATGATTTGACGTCATCCCCACCTTCCTCCTGGTTACCCAGGCAGTCTCATTAGAGTGCTCAACTTAATGGTAGCAACTAATAACAAGGGTTGCGCTCGTTGCAGGACTTAACCTAACATCTCACGACACGAGCTGACGACAACCATGCACCA…
547	0231_D28_D2_L_20	NR_113245	Clostridium sporogenes	0	1354	99.85	GCTCCTTACGGTTACCTCACGGACTTCGGGTGTTACCAGCTCTCATGGTGTGACGGGCGGTGTGTACAAGGCCCGGGAACGTATTCACCGCGACATTCTGATTCGCGATTACTAGCAACTCCAGCTTCATGTAGGCGAGTTGCAGCCTACAATCCGAACTGAGATAGGTTTTATAAGTTTTGCTCCACCTCACGGTCTTGCGTCTTATTGTACCTACCATTGTAGCACGTGTGTAGCCCTGGACATAAGGGGCATGATGATTTGACGTCATCCCCACCTTCCTCCTGGTTACCCAGGCAGTCTCATTAGAGTGCTCAACTTAATGGTAGCAACTAATAACAAGGGTTGCGCTCGTTGCAGGACTTAACCTAACATCTCACGACACGAGCTGACGACAAC…
548	0231_D28_D2_L_21	NR_113245	Clostridium sporogenes	0	1356	99.85	TCCTTACGGTTACCTCACGGACTTCGGGTGTTACCAGCTCTCATGGTGTGACGGGCGGTGTGTACAAGGCCCGGGAACGTATTCACCGCGACATTCTGATTCGCGATTACTAGCAACTCCAGCTTCATGTAGGCGAGTTGCAGCCTACAATCCGAACTGAGATAGGTTTTATAAGTTTTGCTCCACCTCACGGTCTTGCGTCTTATTGTACCTACCATTGTAGCACGTGTGTAGCCCTGGACATAAGGGGCATGATGATTTGACGTCATCCCCACCTTCCTCCTGGTTACCCAGGCAGTCTCATTAGAGTGCTCAACTTAATGGTAGCAACTAATAACAAGGGTTGCGCTCGTTGCAGGACTTAACCTAACATCTCACGACACGAGCTGACGACAACCA…
549	0231_D28_D2_L_22	NR_113245	Clostridium sporogenes	0	1336	99.78	TACGGTTACCTCACGGACTTCGGGTGTTACCAGCTCTCATGGTGTGACGGGCGGTGTGTACAAGGCCCGGGAACGTATTCACCGCGACATTCTGATTCGCGATTACTAGCAACTCCAGCTTCATGTAGGCGAGTTGCAGCCTACAATCCGAACTGAGATAGGTTTTATAAGTTTTGCTCCACCTCACGGTCTTGCGTCTTATTGTACCTACCATTGTAGCACGTGTGTAGCCCTGGACATAAGGGGCATGATGATTTGACGTCATCCCCACCTTCCTCCTGGTTACCCAGGCAGTCTCATTAGAGTGCTCAACTTAATGGTAGCAACTAATAACAAGGGTTGCGCTCGTTGCAGGACTTAACCTAACATCTCACGACACGAGCTGACGACAACCATGCA…
550	0231_D28_D2_L_23	NR_113245	Clostridium sporogenes	0	1375	99.78	CGCTGGCTCCTTACGGTTACCTCACGGACTTCGGGTGTTACCAGCTCTCATGGTGTGACGGGCGGTGTGTACAAGGCCCGGGAACGTATTCACCGCGACATTCTGATTCGCGATTACTAGCAACTCCAGCTTCATGTAGGCGAGTTGCAGCCTACAATCCGAACTGAGATAGGTTTTATAAGTTTTGCTCCACCTCACGGTCTTGCGTCTTATTGTACCTACCATTGTAGCACGTGTGTAGCCCTGGACATAAGGGGCATGATGATTTGACGTCATCCCCACCTTCCTCCTGGTTACCCAGGCAGTCTCATTAGAGTGCTCAACTTAATGGTAGCAACTAATAACAAGGGTTGCGCTCGTTGCAGGACTTAACCTAACATCTCACGACACGAGCTGACG…
551	0231_D28_D2_L_24	NR_113245	Clostridium sporogenes	0	1345	99.85	GGTTACCTCACGGACTTCGGGTGTTACCAGCTCTCATGGTGTGACGGGCGGTGTGTACAAGGCCCGGGAACGTATTCACCGCGACATTCTGATTCGCGATTACTAGCAACTCCAGCTTCATGTAGGCGAGTTGCAGCCTACAATCCGAACTGAGATAGGTTTTATAAGTTTTGCTCCACCTCACGGTCTTGCGTCTTATTGTACCTACCATTGTAGCACGTGTGTAGCCCTGGACATAAGGGGCATGATGATTTGACGTCATCCCCACCTTCCTCCTGGTTACCCAGGCAGTCTCATTAGAGTGCTCAACTTAATGGTAGCAACTAATAACAAGGGTTGCGCTCGTTGCAGGACTTAACCTAACATCTCACGACACGAGCTGACGACAACCATGCACCA…
552	0231_D28_D2_L_25	NR_113245	Clostridium sporogenes	0	1349	99.85	TTACGGTTACCTCACGGACTTCGGGTGTTACCAGCTCTCATGGTGTGACGGGCGGTGTGTACAAGGCCCGGGAACGTATTCACCGCGACATTCTGATTCGCGATTACTAGCAACTCCAGCTTCATGTAGGCGAGTTGCAGCCTACAATCCGAACTGAGATAGGTTTTATAAGTTTTGCTCCACCTCACGGTCTTGCGTCTTATTGTACCTACCATTGTAGCACGTGTGTAGCCCTGGACATAAGGGGCATGATGATTTGACGTCATCCCCACCTTCCTCCTGGTTACCCAGGCAGTCTCATTAGAGTGCTCAACTTAATGGTAGCAACTAATAACAAGGGTTGCGCTCGTTGCAGGACTTAACCTAACATCTCACGACACGAGCTGACGACAACCATGC…
553	0231_D28_D2_L_26	NR_113245	Clostridium sporogenes	0	1326	99.7	ACGGTTACCTCACGGACTTCGGGTGTTACCAGCTCTCATGGTGTGACGGGCGGTGTGTACAAGGCCCGGGAACGTATTCACCGCGACATTCTGATTCGCGATTACTAGCAACTCCAGCTTCATGTAGGCGAGTTGCAGCCTACAATCCGAACTGAGATAGGTTTTATAAGTTTTGCTCCACCTCACGGTCTTGCGTCTTATTGTACCTACCATTGTAGCACGTGTGTAGCCCTGGACATAAGGGGCATGATGATTTGACGTCATCCCCACCTTCCTCCTGGTTACCCAGGCAGTCTCATTAGAGTGCTCAACTTAATGGTAGCAACTAATAACAAGGGTTGCGCTCGTTGCAGGACTTAACCTAACATCTCACGACACGAGCTGACGACAACCATGCAC…
554	0231_D28_D2_L_27	NR_113245	Clostridium sporogenes	0	1331	99.85	TTACGGTTACCTCACGGACTTCGGGTGTTACCAGCTCTCATGGTGTGACGGGCGGTGTGTACAAGGCCCGGGAACGTATTCACCGCGACATTCTGATTCGCGATTACTAGCAACTCCAGCTTCATGTAGGCGAGTTGCAGCCTACAATCCGAACTGAGATAGGTTTTATAAGTTTTGCTCCACCTCACGGTCTTGCGTCTTATTGTACCTACCATTGTAGCACGTGTGTAGCCCTGGACATAAGGGGCATGATGATTTGACGTCATCCCCACCTTCCTCCTGGTTACCCAGGCAGTCTCATTAGAGTGCTCAACTTAATGGTAGCAACTAATAACAAGGGTTGCGCTCGTTGCAGGACTTAACCTAACATCTCACGACACGAGCTGACGACAACCATGC…
555	0231_D28_D2_L_28	NR_113245	Clostridium sporogenes	0	1360	99.85	TGGCTCCTTACGGTTACCTCACGGACTTCGGGTGTTACCAGCTCTCATGGTGTGACGGGCGGTGTGTACAAGGCCCGGGAACGTATTCACCGCGACATTCTGATTCGCGATTACTAGCAACTCCAGCTTCATGTAGGCGAGTTGCAGCCTACAATCCGAACTGAGATAGGTTTTATAAGTTTTGCTCCACCTCACGGTCTTGCGTCTTATTGTACCTACCATTGTAGCACGTGTGTAGCCCTGGACATAAGGGGCATGATGATTTGACGTCATCCCCACCTTCCTCCTGGTTACCCAGGCAGTCTCATTAGAGTGCTCAACTTAATGGTAGCAACTAATAACAAGGGTTGCGCTCGTTGCAGGACTTAACCTAACATCTCACGACACGAGCTGACGACA…
556	0231_D28_D2_L_29	NR_113245	Clostridium sporogenes	0	1350	99.78	TTACGGTTACCTCACGGACTTCGGGTGTTACCAGCTCTCATGGTGTGACGGGCGGTGTGTACAAGGCCCGGGAACGTATTCACCGCGACATTCTGATTCGCGATTACTAGCAACTCCAGCTTCATGTAGGCGAGTTGCAGCCTACAATCCGAACTGAGATAGGTTTTATAAGTTTTGCTCCACCTCACGGTCTTGCGTCTTATTGTACCTACCATTGTAGCACGTGTGTAGCCCTGGACATAAGGGGCATGATGATTTGACGTCATCCCCACCTTCCTCCTGGTTACCCAGGCAGTCTCATTAGAGTGCTCAACTTAATGGTAGCAACTAATAACAAGGGTTGCGCTCGTTGCAGGACTTAACCTAACATCTCACGACACGAGCTGACGACAACCATGC…
557	0231_D28_D2_L_30	NR_113245	Clostridium sporogenes	0	1337	99.85	CTTACGGTTACCTCACGGACTTCGGGTGTTACCAGCTCTCATGGTGTGACGGGCGGTGTGTACAAGGCCCGGGAACGTATTCACCGCGACATTCTGATTCGCGATTACTAGCAACTCCAGCTTCATGTAGGCGAGTTGCAGCCTACAATCCGAACTGAGATAGGTTTTATAAGTTTTGCTCCACCTCACGGTCTTGCGTCTTATTGTACCTACCATTGTAGCACGTGTGTAGCCCTGGACATAAGGGGCATGATGATTTGACGTCATCCCCACCTTCCTCCTGGTTACCCAGGCAGTCTCATTAGAGTGCTCAACTTAATGGTAGCAACTAATAACAAGGGTTGCGCTCGTTGCAGGACTTAACCTAACATCTCACGACACGAGCTGACGACAACCATG…
558	0231_D28_D2_L_31	NR_113245	Clostridium sporogenes	0	1347	99.85	ACGGTTACCTCACGGACTTCGGGTGTTACCAGCTCTCATGGTGTGACGGGCGGTGTGTACAAGGCCCGGGAACGTATTCACCGCGACATTCTGATTCGCGATTACTAGCAACTCCAGCTTCATGTAGGCGAGTTGCAGCCTACAATCCGAACTGAGATAGGTTTTATAAGTTTTGCTCCACCTCACGGTCTTGCGTCTTATTGTACCTACCATTGTAGCACGTGTGTAGCCCTGGACATAAGGGGCATGATGATTTGACGTCATCCCCACCTTCCTCCTGGTTACCCAGGCAGTCTCATTAGAGTGCTCAACTTAATGGTAGCAACTAATAACAAGGGTTGCGCTCGTTGCAGGACTTAACCTAACATCTCACGACACGAGCTGACGACAACCATGCAC…
559	0231_D28_D2_L_32	NR_113245	Clostridium sporogenes	0	1351	99.78	CTTACGGTTACCTCACGGACTTCGGGTGTTACCAGCTCTCATGGTGTGACGGGCGGTGTGTACAAGGCCCGGGAACGTATTCACCGCGACATTCTGATTCGCGATTACTAGCAACTCCAGCTTCATGTAGGCGAGTTGCAGCCTACAATCCGAACTGAGATAGGTTTTATAAGTTTTGCTCCACCTCACGGTCTTGCGTCTTATTGTACCTACCATTGTAGCACGTGTGTAGCCCTGGACATAAGGGGCATGATGATTTGACGTCATCCCCACCTTCCTCCTGGTTACCCAGGCAGTCTCATTAGAGTGCTCAACTTAATGGTAGCAACTAATAACAAGGGTTGCGCTCGTTGCAGGACTTAACCTAACATCTCACGACACGAGCTGACGACAACCATG…
560	0231_D28_D2_L_33	NR_113245	Clostridium sporogenes	0	1351	99.78	CTTACGGTTACCTCACGGACTTCGGGTGTTACCAGCTCTCATGGTGTGACGGGCGGTGTGTACAAGGCCCGGGAACGTATTCACCGCGACATTCTGATTCGCGATTACTAGCAACTCCAGCTTCATGTAGGCGAGTTGCAGCCTACAATCCGAACTGAGATAGGTTTTATAAGTTTTGCTCCACCTCACGGTCTTGCGTCTTATTGTACCTACCATTGTAGCACGTGTGTAGCCCTGGACATAAGGGGCATGATGATTTGACGTCATCCCCACCTTCCTCCTGGTTACCCAGGCAGTCTCATTAGAGTGCTCAACTTAATGGTAGCAACTAATAACAAGGGTTGCGCTCGTTGCAGGACTTAACCTAACATCTCACGACACGAGCTGACGACAACCATG…
561	0231_D28_D2_L_34	NR_113245	Clostridium sporogenes	0	1348	99.85	TACGGTTACCTCACGGACTTCGGGTGTTACCAGCTCTCATGGTGTGACGGGCGGTGTGTACAAGGCCCGGGAACGTATTCACCGCGACATTCTGATTCGCGATTACTAGCAACTCCAGCTTCATGTAGGCGAGTTGCAGCCTACAATCCGAACTGAGATAGGTTTTATAAGTTTTGCTCCACCTCACGGTCTTGCGTCTTATTGTACCTACCATTGTAGCACGTGTGTAGCCCTGGACATAAGGGGCATGATGATTTGACGTCATCCCCACCTTCCTCCTGGTTACCCAGGCAGTCTCATTAGAGTGCTCAACTTAATGGTAGCAACTAATAACAAGGGTTGCGCTCGTTGCAGGACTTAACCTAACATCTCACGACACGAGCTGACGACAACCATGCA…
562	0231_D28_D2_L_35	NR_113245	Clostridium sporogenes	0	1363	99.85	TACGGTTACCTCACGGACTTCGGGTGTTACCAGCTCTCATGGTGTGACGGGCGGTGTGTACAAGGCCCGGGAACGTATTCACCGCGACATTCTGATTCGCGATTACTAGCAACTCCAGCTTCATGTAGGCGAGTTGCAGCCTACAATCCGAACTGAGATAGGTTTTATAAGTTTTGCTCCACCTCACGGTCTTGCGTCTTATTGTACCTACCATTGTAGCACGTGTGTAGCCCTGGACATAAGGGGCATGATGATTTGACGTCATCCCCACCTTCCTCCTGGTTACCCAGGCAGTCTCATTAGAGTGCTCAACTTAATGGTAGCAACTAATAACAAGGGTTGCGCTCGTTGCAGGACTTAACCTAACATCTCACGACACGAGCTGACGACAACCATGCA…
563	0231_D28_D2_L_36	NR_113245	Clostridium sporogenes	0	1317	99.85	ACGGACTTCGGGTGTTACCAGCTCTCATGGTGTGACGGGCGGTGTGTACAAGGCCCGGGAACGTATTCACCGCGACATTCTGATTCGCGATTACTAGCAACTCCAGCTTCATGTAGGCGAGTTGCAGCCTACAATCCGAACTGAGATAGGTTTTATAAGTTTTGCTCCACCTCACGGTCTTGCGTCTTATTGTACCTACCATTGTAGCACGTGTGTAGCCCTGGACATAAGGGGCATGATGATTTGACGTCATCCCCACCTTCCTCCTGGTTACCCAGGCAGTCTCATTAGAGTGCTCAACTTAATGGTAGCAACTAATAACAAGGGTTGCGCTCGTTGCAGGACTTAACCTAACATCTCACGACACGAGCTGACGACAACCATGCACCACCTGTCTCC…
564	0231_D28_D2_L_37	NR_113323	[Clostridium] bifermentans	0	1331	100	AAAGGTTAGCTAACCGGCTTCGGGCGCCCCCAACTTCCATGGTGTGACGGGCGGTGTGTACAAGACCCGGGAACGCATTCACCGCAGCATTCTGATCTGCGATTACTAGTAACTCCAGCTTCATGTAGGCGAGTTTCAGCCTACAATCCGAACTGAGAATGGCTTTAAGGGATTAGCTCCACCTCGCGGCTTGGCAACCCTCTGTACCACCCATTGTAGCACGTGTGTAGCCCTAAGCATAAGGGGCATGATGATTTGACGTCATCCCCACCTTCCTCCGAGTTATCCTCGGCAGTCCCTCTAGAGTGCCCAACTTAATGCTGGCAACTAAAGGCAAGGGTTGCGCTCGTTGCGGGACTTAACCCAACATCTCACGACACGAGCTGACGACAACCATGC…
565	0231_D28_D2_L_38	NR_113245	Clostridium sporogenes	0	1331	99.85	CTTACGGTTACCTCACGGACTTCGGGTGTTACCAGCTCTCATGGTGTGACGGGCGGTGTGTACAAGGCCCGGGAACGTATTCACCGCGACATTCTGATTCGCGATTACTAGCAACTCCAGCTTCATGTAGGCGAGTTGCAGCCTACAATCCGAACTGAGATAGGTTTTATAAGTTTTGCTCCACCTCACGGTCTTGCGTCTTATTGTACCTACCATTGTAGCACGTGTGTAGCCCTGGACATAAGGGGCATGATGATTTGACGTCATCCCCACCTTCCTCCTGGTTACCCAGGCAGTCTCATTAGAGTGCTCAACTTAATGGTAGCAACTAATAACAAGGGTTGCGCTCGTTGCAGGACTTAACCTAACATCTCACGACACGAGCTGACGACAACCATG…
566	0231_D28_D2_L_39	NR_113245	Clostridium sporogenes	0	1356	99.85	TCCTTACGGTTACCTCACGGACTTCGGGTGTTACCAGCTCTCATGGTGTGACGGGCGGTGTGTACAAGGCCCGGGAACGTATTCACCGCGACATTCTGATTCGCGATTACTAGCAACTCCAGCTTCATGTAGGCGAGTTGCAGCCTACAATCCGAACTGAGATAGGTTTTATAAGTTTTGCTCCACCTCACGGTCTTGCGTCTTATTGTACCTACCATTGTAGCACGTGTGTAGCCCTGGACATAAGGGGCATGATGATTTGACGTCATCCCCACCTTCCTCCTGGTTACCCAGGCAGTCTCATTAGAGTGCTCAACTTAATGGTAGCAACTAATAACAAGGGTTGCGCTCGTTGCAGGACTTAACCTAACATCTCACGACACGAGCTGACGACAACCA…
567	0231_D28_D2_L_40	NR_113245	Clostridium sporogenes	0	1336	99.85	CTTACGGTTACCTCACGGACTTCGGGTGTTACCAGCTCTCATGGTGTGACGGGCGGTGTGTACAAGGCCCGGGAACGTATTCACCGCGACATTCTGATTCGCGATTACTAGCAACTCCAGCTTCATGTAGGCGAGTTGCAGCCTACAATCCGAACTGAGATAGGTTTTATAAGTTTTGCTCCACCTCACGGTCTTGCGTCTTATTGTACCTACCATTGTAGCACGTGTGTAGCCCTGGACATAAGGGGCATGATGATTTGACGTCATCCCCACCTTCCTCCTGGTTACCCAGGCAGTCTCATTAGAGTGCTCAACTTAATGGTAGCAACTAATAACAAGGGTTGCGCTCGTTGCAGGACTTAACCTAACATCTCACGACACGAGCTGACGACAACCATG…
568	0231_D28_D2_L_41	NR_113245	Clostridium sporogenes	0	1326	99.85	CTCACGGACTTCGGGTGTTACCAGCTCTCATGGTGTGACGGGCGGTGTGTACAAGGCCCGGGAACGTATTCACCGCGACATTCTGATTCGCGATTACTAGCAACTCCAGCTTCATGTAGGCGAGTTGCAGCCTACAATCCGAACTGAGATAGGTTTTATAAGTTTTGCTCCACCTCACGGTCTTGCGTCTTATTGTACCTACCATTGTAGCACGTGTGTAGCCCTGGACATAAGGGGCATGATGATTTGACGTCATCCCCACCTTCCTCCTGGTTACCCAGGCAGTCTCATTAGAGTGCTCAACTTAATGGTAGCAACTAATAACAAGGGTTGCGCTCGTTGCAGGACTTAACCTAACATCTCACGACACGAGCTGACGACAACCATGCACCACCTGTC…
569	0231_D28_D2_L_42	NR_113245	Clostridium sporogenes	0	1345	99.85	GGTTACCTCACGGACTTCGGGTGTTACCAGCTCTCATGGTGTGACGGGCGGTGTGTACAAGGCCCGGGAACGTATTCACCGCGACATTCTGATTCGCGATTACTAGCAACTCCAGCTTCATGTAGGCGAGTTGCAGCCTACAATCCGAACTGAGATAGGTTTTATAAGTTTTGCTCCACCTCACGGTCTTGCGTCTTATTGTACCTACCATTGTAGCACGTGTGTAGCCCTGGACATAAGGGGCATGATGATTTGACGTCATCCCCACCTTCCTCCTGGTTACCCAGGCAGTCTCATTAGAGTGCTCAACTTAATGGTAGCAACTAATAACAAGGGTTGCGCTCGTTGCAGGACTTAACCTAACATCTCACGACACGAGCTGACGACAACCATGCACCA…
570	0231_D28_D2_L_43	NR_113245	Clostridium sporogenes	0	1331	99.85	CTTACGGTTACCTCACGGACTTCGGGTGTTACCAGCTCTCATGGTGTGACGGGCGGTGTGTACAAGGCCCGGGAACGTATTCACCGCGACATTCTGATTCGCGATTACTAGCAACTCCAGCTTCATGTAGGCGAGTTGCAGCCTACAATCCGAACTGAGATAGGTTTTATAAGTTTTGCTCCACCTCACGGTCTTGCGTCTTATTGTACCTACCATTGTAGCACGTGTGTAGCCCTGGACATAAGGGGCATGATGATTTGACGTCATCCCCACCTTCCTCCTGGTTACCCAGGCAGTCTCATTAGAGTGCTCAACTTAATGGTAGCAACTAATAACAAGGGTTGCGCTCGTTGCAGGACTTAACCTAACATCTCACGACACGAGCTGACGACAACCATG…
571	0231_D28_D2_L_44	NR_113245	Clostridium sporogenes	0	1344	99.78	GTTACCTCACGGACTTCGGGTGTTACCAGCTCTCATGGTGTGACGGGCGGTGTGTACAAGGCCCGGGAACGTATTCACCGCGACATTCTGATTCGCGATTACTAGCAACTCCAGCTTCATGTAGGCGAGTTGCAGCCTACAATCCGAACTGAGATAGGTTTTATAAGTTTTGCTCCACCTCACGGTCTTGCGTCTTATTGTACCTACCATTGTAGCACGTGTGTAGCCCTGGACATAAGGGGCATGATGATTTGACGTCATCCCCACCTTCCTCCTGGTTACCCAGGCAGTCTCATTAGAGTGCTCAACTTAATGGTAGCAACTAATAACAAGGGTTGCGCTCGTTGCAGGACTTAACCTAACATCTCACGACACGAGCTGACGACAACCATGCACCAC…
572	0231_D28_D2_L_45	NR_113245	Clostridium sporogenes	0	1330	99.85	CTTACGGTTACCTCACGGACTTCGGGTGTTACCAGCTCTCATGGTGTGACGGGCGGTGTGTACAAGGCCCGGGAACGTATTCACCGCGACATTCTGATTCGCGATTACTAGCAACTCCAGCTTCATGTAGGCGAGTTGCAGCCTACAATCCGAACTGAGATAGGTTTTATAAGTTTTGCTCCACCTCACGGTCTTGCGTCTTATTGTACCTACCATTGTAGCACGTGTGTAGCCCTGGACATAAGGGGCATGATGATTTGACGTCATCCCCACCTTCCTCCTGGTTACCCAGGCAGTCTCATTAGAGTGCTCAACTTAATGGTAGCAACTAATAACAAGGGTTGCGCTCGTTGCAGGACTTAACCTAACATCTCACGACACGAGCTGACGACAACCATG…
573	0231_D28_D2_L_46	NR_113245	Clostridium sporogenes	0	1342	99.85	TGGCTCCTTACGGTTACCTCACGGACTTCGGGTGTTACCAGCTCTCATGGTGTGACGGGCGGTGTGTACAAGGCCCGGGAACGTATTCACCGCGACATTCTGATTCGCGATTACTAGCAACTCCAGCTTCATGTAGGCGAGTTGCAGCCTACAATCCGAACTGAGATAGGTTTTATAAGTTTTGCTCCACCTCACGGTCTTGCGTCTTATTGTACCTACCATTGTAGCACGTGTGTAGCCCTGGACATAAGGGGCATGATGATTTGACGTCATCCCCACCTTCCTCCTGGTTACCCAGGCAGTCTCATTAGAGTGCTCAACTTAATGGTAGCAACTAATAACAAGGGTTGCGCTCGTTGCAGGACTTAACCTAACATCTCACGACACGAGCTGACGACA…
574	0231_D28_D2_L_47	NR_113245	Clostridium sporogenes	0	1349	99.85	TTACGGTTACCTCACGGACTTCGGGTGTTACCAGCTCTCATGGTGTGACGGGCGGTGTGTACAAGGCCCGGGAACGTATTCACCGCGACATTCTGATTCGCGATTACTAGCAACTCCAGCTTCATGTAGGCGAGTTGCAGCCTACAATCCGAACTGAGATAGGTTTTATAAGTTTTGCTCCACCTCACGGTCTTGCGTCTTATTGTACCTACCATTGTAGCACGTGTGTAGCCCTGGACATAAGGGGCATGATGATTTGACGTCATCCCCACCTTCCTCCTGGTTACCCAGGCAGTCTCATTAGAGTGCTCAACTTAATGGTAGCAACTAATAACAAGGGTTGCGCTCGTTGCAGGACTTAACCTAACATCTCACGACACGAGCTGACGACAACCATGC…
575	0231_D28_D2_L_48	NR_113245	Clostridium sporogenes	0	1365	99.85	CTTACGGTTACCTCACGGACTTCGGGTGTTACCAGCTCTCATGGTGTGACGGGCGGTGTGTACAAGGCCCGGGAACGTATTCACCGCGACATTCTGATTCGCGATTACTAGCAACTCCAGCTTCATGTAGGCGAGTTGCAGCCTACAATCCGAACTGAGATAGGTTTTATAAGTTTTGCTCCACCTCACGGTCTTGCGTCTTATTGTACCTACCATTGTAGCACGTGTGTAGCCCTGGACATAAGGGGCATGATGATTTGACGTCATCCCCACCTTCCTCCTGGTTACCCAGGCAGTCTCATTAGAGTGCTCAACTTAATGGTAGCAACTAATAACAAGGGTTGCGCTCGTTGCAGGACTTAACCTAACATCTCACGACACGAGCTGACGACAACCATG…
576	0231_D28_D2_LAT_49	NR_113323	[Clostridium] bifermentans	0	1327	100	AGGTTAGCTAACCGGCTTCGGGCGCCCCCAACTTCCATGGTGTGACGGGCGGTGTGTACAAGACCCGGGAACGCATTCACCGCAGCATTCTGATCTGCGATTACTAGTAACTCCAGCTTCATGTAGGCGAGTTTCAGCCTACAATCCGAACTGAGAATGGCTTTAAGGGATTAGCTCCACCTCGCGGCTTGGCAACCCTCTGTACCACCCATTGTAGCACGTGTGTAGCCCTAAGCATAAGGGGCATGATGATTTGACGTCATCCCCACCTTCCTCCGAGTTATCCTCGGCAGTCCCTCTAGAGTGCCCAACTTAATGCTGGCAACTAAAGGCAAGGGTTGCGCTCGTTGCGGGACTTAACCCAACATCTCACGACACGAGCTGACGACAACCATGCAC…
577	0231_D28_D2_LAT_50	NR_113245	Clostridium sporogenes	0	1354	99.85	TCCTTACGGTTACCTCACGGACTTCGGGTGTTACCAGCTCTCATGGTGTGACGGGCGGTGTGTACAAGGCCCGGGAACGTATTCACCGCGACATTCTGATTCGCGATTACTAGCAACTCCAGCTTCATGTAGGCGAGTTGCAGCCTACAATCCGAACTGAGATAGGTTTTATAAGTTTTGCTCCACCTCACGGTCTTGCGTCTTATTGTACCTACCATTGTAGCACGTGTGTAGCCCTGGACATAAGGGGCATGATGATTTGACGTCATCCCCACCTTCCTCCTGGTTACCCAGGCAGTCTCATTAGAGTGCTCAACTTAATGGTAGCAACTAATAACAAGGGTTGCGCTCGTTGCAGGACTTAACCTAACATCTCACGACACGAGCTGACGACAACCA…
578	0231_D28_D2_LAT_51	NR_113323	[Clostridium] bifermentans	0	1337	100	GTTAGCTAACCGGCTTCGGGCGCCCCCAACTTCCATGGTGTGACGGGCGGTGTGTACAAGACCCGGGAACGCATTCACCGCAGCATTCTGATCTGCGATTACTAGTAACTCCAGCTTCATGTAGGCGAGTTTCAGCCTACAATCCGAACTGAGAATGGCTTTAAGGGATTAGCTCCACCTCGCGGCTTGGCAACCCTCTGTACCACCCATTGTAGCACGTGTGTAGCCCTAAGCATAAGGGGCATGATGATTTGACGTCATCCCCACCTTCCTCCGAGTTATCCTCGGCAGTCCCTCTAGAGTGCCCAACTTAATGCTGGCAACTAAAGGCAAGGGTTGCGCTCGTTGCGGGACTTAACCCAACATCTCACGACACGAGCTGACGACAACCATGCACCA…
579	0231_D28_D2_LAT_52	NR_113323	[Clostridium] bifermentans	0	1327	100	GTTAGCTAACCGGCTTCGGGCGCCCCCAACTTCCATGGTGTGACGGGCGGTGTGTACAAGACCCGGGAACGCATTCACCGCAGCATTCTGATCTGCGATTACTAGTAACTCCAGCTTCATGTAGGCGAGTTTCAGCCTACAATCCGAACTGAGAATGGCTTTAAGGGATTAGCTCCACCTCGCGGCTTGGCAACCCTCTGTACCACCCATTGTAGCACGTGTGTAGCCCTAAGCATAAGGGGCATGATGATTTGACGTCATCCCCACCTTCCTCCGAGTTATCCTCGGCAGTCCCTCTAGAGTGCCCAACTTAATGCTGGCAACTAAAGGCAAGGGTTGCGCTCGTTGCGGGACTTAACCCAACATCTCACGACACGAGCTGACGACAACCATGCACCA…
580	0231_D28_D2_LAT_53	NR_113323	[Clostridium] bifermentans	0	1339	100	AGGTTAGCTAACCGGCTTCGGGCGCCCCCAACTTCCATGGTGTGACGGGCGGTGTGTACAAGACCCGGGAACGCATTCACCGCAGCATTCTGATCTGCGATTACTAGTAACTCCAGCTTCATGTAGGCGAGTTTCAGCCTACAATCCGAACTGAGAATGGCTTTAAGGGATTAGCTCCACCTCGCGGCTTGGCAACCCTCTGTACCACCCATTGTAGCACGTGTGTAGCCCTAAGCATAAGGGGCATGATGATTTGACGTCATCCCCACCTTCCTCCGAGTTATCCTCGGCAGTCCCTCTAGAGTGCCCAACTTAATGCTGGCAACTAAAGGCAAGGGTTGCGCTCGTTGCGGGACTTAACCCAACATCTCACGACACGAGCTGACGACAACCATGCAC…
581	0231_D28_D2_LAT_54	NR_113245	Clostridium sporogenes	0	1350	99.78	TTACGGTTACCTCACGGACTTCGGGTGTTACCAGCTCTCATGGTGTGACGGGCGGTGTGTACAAGGCCCGGGAACGTATTCACCGCGACATTCTGATTCGCGATTACTAGCAACTCCAGCTTCATGTAGGCGAGTTGCAGCCTACAATCCGAACTGAGATAGGTTTTATAAGTTTTGCTCCACCTCACGGTCTTGCGTCTTATTGTACCTACCATTGTAGCACGTGTGTAGCCCTGGACATAAGGGGCATGATGATTTGACGTCATCCCCACCTTCCTCCTGGTTACCCAGGCAGTCTCATTAGAGTGCTCAACTTAATGGTAGCAACTAATAACAAGGGTTGCGCTCGTTGCAGGACTTAACCTAACATCTCACGACACGAGCTGACGACAACCATGC…
582	0231_D28_D2_LAT_55	NR_113245	Clostridium sporogenes	0	1367	99.85	TCCTTACGGTTACCTCACGGACTTCGGGTGTTACCAGCTCTCATGGTGTGACGGGCGGTGTGTACAAGGCCCGGGAACGTATTCACCGCGACATTCTGATTCGCGATTACTAGCAACTCCAGCTTCATGTAGGCGAGTTGCAGCCTACAATCCGAACTGAGATAGGTTTTATAAGTTTTGCTCCACCTCACGGTCTTGCGTCTTATTGTACCTACCATTGTAGCACGTGTGTAGCCCTGGACATAAGGGGCATGATGATTTGACGTCATCCCCACCTTCCTCCTGGTTACCCAGGCAGTCTCATTAGAGTGCTCAACTTAATGGTAGCAACTAATAACAAGGGTTGCGCTCGTTGCAGGACTTAACCTAACATCTCACGACACGAGCTGACGACAACCA…
583	0231_D28_D2_LAT_56	NR_113245	Clostridium sporogenes	0	1341	99.85	CTCACGGACTTCGGGTGTTACCAGCTCTCATGGTGTGACGGGCGGTGTGTACAAGGCCCGGGAACGTATTCACCGCGACATTCTGATTCGCGATTACTAGCAACTCCAGCTTCATGTAGGCGAGTTGCAGCCTACAATCCGAACTGAGATAGGTTTTATAAGTTTTGCTCCACCTCACGGTCTTGCGTCTTATTGTACCTACCATTGTAGCACGTGTGTAGCCCTGGACATAAGGGGCATGATGATTTGACGTCATCCCCACCTTCCTCCTGGTTACCCAGGCAGTCTCATTAGAGTGCTCAACTTAATGGTAGCAACTAATAACAAGGGTTGCGCTCGTTGCAGGACTTAACCTAACATCTCACGACACGAGCTGACGACAACCATGCACCACCTGTC…
584	0231_D28_D2_LAT_57	NR_113245	Clostridium sporogenes	0	1339	99.85	GCTGGCTCCTTACGGTTACCTCACGGACTTCGGGTGTTACCAGCTCTCATGGTGTGACGGGCGGTGTGTACAAGGCCCGGGAACGTATTCACCGCGACATTCTGATTCGCGATTACTAGCAACTCCAGCTTCATGTAGGCGAGTTGCAGCCTACAATCCGAACTGAGATAGGTTTTATAAGTTTTGCTCCACCTCACGGTCTTGCGTCTTATTGTACCTACCATTGTAGCACGTGTGTAGCCCTGGACATAAGGGGCATGATGATTTGACGTCATCCCCACCTTCCTCCTGGTTACCCAGGCAGTCTCATTAGAGTGCTCAACTTAATGGTAGCAACTAATAACAAGGGTTGCGCTCGTTGCAGGACTTAACCTAACATCTCACGACACGAGCTGACGA…
585	0231_D28_D2_LAT_58	NR_113245	Clostridium sporogenes	0	1341	99.85	CTCACGGACTTCGGGTGTTACCAGCTCTCATGGTGTGACGGGCGGTGTGTACAAGGCCCGGGAACGTATTCACCGCGACATTCTGATTCGCGATTACTAGCAACTCCAGCTTCATGTAGGCGAGTTGCAGCCTACAATCCGAACTGAGATAGGTTTTATAAGTTTTGCTCCACCTCACGGTCTTGCGTCTTATTGTACCTACCATTGTAGCACGTGTGTAGCCCTGGACATAAGGGGCATGATGATTTGACGTCATCCCCACCTTCCTCCTGGTTACCCAGGCAGTCTCATTAGAGTGCTCAACTTAATGGTAGCAACTAATAACAAGGGTTGCGCTCGTTGCAGGACTTAACCTAACATCTCACGACACGAGCTGACGACAACCATGCACCACCTGTC…
586	0231_D28_D2_LAT_59	NR_113245	Clostridium sporogenes	0	1336	99.85	TTACGGTTACCTCACGGACTTCGGGTGTTACCAGCTCTCATGGTGTGACGGGCGGTGTGTACAAGGCCCGGGAACGTATTCACCGCGACATTCTGATTCGCGATTACTAGCAACTCCAGCTTCATGTAGGCGAGTTGCAGCCTACAATCCGAACTGAGATAGGTTTTATAAGTTTTGCTCCACCTCACGGTCTTGCGTCTTATTGTACCTACCATTGTAGCACGTGTGTAGCCCTGGACATAAGGGGCATGATGATTTGACGTCATCCCCACCTTCCTCCTGGTTACCCAGGCAGTCTCATTAGAGTGCTCAACTTAATGGTAGCAACTAATAACAAGGGTTGCGCTCGTTGCAGGACTTAACCTAACATCTCACGACACGAGCTGACGACAACCATGC…
587	0231_D28_D2_LAT_60	NR_113245	Clostridium sporogenes	0	1331	99.85	GGTTACCTCACGGACTTCGGGTGTTACCAGCTCTCATGGTGTGACGGGCGGTGTGTACAAGGCCCGGGAACGTATTCACCGCGACATTCTGATTCGCGATTACTAGCAACTCCAGCTTCATGTAGGCGAGTTGCAGCCTACAATCCGAACTGAGATAGGTTTTATAAGTTTTGCTCCACCTCACGGTCTTGCGTCTTATTGTACCTACCATTGTAGCACGTGTGTAGCCCTGGACATAAGGGGCATGATGATTTGACGTCATCCCCACCTTCCTCCTGGTTACCCAGGCAGTCTCATTAGAGTGCTCAACTTAATGGTAGCAACTAATAACAAGGGTTGCGCTCGTTGCAGGACTTAACCTAACATCTCACGACACGAGCTGACGACAACCATGCACCA…
588	0231_D28_D2_LAT_61	NR_113245	Clostridium sporogenes	0	1335	99.85	GCTCCTTACGGTTACCTCACGGACTTCGGGTGTTACCAGCTCTCATGGTGTGACGGGCGGTGTGTACAAGGCCCGGGAACGTATTCACCGCGACATTCTGATTCGCGATTACTAGCAACTCCAGCTTCATGTAGGCGAGTTGCAGCCTACAATCCGAACTGAGATAGGTTTTATAAGTTTTGCTCCACCTCACGGTCTTGCGTCTTATTGTACCTACCATTGTAGCACGTGTGTAGCCCTGGACATAAGGGGCATGATGATTTGACGTCATCCCCACCTTCCTCCTGGTTACCCAGGCAGTCTCATTAGAGTGCTCAACTTAATGGTAGCAACTAATAACAAGGGTTGCGCTCGTTGCAGGACTTAACCTAACATCTCACGACACGAGCTGACGACAAC…
589	0231_D28_D2_LAT_62	NR_113245	Clostridium sporogenes	0	1327	99.85	GGTTACCTCACGGACTTCGGGTGTTACCAGCTCTCATGGTGTGACGGGCGGTGTGTACAAGGCCCGGGAACGTATTCACCGCGACATTCTGATTCGCGATTACTAGCAACTCCAGCTTCATGTAGGCGAGTTGCAGCCTACAATCCGAACTGAGATAGGTTTTATAAGTTTTGCTCCACCTCACGGTCTTGCGTCTTATTGTACCTACCATTGTAGCACGTGTGTAGCCCTGGACATAAGGGGCATGATGATTTGACGTCATCCCCACCTTCCTCCTGGTTACCCAGGCAGTCTCATTAGAGTGCTCAACTTAATGGTAGCAACTAATAACAAGGGTTGCGCTCGTTGCAGGACTTAACCTAACATCTCACGACACGAGCTGACGACAACCATGCACCA…
590	0231_D28_D2_LAT_63	NR_113245	Clostridium sporogenes	0	1346	99.78	GGTTACCTCACGGACTTCGGGTGTTACCAGCTCTCATGGTGTGACGGGCGGTGTGTACAAGGCCCGGGAACGTATTCACCGCGACATTCTGATTCGCGATTACTAGCAACTCCAGCTTCATGTAGGCGAGTTGCAGCCTACAATCCGAACTGAGATAGGTTTTATAAGTTTTGCTCCACCTCACGGTCTTGCGTCTTATTGTACCTACCATTGTAGCACGTGTGTAGCCCTGGACATAAGGGGCATGATGATTTGACGTCATCCCCACCTTCCTCCTGGTTACCCAGGCAGTCTCATTAGAGTGCTCAACTTAATGGTAGCAACTAATAACAAGGGTTGCGCTCGTTGCAGGACTTAACCTAACATCTCACGACACGAGCTGACGACAACCATGCACCA…
591	0231_D28_D2_LAT_64	NR_113245	Clostridium sporogenes	0	1336	99.85	TTACGGTTACCTCACGGACTTCGGGTGTTACCAGCTCTCATGGTGTGACGGGCGGTGTGTACAAGGCCCGGGAACGTATTCACCGCGACATTCTGATTCGCGATTACTAGCAACTCCAGCTTCATGTAGGCGAGTTGCAGCCTACAATCCGAACTGAGATAGGTTTTATAAGTTTTGCTCCACCTCACGGTCTTGCGTCTTATTGTACCTACCATTGTAGCACGTGTGTAGCCCTGGACATAAGGGGCATGATGATTTGACGTCATCCCCACCTTCCTCCTGGTTACCCAGGCAGTCTCATTAGAGTGCTCAACTTAATGGTAGCAACTAATAACAAGGGTTGCGCTCGTTGCAGGACTTAACCTAACATCTCACGACACGAGCTGACGACAACCATGC…
592	0231_D28_D2_LAT_65	NR_113245	Clostridium sporogenes	0	1345	99.85	GGTTACCTCACGGACTTCGGGTGTTACCAGCTCTCATGGTGTGACGGGCGGTGTGTACAAGGCCCGGGAACGTATTCACCGCGACATTCTGATTCGCGATTACTAGCAACTCCAGCTTCATGTAGGCGAGTTGCAGCCTACAATCCGAACTGAGATAGGTTTTATAAGTTTTGCTCCACCTCACGGTCTTGCGTCTTATTGTACCTACCATTGTAGCACGTGTGTAGCCCTGGACATAAGGGGCATGATGATTTGACGTCATCCCCACCTTCCTCCTGGTTACCCAGGCAGTCTCATTAGAGTGCTCAACTTAATGGTAGCAACTAATAACAAGGGTTGCGCTCGTTGCAGGACTTAACCTAACATCTCACGACACGAGCTGACGACAACCATGCACCA…
593	0231_D28_D2_LAT_66	NR_113245	Clostridium sporogenes	0	1341	99.85	CGCTGGCTCCTTACGGTTACCTCACGGACTTCGGGTGTTACCAGCTCTCATGGTGTGACGGGCGGTGTGTACAAGGCCCGGGAACGTATTCACCGCGACATTCTGATTCGCGATTACTAGCAACTCCAGCTTCATGTAGGCGAGTTGCAGCCTACAATCCGAACTGAGATAGGTTTTATAAGTTTTGCTCCACCTCACGGTCTTGCGTCTTATTGTACCTACCATTGTAGCACGTGTGTAGCCCTGGACATAAGGGGCATGATGATTTGACGTCATCCCCACCTTCCTCCTGGTTACCCAGGCAGTCTCATTAGAGTGCTCAACTTAATGGTAGCAACTAATAACAAGGGTTGCGCTCGTTGCAGGACTTAACCTAACATCTCACGACACGAGCTGACG…
594	0231_D28_D2_LAT_67	NR_113245	Clostridium sporogenes	0	1348	99.85	TACGGTTACCTCACGGACTTCGGGTGTTACCAGCTCTCATGGTGTGACGGGCGGTGTGTACAAGGCCCGGGAACGTATTCACCGCGACATTCTGATTCGCGATTACTAGCAACTCCAGCTTCATGTAGGCGAGTTGCAGCCTACAATCCGAACTGAGATAGGTTTTATAAGTTTTGCTCCACCTCACGGTCTTGCGTCTTATTGTACCTACCATTGTAGCACGTGTGTAGCCCTGGACATAAGGGGCATGATGATTTGACGTCATCCCCACCTTCCTCCTGGTTACCCAGGCAGTCTCATTAGAGTGCTCAACTTAATGGTAGCAACTAATAACAAGGGTTGCGCTCGTTGCAGGACTTAACCTAACATCTCACGACACGAGCTGACGACAACCATGCA…
595	0231_D28_D2_LAT_68	NR_113245	Clostridium sporogenes	0	1327	99.77	GGTTACCTCACGGACTTCGGGTGTTACCAGCTCTCATGGTGTGACGGGCGGTGTGTACAAGGCCCGGGAACGTATTCACCGCGACATTCTGATTCGCGATTACTAGCAACTCCAGCTTCATGTAGGCGAGTTGCAGCCTACAATCCGAACTGAGATAGGTTTTATAAGTTTTGCTCCACCTCACGGTCTTGCGTCTTATTGTACCTACCATTGTAGCACGTGTGTAGCCCTGGACATAAGGGGCATGATGATTTGACGTCATCCCCACCTTCCTCCTGGTTACCCAGGCAGTCTCATTAGAGTGCTCAACTTAATGGTAGCAACTAATAACAAGGGTTGCGCTCGTTGCAGGACTTAACCTAACATCTCACGACACGAGCTGACGACAACCATGCACCA…
596	0231_D28_D2_LAT_69	NR_113245	Clostridium sporogenes	0	1321	99.85	CTCACGGACTTCGGGTGTTACCAGCTCTCATGGTGTGACGGGCGGTGTGTACAAGGCCCGGGAACGTATTCACCGCGACATTCTGATTCGCGATTACTAGCAACTCCAGCTTCATGTAGGCGAGTTGCAGCCTACAATCCGAACTGAGATAGGTTTTATAAGTTTTGCTCCACCTCACGGTCTTGCGTCTTATTGTACCTACCATTGTAGCACGTGTGTAGCCCTGGACATAAGGGGCATGATGATTTGACGTCATCCCCACCTTCCTCCTGGTTACCCAGGCAGTCTCATTAGAGTGCTCAACTTAATGGTAGCAACTAATAACAAGGGTTGCGCTCGTTGCAGGACTTAACCTAACATCTCACGACACGAGCTGACGACAACCATGCACCACCTGTC…
597	0231_D28_D2_LAT_70	NR_113245	Clostridium sporogenes	0	1335	99.85	TACGGTTACCTCACGGACTTCGGGTGTTACCAGCTCTCATGGTGTGACGGGCGGTGTGTACAAGGCCCGGGAACGTATTCACCGCGACATTCTGATTCGCGATTACTAGCAACTCCAGCTTCATGTAGGCGAGTTGCAGCCTACAATCCGAACTGAGATAGGTTTTATAAGTTTTGCTCCACCTCACGGTCTTGCGTCTTATTGTACCTACCATTGTAGCACGTGTGTAGCCCTGGACATAAGGGGCATGATGATTTGACGTCATCCCCACCTTCCTCCTGGTTACCCAGGCAGTCTCATTAGAGTGCTCAACTTAATGGTAGCAACTAATAACAAGGGTTGCGCTCGTTGCAGGACTTAACCTAACATCTCACGACACGAGCTGACGACAACCATGCA…
598	0231_D28_D2_LAT_71	NR_113245	Clostridium sporogenes	0	1331	99.85	GGTTACCTCACGGACTTCGGGTGTTACCAGCTCTCATGGTGTGACGGGCGGTGTGTACAAGGCCCGGGAACGTATTCACCGCGACATTCTGATTCGCGATTACTAGCAACTCCAGCTTCATGTAGGCGAGTTGCAGCCTACAATCCGAACTGAGATAGGTTTTATAAGTTTTGCTCCACCTCACGGTCTTGCGTCTTATTGTACCTACCATTGTAGCACGTGTGTAGCCCTGGACATAAGGGGCATGATGATTTGACGTCATCCCCACCTTCCTCCTGGTTACCCAGGCAGTCTCATTAGAGTGCTCAACTTAATGGTAGCAACTAATAACAAGGGTTGCGCTCGTTGCAGGACTTAACCTAACATCTCACGACACGAGCTGACGACAACCATGCACCA…
599	0231_D28_D2_LAT_72	NR_113245	Clostridium sporogenes	0	1327	99.85	GGTTACCTCACGGACTTCGGGTGTTACCAGCTCTCATGGTGTGACGGGCGGTGTGTACAAGGCCCGGGAACGTATTCACCGCGACATTCTGATTCGCGATTACTAGCAACTCCAGCTTCATGTAGGCGAGTTGCAGCCTACAATCCGAACTGAGATAGGTTTTATAAGTTTTGCTCCACCTCACGGTCTTGCGTCTTATTGTACCTACCATTGTAGCACGTGTGTAGCCCTGGACATAAGGGGCATGATGATTTGACGTCATCCCCACCTTCCTCCTGGTTACCCAGGCAGTCTCATTAGAGTGCTCAACTTAATGGTAGCAACTAATAACAAGGGTTGCGCTCGTTGCAGGACTTAACCTAACATCTCACGACACGAGCTGACGACAACCATGCACCA…
600	0231_D28_D2_LAT_73	NR_113245	Clostridium sporogenes	0	1327	99.85	GGTTACCTCACGGACTTCGGGTGTTACCAGCTCTCATGGTGTGACGGGCGGTGTGTACAAGGCCCGGGAACGTATTCACCGCGACATTCTGATTCGCGATTACTAGCAACTCCAGCTTCATGTAGGCGAGTTGCAGCCTACAATCCGAACTGAGATAGGTTTTATAAGTTTTGCTCCACCTCACGGTCTTGCGTCTTATTGTACCTACCATTGTAGCACGTGTGTAGCCCTGGACATAAGGGGCATGATGATTTGACGTCATCCCCACCTTCCTCCTGGTTACCCAGGCAGTCTCATTAGAGTGCTCAACTTAATGGTAGCAACTAATAACAAGGGTTGCGCTCGTTGCAGGACTTAACCTAACATCTCACGACACGAGCTGACGACAACCATGCACCA…
601	0231_D28_D2_LAT_74	NR_113245	Clostridium sporogenes	0	1349	99.85	TTACGGTTACCTCACGGACTTCGGGTGTTACCAGCTCTCATGGTGTGACGGGCGGTGTGTACAAGGCCCGGGAACGTATTCACCGCGACATTCTGATTCGCGATTACTAGCAACTCCAGCTTCATGTAGGCGAGTTGCAGCCTACAATCCGAACTGAGATAGGTTTTATAAGTTTTGCTCCACCTCACGGTCTTGCGTCTTATTGTACCTACCATTGTAGCACGTGTGTAGCCCTGGACATAAGGGGCATGATGATTTGACGTCATCCCCACCTTCCTCCTGGTTACCCAGGCAGTCTCATTAGAGTGCTCAACTTAATGGTAGCAACTAATAACAAGGGTTGCGCTCGTTGCAGGACTTAACCTAACATCTCACGACACGAGCTGACGACAACCATGC…
602	0231_D28_D2_LAT_75	NR_113245	Clostridium sporogenes	0	1331	99.85	TTACGGTTACCTCACGGACTTCGGGTGTTACCAGCTCTCATGGTGTGACGGGCGGTGTGTACAAGGCCCGGGAACGTATTCACCGCGACATTCTGATTCGCGATTACTAGCAACTCCAGCTTCATGTAGGCGAGTTGCAGCCTACAATCCGAACTGAGATAGGTTTTATAAGTTTTGCTCCACCTCACGGTCTTGCGTCTTATTGTACCTACCATTGTAGCACGTGTGTAGCCCTGGACATAAGGGGCATGATGATTTGACGTCATCCCCACCTTCCTCCTGGTTACCCAGGCAGTCTCATTAGAGTGCTCAACTTAATGGTAGCAACTAATAACAAGGGTTGCGCTCGTTGCAGGACTTAACCTAACATCTCACGACACGAGCTGACGACAACCATGC…
603	0231_D28_D2_LAT_76	NR_113245	Clostridium sporogenes	0	1325	99.85	CTCACGGACTTCGGGTGTTACCAGCTCTCATGGTGTGACGGGCGGTGTGTACAAGGCCCGGGAACGTATTCACCGCGACATTCTGATTCGCGATTACTAGCAACTCCAGCTTCATGTAGGCGAGTTGCAGCCTACAATCCGAACTGAGATAGGTTTTATAAGTTTTGCTCCACCTCACGGTCTTGCGTCTTATTGTACCTACCATTGTAGCACGTGTGTAGCCCTGGACATAAGGGGCATGATGATTTGACGTCATCCCCACCTTCCTCCTGGTTACCCAGGCAGTCTCATTAGAGTGCTCAACTTAATGGTAGCAACTAATAACAAGGGTTGCGCTCGTTGCAGGACTTAACCTAACATCTCACGACACGAGCTGACGACAACCATGCACCACCTGTC…
604	0231_D28_D2_LAT_77	NR_113245	Clostridium sporogenes	0	1355	99.85	GGCTCCTTACGGTTACCTCACGGACTTCGGGTGTTACCAGCTCTCATGGTGTGACGGGCGGTGTGTACAAGGCCCGGGAACGTATTCACCGCGACATTCTGATTCGCGATTACTAGCAACTCCAGCTTCATGTAGGCGAGTTGCAGCCTACAATCCGAACTGAGATAGGTTTTATAAGTTTTGCTCCACCTCACGGTCTTGCGTCTTATTGTACCTACCATTGTAGCACGTGTGTAGCCCTGGACATAAGGGGCATGATGATTTGACGTCATCCCCACCTTCCTCCTGGTTACCCAGGCAGTCTCATTAGAGTGCTCAACTTAATGGTAGCAACTAATAACAAGGGTTGCGCTCGTTGCAGGACTTAACCTAACATCTCACGACACGAGCTGACGACAA…
605	0231_D28_D2_LAT_78	NR_113245	Clostridium sporogenes	0	1327	99.85	GGTTACCTCACGGACTTCGGGTGTTACCAGCTCTCATGGTGTGACGGGCGGTGTGTACAAGGCCCGGGAACGTATTCACCGCGACATTCTGATTCGCGATTACTAGCAACTCCAGCTTCATGTAGGCGAGTTGCAGCCTACAATCCGAACTGAGATAGGTTTTATAAGTTTTGCTCCACCTCACGGTCTTGCGTCTTATTGTACCTACCATTGTAGCACGTGTGTAGCCCTGGACATAAGGGGCATGATGATTTGACGTCATCCCCACCTTCCTCCTGGTTACCCAGGCAGTCTCATTAGAGTGCTCAACTTAATGGTAGCAACTAATAACAAGGGTTGCGCTCGTTGCAGGACTTAACCTAACATCTCACGACACGAGCTGACGACAACCATGCACCA…
606	0231_D28_D2_LAT_79	NR_113245	Clostridium sporogenes	0	1329	99.85	ACGGTTACCTCACGGACTTCGGGTGTTACCAGCTCTCATGGTGTGACGGGCGGTGTGTACAAGGCCCGGGAACGTATTCACCGCGACATTCTGATTCGCGATTACTAGCAACTCCAGCTTCATGTAGGCGAGTTGCAGCCTACAATCCGAACTGAGATAGGTTTTATAAGTTTTGCTCCACCTCACGGTCTTGCGTCTTATTGTACCTACCATTGTAGCACGTGTGTAGCCCTGGACATAAGGGGCATGATGATTTGACGTCATCCCCACCTTCCTCCTGGTTACCCAGGCAGTCTCATTAGAGTGCTCAACTTAATGGTAGCAACTAATAACAAGGGTTGCGCTCGTTGCAGGACTTAACCTAACATCTCACGACACGAGCTGACGACAACCATGCAC…
607	0231_D28_D2_LAT_80	NR_113245	Clostridium sporogenes	0	1301	99.77	CGGTTACCTCACGGACTTCGGGTGTTACCAGCTCTCATGGTGTGACGGGCGGTGTGTACAAGGCCCGGGAACGTATTCACCGCGACATTCTGATTCGCGATTACTAGCAACTCCAGCTTCATGTAGGCGAGTTGCAGCCTACAATCCGAACTGAGATAGGTTTTATAAGTTTTGCTCCACCTCACGGTCTTGCGTCTTATTGTACCTACCATTGTAGCACGTGTGTAGCCCTGGACATAAGGGGCATGATGATTTGACGTCATCCCCACCTTCCTCCTGGTTACCCAGGCAGTCTCATTAGAGTGCTCAACTTAATGGTAGCAACTAATAACAAGGGTTGCGCTCGTTGCAGGACTTAACCTAACATCTCACGACACGAGCTGACGACAACCATGCACC…
608	0231_D28_D2_LAT_81	NR_113245	Clostridium sporogenes	0	1355	99.85	GGCTCCTTACGGTTACCTCACGGACTTCGGGTGTTACCAGCTCTCATGGTGTGACGGGCGGTGTGTACAAGGCCCGGGAACGTATTCACCGCGACATTCTGATTCGCGATTACTAGCAACTCCAGCTTCATGTAGGCGAGTTGCAGCCTACAATCCGAACTGAGATAGGTTTTATAAGTTTTGCTCCACCTCACGGTCTTGCGTCTTATTGTACCTACCATTGTAGCACGTGTGTAGCCCTGGACATAAGGGGCATGATGATTTGACGTCATCCCCACCTTCCTCCTGGTTACCCAGGCAGTCTCATTAGAGTGCTCAACTTAATGGTAGCAACTAATAACAAGGGTTGCGCTCGTTGCAGGACTTAACCTAACATCTCACGACACGAGCTGACGACAA…
609	0231_D28_D2_LAT_82	NR_113245	Clostridium sporogenes	0	1326	99.85	GTTACCTCACGGACTTCGGGTGTTACCAGCTCTCATGGTGTGACGGGCGGTGTGTACAAGGCCCGGGAACGTATTCACCGCGACATTCTGATTCGCGATTACTAGCAACTCCAGCTTCATGTAGGCGAGTTGCAGCCTACAATCCGAACTGAGATAGGTTTTATAAGTTTTGCTCCACCTCACGGTCTTGCGTCTTATTGTACCTACCATTGTAGCACGTGTGTAGCCCTGGACATAAGGGGCATGATGATTTGACGTCATCCCCACCTTCCTCCTGGTTACCCAGGCAGTCTCATTAGAGTGCTCAACTTAATGGTAGCAACTAATAACAAGGGTTGCGCTCGTTGCAGGACTTAACCTAACATCTCACGACACGAGCTGACGACAACCATGCACCAC…
610	0231_D28_D2_LAT_83	NR_113245	Clostridium sporogenes	0	1331	99.85	TTACGGTTACCTCACGGACTTCGGGTGTTACCAGCTCTCATGGTGTGACGGGCGGTGTGTACAAGGCCCGGGAACGTATTCACCGCGACATTCTGATTCGCGATTACTAGCAACTCCAGCTTCATGTAGGCGAGTTGCAGCCTACAATCCGAACTGAGATAGGTTTTATAAGTTTTGCTCCACCTCACGGTCTTGCGTCTTATTGTACCTACCATTGTAGCACGTGTGTAGCCCTGGACATAAGGGGCATGATGATTTGACGTCATCCCCACCTTCCTCCTGGTTACCCAGGCAGTCTCATTAGAGTGCTCAACTTAATGGTAGCAACTAATAACAAGGGTTGCGCTCGTTGCAGGACTTAACCTAACATCTCACGACACGAGCTGACGACAACCATGC…
611	0231_D28_D2_LAT_84	NR_113245	Clostridium sporogenes	0	1334	99.78	CGGTTACCTCACGGACTTCGGGTGTTACCAGCTCTCATGGTGTGACGGGCGGTGTGTACAAGGCCCGGGAACGTATTCACCGCGACATTCTGATTCGCGATTACTAGCAACTCCAGCTTCATGTAGGCGAGTTGCAGCCTACAATCCGAACTGAGATAGGTTTTATAAGTTTTGCTCCACCTCACGGTCTTGCGTCTTATTGTACCTACCATTGTAGCACGTGTGTAGCCCTGGACATAAGGGGCATGATGATTTGACGTCATCCCCACCTTCCTCCTGGTTACCCAGGCAGTCTCATTAGAGTGCTCAACTTAATGGTAGCAACTAATAACAAGGGTTGCGCTCGTTGCAGGACTTAACCTAACATCTCACGACACGAGCTGACGACAACCATGCACC…
612	0231_D28_D2_LAT_85	NR_113245	Clostridium sporogenes	0	1365	99.85	CTTACGGTTACCTCACGGACTTCGGGTGTTACCAGCTCTCATGGTGTGACGGGCGGTGTGTACAAGGCCCGGGAACGTATTCACCGCGACATTCTGATTCGCGATTACTAGCAACTCCAGCTTCATGTAGGCGAGTTGCAGCCTACAATCCGAACTGAGATAGGTTTTATAAGTTTTGCTCCACCTCACGGTCTTGCGTCTTATTGTACCTACCATTGTAGCACGTGTGTAGCCCTGGACATAAGGGGCATGATGATTTGACGTCATCCCCACCTTCCTCCTGGTTACCCAGGCAGTCTCATTAGAGTGCTCAACTTAATGGTAGCAACTAATAACAAGGGTTGCGCTCGTTGCAGGACTTAACCTAACATCTCACGACACGAGCTGACGACAACCATG…
613	0231_D28_D2_LAT_86	NR_113245	Clostridium sporogenes	0	1360	99.85	GGTTACCTCACGGACTTCGGGTGTTACCAGCTCTCATGGTGTGACGGGCGGTGTGTACAAGGCCCGGGAACGTATTCACCGCGACATTCTGATTCGCGATTACTAGCAACTCCAGCTTCATGTAGGCGAGTTGCAGCCTACAATCCGAACTGAGATAGGTTTTATAAGTTTTGCTCCACCTCACGGTCTTGCGTCTTATTGTACCTACCATTGTAGCACGTGTGTAGCCCTGGACATAAGGGGCATGATGATTTGACGTCATCCCCACCTTCCTCCTGGTTACCCAGGCAGTCTCATTAGAGTGCTCAACTTAATGGTAGCAACTAATAACAAGGGTTGCGCTCGTTGCAGGACTTAACCTAACATCTCACGACACGAGCTGACGACAACCATGCACCA…
614	0231_D28_D2_LAT_87	NR_113245	Clostridium sporogenes	0	1370	99.71	CTTACGGTTACCTCACGGACTTCGGGTGTTACCAGCTCTCATGGTGTGACGGGCGGTGTGTACAAGGCCCGGGAACGTATTCACCGCGACATTCTGATTCGCGATTACTAGCAACTCCAGCTTCATGTAGGCGAGTTGCAGCCTACAATCCGAACTGAGATAGGTTTTATAAGTTTTGCTCCACCTCACGGTCTTGCGTCTTATTGTACCTACCATTGTAGCACGTGTGTAGCCCTGGACATAAGGGGCATGATGATTTGACGTCATCCCCACCTTCCTCCTGGTTACCCAGGCAGTCTCATTAGAGTGCTCAACTTAATGGTAGCAACTAATAACAAGGGTTGCGCTCGTTGCAGGACTTAACCTAACATCTCACGACACGAGCTGACGACAACCATG…
615	0231_D28_D2_LAT_88	NR_113245	Clostridium sporogenes	0	1350	99.85	TTACGGTTACCTCACGGACTTCGGGTGTTACCAGCTCTCATGGTGTGACGGGCGGTGTGTACAAGGCCCGGGAACGTATTCACCGCGACATTCTGATTCGCGATTACTAGCAACTCCAGCTTCATGTAGGCGAGTTGCAGCCTACAATCCGAACTGAGATAGGTTTTATAAGTTTTGCTCCACCTCACGGTCTTGCGTCTTATTGTACCTACCATTGTAGCACGTGTGTAGCCCTGGACATAAGGGGCATGATGATTTGACGTCATCCCCACCTTCCTCCTGGTTACCCAGGCAGTCTCATTAGAGTGCTCAACTTAATGGTAGCAACTAATAACAAGGGTTGCGCTCGTTGCAGGACTTAACCTAACATCTCACGACACGAGCTGACGACAACCATGC…
616	0231_D28_D2_LAT_89	NR_113245	Clostridium sporogenes	0	1368	99.85	GCTCCTTACGGTTACCTCACGGACTTCGGGTGTTACCAGCTCTCATGGTGTGACGGGCGGTGTGTACAAGGCCCGGGAACGTATTCACCGCGACATTCTGATTCGCGATTACTAGCAACTCCAGCTTCATGTAGGCGAGTTGCAGCCTACAATCCGAACTGAGATAGGTTTTATAAGTTTTGCTCCACCTCACGGTCTTGCGTCTTATTGTACCTACCATTGTAGCACGTGTGTAGCCCTGGACATAAGGGGCATGATGATTTGACGTCATCCCCACCTTCCTCCTGGTTACCCAGGCAGTCTCATTAGAGTGCTCAACTTAATGGTAGCAACTAATAACAAGGGTTGCGCTCGTTGCAGGACTTAACCTAACATCTCACGACACGAGCTGACGACAAC…
617	0231_D28_D2_LAT_90	NR_113245	Clostridium sporogenes	0	1324	99.77	GGTTACCTCACGGACTTCGGGTGTTACCAGCTCTCATGGTGTGACGGGCGGTGTGTACAAGGCCCGGGAACGTATTCACCGCGACATTCTGATTCGCGATTACTAGCAACTCCAGCTTCATGTAGGCGAGTTGCAGCCTACAATCCGAACTGAGATAGGTTTTATAAGTTTTGCTCCACCTCACGGTCTTGCGTCTTATTGTACCTACCATTGTAGCACGTGTGTAGCCCTGGACATAAGGGGCATGATGATTTGACGTCATCCCCACCTTCCTCCTGGTTACCCAGGCAGTCTCATTAGAGTGCTCAACTTAATGGTAGCAACTAATAACAAGGGTTGCGCTCGTTGCAGGACTTAACCTAACATCTCACGACACGAGCTGACGACAACCATGCACCA…
618	0231_D28_D2_LAT_91	NR_113245	Clostridium sporogenes	0	1364	99.78	GGTTACCTCACGGACTTCGGGTGTTACCAGCTCTCATGGTGTGACGGGCGGTGTGTACAAGGCCCGGGAACGTATTCACCGCGACATTCTGATTCGCGATTACTAGCAACTCCAGCTTCATGTAGGCGAGTTGCAGCCTACAATCCGAACTGAGATAGGTTTTATAAGTTTTGCTCCACCTCACGGTCTTGCGTCTTATTGTACCTACCATTGTAGCACGTGTGTAGCCCTGGACATAAGGGGCATGATGATTTGACGTCATCCCCACCTTCCTCCTGGTTACCCAGGCAGTCTCATTAGAGTGCTCAACTTAATGGTAGCAACTAATAACAAGGGTTGCGCTCGTTGCAGGACTTAACCTAACATCTCACGACACGAGCTGACGACAACCATGCACCA…
619	0231_D28_D2_LAT_92	NR_113245	Clostridium sporogenes	0	1338	99.85	ACGGACTTCGGGTGTTACCAGCTCTCATGGTGTGACGGGCGGTGTGTACAAGGCCCGGGAACGTATTCACCGCGACATTCTGATTCGCGATTACTAGCAACTCCAGCTTCATGTAGGCGAGTTGCAGCCTACAATCCGAACTGAGATAGGTTTTATAAGTTTTGCTCCACCTCACGGTCTTGCGTCTTATTGTACCTACCATTGTAGCACGTGTGTAGCCCTGGACATAAGGGGCATGATGATTTGACGTCATCCCCACCTTCCTCCTGGTTACCCAGGCAGTCTCATTAGAGTGCTCAACTTAATGGTAGCAACTAATAACAAGGGTTGCGCTCGTTGCAGGACTTAACCTAACATCTCACGACACGAGCTGACGACAACCATGCACCACCTGTCTCC…
620	0231_D28_D2_LAT_93	NR_113245	Clostridium sporogenes	0	1368	99.78	TTACGGTTACCTCACGGACTTCGGGTGTTACCAGCTCTCATGGTGTGACGGGCGGTGTGTACAAGGCCCGGGAACGTATTCACCGCGACATTCTGATTCGCGATTACTAGCAACTCCAGCTTCATGTAGGCGAGTTGCAGCCTACAATCCGAACTGAGATAGGTTTTATAAGTTTTGCTCCACCTCACGGTCTTGCGTCTTATTGTACCTACCATTGTAGCACGTGTGTAGCCCTGGACATAAGGGGCATGATGATTTGACGTCATCCCCACCTTCCTCCTGGTTACCCAGGCAGTCTCATTAGAGTGCTCAACTTAATGGTAGCAACTAATAACAAGGGTTGCGCTCGTTGCAGGACTTAACCTAACATCTCACGACACGAGCTGACGACAACCATGC…
621	0231_D28_D2_LAT_94	NR_113245	Clostridium sporogenes	0	1366	99.78	CTTACGGTTACCTCACGGACTTCGGGTGTTACCAGCTCTCATGGTGTGACGGGCGGTGTGTACAAGGCCCGGGAACGTATTCACCGCGACATTCTGATTCGCGATTACTAGCAACTCCAGCTTCATGTAGGCGAGTTGCAGCCTACAATCCGAACTGAGATAGGTTTTATAAGTTTTGCTCCACCTCACGGTCTTGCGTCTTATTGTACCTACCATTGTAGCACGTGTGTAGCCCTGGACATAAGGGGCATGATGATTTGACGTCATCCCCACCTTCCTCCTGGTTACCCAGGCAGTCTCATTAGAGTGCTCAACTTAATGGTAGCAACTAATAACAAGGGTTGCGCTCGTTGCAGGACTTAACCTAACATCTCACGACACGAGCTGACGACAACCATG…
622	0231_D28_D2_LAT_95	NR_113245	Clostridium sporogenes	0	1347	99.85	GGTTACCTCACGGACTTCGGGTGTTACCAGCTCTCATGGTGTGACGGGCGGTGTGTACAAGGCCCGGGAACGTATTCACCGCGACATTCTGATTCGCGATTACTAGCAACTCCAGCTTCATGTAGGCGAGTTGCAGCCTACAATCCGAACTGAGATAGGTTTTATAAGTTTTGCTCCACCTCACGGTCTTGCGTCTTATTGTACCTACCATTGTAGCACGTGTGTAGCCCTGGACATAAGGGGCATGATGATTTGACGTCATCCCCACCTTCCTCCTGGTTACCCAGGCAGTCTCATTAGAGTGCTCAACTTAATGGTAGCAACTAATAACAAGGGTTGCGCTCGTTGCAGGACTTAACCTAACATCTCACGACACGAGCTGACGACAACCATGCACCA…
623	0231_D28_D2_LAT_96	NR_113245	Clostridium sporogenes	0	1332	99.85	CTTACGGTTACCTCACGGACTTCGGGTGTTACCAGCTCTCATGGTGTGACGGGCGGTGTGTACAAGGCCCGGGAACGTATTCACCGCGACATTCTGATTCGCGATTACTAGCAACTCCAGCTTCATGTAGGCGAGTTGCAGCCTACAATCCGAACTGAGATAGGTTTTATAAGTTTTGCTCCACCTCACGGTCTTGCGTCTTATTGTACCTACCATTGTAGCACGTGTGTAGCCCTGGACATAAGGGGCATGATGATTTGACGTCATCCCCACCTTCCTCCTGGTTACCCAGGCAGTCTCATTAGAGTGCTCAACTTAATGGTAGCAACTAATAACAAGGGTTGCGCTCGTTGCAGGACTTAACCTAACATCTCACGACACGAGCTGACGACAACCATG…
624	0231_D28_D5_L_78	NR_115885	Peptoniphilus gorbachii	0	1341	96.94	ACAGGCTTCGGGTATTACAAGCTCCCATGGTGTGACGGGCGGTGTGTACAAGACCCGGGAACGCATTCACCGCAGCATTCTGATCTGCGATTACTAGCAACTCCATCTTCATGTTCTCGAGTTGCAGAGAACAATCCGAACTGAGAAAGGCTTTTTGAGGTTTGCTCACCTTCGCAGGGTCGCTTCCCTTTGTACCTTCCATTGTAGCACGTGTGTAGCCCAGGGCATAAAGGGCATGATGATTTGACGTCATCCCCACCTTCCTCCGATTTATCATCGGCAGTCTCTTTAGAGTCCCCATCCTAAATGCTGGTAACTAAAGATAAGGGTTGCGCTCGTTGCGGGACTTAACCCAACATCTCACGACACGAGCTGACGACAACCATGCACCACCTGTAT…
625	0231_D28_D5_L_79	NR_115885	Peptoniphilus gorbachii	0	1353	96.9	CCCCTAAGGTTTGCTCACAGGCTTCGGGTATTACAAGCTCCCATGGTGTGACGGGCGGTGTGTACAAGACCCGGGAACGCATTCACCGCAGCATTCTGATCTGCGATTACTAGCAACTCCATCTTCATGTTCTCGAGTTGCAGAGAACAATCCGAACTGAGAAAGGCTTTTTGAGGTTTGCTCACCTTCGCAGGGTCGCTTCCCTTTGTACCTTCCATTGTAGCACGTGTGTAGCCCAGGGCATAAAGGGCATGATGATTTGACGTCATCCCCACCTTCCTCCGATTTATCATCGGCAGTCTCTTTAGAGTCCCCATCCTAAATGCTGGTAACTAAAGATAAGGGTTGCGCTCGTTGCGGGACTTAACCCAACATCTCACGACACGAGCTGACGACAAC…
626	0231_D28_D5_L_80	NR_115885	Peptoniphilus gorbachii	0	1343	96.87	TCACAGGCTTCGGGTATTACAAGCTCCCATGGTGTGACGGGCGGTGTGTACAAGACCCGGGAACGCATTCACCGCAGCATTCTGATCTGCGATTACTAGCAACTCCATCTTCATGTTCTCGAGTTGCAGAGAACAATCCGAACTGAGAAAGGCTTTTTGAGGTTTGCTCACCTTCGCAGGGTCGCTTCCCTTTGTACCTTCCATTGTAGCACGTGTGTAGCCCAGGGCATAAAGGGCATGATGATTTGACGTCATCCCCACCTTCCTCCGATTTATCATCGGCAGTCTCTTTAGAGTCCCCATCCTAAATGCTGGTAACTAAAGATAAGGGTTGCGCTCGTTGCGGGACTTAACCCAACATCTCACGACACGAGCTGACGACAACCATGCACCACCTGT…
627	0231_D28_D5_L_81	NR_125591	Clostridium senegalense	0	1280	100	CTCTCATGGTGTGACGGGCGGTGTGTACAAGGCCCGGGAACGTATTCACCGCGACATGCTGATTCGCGATTACTAGCAACTCCGGCTTCATGTAGGCGAGTTTCAGCCTACAATCCGAACTGGGATAGGTTTTTGAGTTTAGCTCCACCTCACGGTATTGCATCTTGTTGTACCTACCATTGTAGCACGTGTGTAGCCCTAGACATAAGGGGCATGATGATTTGACGTCATCCCCACCTTCCTCCCGGTTAACCCGGGCAGTCTCACTAGAGTGCTCAACTTAATGGTAGCAACTAATGATAAGGGTTGCGCTCGTTGCGGGACTTAACCCAACATCTCACGACACGAGCTGACGACAACCATGCACCACCTGTCATCCTGTCCCGAAGGACTTCCTCT…
628	0231_D28_D5_L_85	NR_113324	Clostridium putrefaciens	0	1368	96.71	CTTACGCGTTAGCTCACGGACTTCGGGTATTGCCAACTCTCATGGTGTGACGGGCGGTGTGTACAAGGCCCGGGAACGTATTCACCGCGACATTCTGATTCGCGATTACTAGCAACTCCGGCTTCATGTAGGCGAGTTTCAGCCTACAATCCGAACTGGGACGAGTTTTTGAGTTTTGCTCCACCTTGCGATCTTGCTTCTCGTTGTACTCGCCATTGTAGCACGTGTGTAGCCCTAGACATAAGGGGCATGATGATTTGACGTCATCCCCACCTTCCTCCTGGTTAACCCAGGCAGTCTCGCTAGAGTGCTCAACTTAATGGTAGCAACTAACAATAAGGGTTGCGCTCGTTGCGGGACTTAACCCAACATCTCACGACACGAGCTGACGACAACCAT…
629	0231_D28_D5_L_86	NR_113324	Clostridium putrefaciens	0	1346	97.03	ACGCGTTAGCTCACGGACTTCGGGTATTGCCAACTCTCATGGTGTGACGGGCGGTGTGTACAAGGCCCGGGAACGTATTCACCGCGACATTCTGATTCGCGATTACTAGCAACTCCGGCTTCATGTAGGCGAGTTTCAGCCTACAATCCGAACTGGGACGAGTTTTTGAGTTTTGCTCCACCTTGCGATCTTGCTTCTCGTTGTACTCGCCATTGTAGCACGTGTGTAGCCCTAGACATAAGGGGCATGATGATTTGACGTCATCCCCACCTTCCTCCTGGTTAACCCAGGCAGTCTCGCTAGAGTGCTCAACTTAATGGTAGCAACTAACAATAAGGGTTGCGCTCGTTGCGGGACTTAACCCAACATCTCACGACACGAGCTGACGACAACCATGCA…
630	0231_D28_D5_L_86_1	NR_113324	Clostridium putrefaciens	0	1364	96.77	GCTTACGCGTTAGCTCACGGACTTCGGGTATTGCCAACTCTCATGGTGTGACGGGCGGTGTGTACAAGGCCCGGGAACGTATTCACCGCGACATTCTGATTCGCGATTACTAGCAACTCCGGCTTCATGTAGGCGAGTTTCAGCCTACAATCCGAACTGGGACGAGTTTTT-GAGTTTTGCTCCACCTTGCGATCTTGCTTCTCGTTGTACTCGCCATTGTAGCACGTGTGTAGCCCTAGACATAAGGGGCATGATGATTTGACGTCATCCCCACCTTCCTCCTGGTTAACCCAGGCAGTCTCGCTAGAGTGCTCAACTTAATGGTAGCAACTAACAATAAGGGTTGCGCTCGTTGCGGGACTTAACCCAACATCTCACGACACGAGCTGACGACAACC…
631	0231_D28_D5_L_87	NR_025308	Virgibacillus proomii	0	1421	99.44	TTACGGTTACCTCACCGACTTCGGGTGTTACCAACTCTCGTGGTGTGACGGGCGGTGTGTACAAGACCCGGGAACGTATTCACCGCGGCATGCTGATCCGCGATTACTAGCGATTCCGGCTTCATGCAGGCGAGTTGCAGCCTGCAATCCGAACTGAGAATGGTTTTGTGGGATTTGCTTGGCCTCACGGCTTCGCTGCCCTTTGTTCCATCCATTGTAGCACGTGTGTAGCCCAGGTCATAAGGGGCATGATGATTTGACGTCATCCCCACCTTCCTCCGGTTTGTCACCGGCAGTCACCTTAGAGTGCCCAACTAAATGCTGGCAACTAAGATCAAGGGTTGCGCTCGTTGCGGGACTTAACCCAACATCTCACGACACGAGCTGACGACAACCATG…
632	0231_D28_D5_87_1	NR_025308	Virgibacillus proomii	0	1429	99.51	TGGCTCCTTACGGTTACCTCACCGACTTCGGGTGTTACCAACTCTCGTGGTGTGACGGGCGGTGTGTACAAGACCCGGGAACGTATTCACCGCGGCATGCTGATCCGCGATTACTAGCGATTCCGGCTTCATGCAGGCGAGTTGCAGCCTGCAATCCGAACTGAGAATGGTTTTGTGGGATTTGCTTGGCCTCACGGCTTCGCTGCCCTTTGTTCCATCCATTGTAGCACGTGTGTAGCCCAGGTCATAAGGGGCATGATGATTTGACGTCATCCCCACCTTCCTCCGGTTTGTCACCGGCAGTCACCTTAGAGTGCCCAACTAAATGCTGGCAACTAAGATCAAGGGTTGCGCTCGTTGCGGGACTTAACCCAACATCTCACGACACGAGCTGACGAC…
633	0231_D28_D5_L_88	NR_125591	Clostridium senegalense	0	1354	99.85	ACGGACTTCGGGTGTTATCGGCTCTCATGGTGTGACGGGCGGTGTGTACAAGGCCCGGGAACGTATTCACCGCGACATGCTGATTCGCGATTACTAGCAACTCCGGCTTCATGTAGGCGAGTTTCAGCCTACAATCCGAACTGGGATAGGTTTTTGAGTTTAGCTCCACCTCACGGTATTGCATCTTGTTGTACCTACCATTGTAGCACGTGTGTAGCCCTAGACATAAGGGGCATGATGATTTGACGTCATCCCCACCTTCCTCCCGGTTAACCCGGGCAGTCTCACTAGAGTGCTCAACTTAATGGTAGCAACTAATGATAAGGGTTGCGCTCGTTGCGGGACTTAACCCAACATCTCACGACACGAGCTGACGACAACCATGCACCACCTGTCATC…
634	0231_D28_D5_L_89	NR_125591	Clostridium senegalense	0	1365	100	CTTACGGTTACCTCACGGACTTCGGGTGTTATCGGCTCTCATGGTGTGACGGGCGGTGTGTACAAGGCCCGGGAACGTATTCACCGCGACATGCTGATTCGCGATTACTAGCAACTCCGGCTTCATGTAGGCGAGTTTCAGCCTACAATCCGAACTGGGATAGGTTTTTGAGTTTAGCTCCACCTCACGGTATTGCATCTTGTTGTACCTACCATTGTAGCACGTGTGTAGCCCTAGACATAAGGGGCATGATGATTTGACGTCATCCCCACCTTCCTCCCGGTTAACCCGGGCAGTCTCACTAGAGTGCTCAACTTAATGGTAGCAACTAATGATAAGGGTTGCGCTCGTTGCGGGACTTAACCCAACATCTCACGACACGAGCTGACGACAACCATG…
635	0231_D28_D5_L_90	NR_115885	Peptoniphilus gorbachii	0	1339	97.01	TCACAGGCTTCGGGTATTACAAGCTCCCATGGTGTGACGGGCGGTGTGTACAAGACCCGGGAACGCATTCACCGCAGCATTCTGATCTGCGATTACTAGCAACTCCATCTTCATGTTCTCGAGTTGCAGAGAACAATCCGAACTGAGAAAGGCTTTTTGAGGTTTGCTCACCTTCGCAGGGTCGCTTCCCTTTGTACCTTCCATTGTAGCACGTGTGTAGCCCAGGGCATAAAGGGCATGATGATTTGACGTCATCCCCACCTTCCTCCGATTTATCATCGGCAGTCTCTTTAGAGTCCCCATCCTAAATGCTGGTAACTAAAGATAAGGGTTGCGCTCGTTGCGGGACTTAACCCAACATCTCACGACACGAGCTGACGACAACCATGCACCACCTGT…
636	0231_D28_D5_L_91	NR_125591	Clostridium senegalense	0	1368	99.93	TTACGGTTACCTCACGGACTTCGGGTGTTATCGGCTCTCATGGTGTGACGGGCGGTGTGTACAAGGCCCGGGAACGTATTCACCGCGACATGCTGATTCGCGATTACTAGCAACTCCGGCTTCATGTAGGCGAGTTTCAGCCTACAATCCGAACTGGGATAGGTTTTTGAGTTTAGCTCCACCTCACGGTATTGCATCTTGTTGTACCTACCATTGTAGCACGTGTGTAGCCCTAGACATAAGGGGCATGATGATTTGACGTCATCCCCACCTTCCTCCCGGTTAACCCGGGCAGTCTCACTAGAGTGCTCAACTTAATGGTAGCAACTAATGATAAGGGTTGCGCTCGTTGCGGGACTTAACCCAACATCTCACGACACGAGCTGACGACAACCATGC…
637	0231_D28_D5_L_93	NR_125591	Clostridium senegalense	0	1361	99.93	CTTACGGTTACCTCACGGACTTCGGGTGTTATCGGCTCTCATGGTGTGACGGGCGGTGTGTACAAGGCCCGGGAACGTATTCACCGCGACATGCTGATTCGCGATTACTAGCAACTCCGGCTTCATGTAGGCGAGTTTCAGCCTACAATCCGAACTGGGATAGGTTTTTGAGTTTAGCTCCACCTCACGGTATTGCATCTTGTTGTACCTACCATTGTAGCACGTGTGTAGCCCTAGACATAAGGGGCATGATGATTTGACGTCATCCCCACCTTCCTCCCGGTTAACCCGGGCAGTCTCACTAGAGTGCTCAACTTAATGGTAGCAACTAATGATAAGGGTTGCGCTCGTTGCGGGACTTAACCCAACATCTCACGACACGAGCTGACGACAACCATG…
638	0231_D28_D5_L_94	NR_115885	Peptoniphilus gorbachii	0	1346	96.95	TCACAGGCTTCGGGTATTACAAGCTCCCATGGTGTGACGGGCGGTGTGTACAAGACCCGGGAACGCATTCACCGCAGCATTCTGATCTGCGATTACTAGCAACTCCATCTTCATGTTCTCGAGTTGCAGAGAACAATCCGAACTGAGAAAGGCTTTTTGAGGTTTGCTCACCTTCGCAGGGTCGCTTCCCTTTGTACCTTCCATTGTAGCACGTGTGTAGCCCAGGGCATAAAGGGCATGATGATTTGACGTCATCCCCACCTTCCTCCGATTTATCATCGGCAGTCTCTTTAGAGTCCCCATCCTAAATGCTGGTAACTAAAGATAAGGGTTGCGCTCGTTGCGGGACTTAACCCAACATCTCACGACACGAGCTGACGACAACCATGCACCACCTGT…
639	0231_D28_D5_L_95	NR_115885	Peptoniphilus gorbachii	0	1339	97.01	TCACAGGCTTCGGGTATTACAAGCTCCCATGGTGTGACGGGCGGTGTGTACAAGACCCGGGAACGCATTCACCGCAGCATTCTGATCTGCGATTACTAGCAACTCCATCTTCATGTTCTCGAGTTGCAGAGAACAATCCGAACTGAGAAAGGCTTTTTGAGGTTTGCTCACCTTCGCAGGGTCGCTTCCCTTTGTACCTTCCATTGTAGCACGTGTGTAGCCCAGGGCATAAAGGGCATGATGATTTGACGTCATCCCCACCTTCCTCCGATTTATCATCGGCAGTCTCTTTAGAGTCCCCATCCTAAATGCTGGTAACTAAAGATAAGGGTTGCGCTCGTTGCGGGACTTAACCCAACATCTCACGACACGAGCTGACGACAACCATGCACCACCTGT…
640	0231_D28_D5_L_96	NR_125591	Clostridium senegalense	0	1365	99.93	TTACGGTTACCTCACGGACTTCGGGTGTTATCGGCTCTCATGGTGTGACGGGCGGTGTGTACAAGGCCCGGGAACGTATTCACCGCGACATGCTGATTCGCGATTACTAGCAACTCCGGCTTCATGTAGGCGAGTTTCAGCCTACAATCCGAACTGGGATAGGTTTTTGAGTTTAGCTCCACCTCACGGTATTGCATCTTGTTGTACCTACCATTGTAGCACGTGTGTAGCCCTAGACATAAGGGGCATGATGATTTGACGTCATCCCCACCTTCCTCCCGGTTAACCCGGGCAGTCTCACTAGAGTGCTCAACTTAATGGTAGCAACTAATGATAAGGGTTGCGCTCGTTGCGGGACTTAACCCAACATCTCACGACACGAGCTGACGACAACCATGC…
641	0231_sd_D2_D2_1	NR_041610	Lactobacillus animalis	0	1394	99.93	CCGGCTTTGGGTGTTACAAACTCTCATGGTGTGACGGGCGGTGTGTACAAGGCCCGGGAACGTATTCACCGCGGCATGCTGATCCGCGATTACTAGCGATTCCGACTTCATGTAGGCGAGTTGCAGCCTACAATCCGAACTGAGAACGGCTTTAAGAGATTTGCTAAACCTCGCGGTCTTGCGACTCGTTGTACCGTCCATTGTAGCACGTGTGTAGCCCAGGTCATAAGGGGCATGATGATTTGACGTCATCCCCACCTTCCTCCGGTTTGTCACCGGCAGTCTTGCTAGAGTGCCCAACTTAATGCTGGCAACTAACAATAAGGGTTGCGCTCGTTGCGGGACTTAACCCAACATCTCACGACACGAGCTGACGACAACCATGCACCACCTGTCATT…
642	0231_sd_D2_D2_2	NR_041610	Lactobacillus animalis	0	1380	99.93	TACCCCACCGGCTTTGGGTGTTACAAACTCTCATGGTGTGACGGGCGGTGTGTACAAGGCCCGGGAACGTATTCACCGCGGCATGCTGATCCGCGATTACTAGCGATTCCGACTTCATGTAGGCGAGTTGCAGCCTACAATCCGAACTGAGAACGGCTTTAAGAGATTTGCTAAACCTCGCGGTCTTGCGACTCGTTGTACCGTCCATTGTAGCACGTGTGTAGCCCAGGTCATAAGGGGCATGATGATTTGACGTCATCCCCACCTTCCTCCGGTTTGTCACCGGCAGTCTTGCTAGAGTGCCCAACTTAATGCTGGCAACTAACAATAAGGGTTGCGCTCGTTGCGGGACTTAACCCAACATCTCACGACACGAGCTGACGACAACCATGCACCACC…
643	0231_sd_D2_3	NR_041610	Lactobacillus animalis	0	1402	99.93	TACCCCACCGGCTTTGGGTGTTACAAACTCTCATGGTGTGACGGGCGGTGTGTACAAGGCCCGGGAACGTATTCACCGCGGCATGCTGATCCGCGATTACTAGCGATTCCGACTTCATGTAGGCGAGTTGCAGCCTACAATCCGAACTGAGAACGGCTTTAAGAGATTTGCTAAACCTCGCGGTCTTGCGACTCGTTGTACCGTCCATTGTAGCACGTGTGTAGCCCAGGTCATAAGGGGCATGATGATTTGACGTCATCCCCACCTTCCTCCGGTTTGTCACCGGCAGTCTTGCTAGAGTGCCCAACTTAATGCTGGCAACTAACAATAAGGGTTGCGCTCGTTGCGGGACTTAACCCAACATCTCACGACACGAGCTGACGACAACCATGCACCACC…
644	0231_sd_D2_4	NR_041610	Lactobacillus animalis	0	1336	99.93	TGACGGGCGGTGTGTACAAGGCCCGGGAACGTATTCACCGCGGCATGCTGATCCGCGATTACTAGCGATTCCGACTTCATGTAGGCGAGTTGCAGCCTACAATCCGAACTGAGAACGGCTTTAAGAGATTTGCTAAACCTCGCGGTCTTGCGACTCGTTGTACCGTCCATTGTAGCACGTGTGTAGCCCAGGTCATAAGGGGCATGATGATTTGACGTCATCCCCACCTTCCTCCGGTTTGTCACCGGCAGTCTTGCTAGAGTGCCCAACTTAATGCTGGCAACTAACAATAAGGGTTGCGCTCGTTGCGGGACTTAACCCAACATCTCACGACACGAGCTGACGACAACCATGCACCACCTGTCATTCTGTCCCCGAAGGGAAAGTCCTATCTCTAGG…
645	0231_sd_D2_5	NR_041610	Lactobacillus animalis	0	1366	99.93	TCATGGTGTGACGGGCGGTGTGTACAAGGCCCGGGAACGTATTCACCGCGGCATGCTGATCCGCGATTACTAGCGATTCCGACTTCATGTAGGCGAGTTGCAGCCTACAATCCGAACTGAGAACGGCTTTAAGAGATTTGCTAAACCTCGCGGTCTTGCGACTCGTTGTACCGTCCATTGTAGCACGTGTGTAGCCCAGGTCATAAGGGGCATGATGATTTGACGTCATCCCCACCTTCCTCCGGTTTGTCACCGGCAGTCTTGCTAGAGTGCCCAACTTAATGCTGGCAACTAACAATAAGGGTTGCGCTCGTTGCGGGACTTAACCCAACATCTCACGACACGAGCTGACGACAACCATGCACCACCTGTCATTCTGTCCCCGAAGGGAAAGTCCTA…
646	0231_sd_D2_6	NR_041610	Lactobacillus animalis	0	1359	99.93	GTGACGGGCGGTGTGTACAAGGCCCGGGAACGTATTCACCGCGGCATGCTGATCCGCGATTACTAGCGATTCCGACTTCATGTAGGCGAGTTGCAGCCTACAATCCGAACTGAGAACGGCTTTAAGAGATTTGCTAAACCTCGCGGTCTTGCGACTCGTTGTACCGTCCATTGTAGCACGTGTGTAGCCCAGGTCATAAGGGGCATGATGATTTGACGTCATCCCCACCTTCCTCCGGTTTGTCACCGGCAGTCTTGCTAGAGTGCCCAACTTAATGCTGGCAACTAACAATAAGGGTTGCGCTCGTTGCGGGACTTAACCCAACATCTCACGACACGAGCTGACGACAACCATGCACCACCTGTCATTCTGTCCCCGAAGGGAAAGTCCTATCTCTAG…
647	0231_sd_D2_7	NR_041610	Lactobacillus animalis	0	1383	99.93	TGTTACAAACTCTCATGGTGTGACGGGCGGTGTGTACAAGGCCCGGGAACGTATTCACCGCGGCATGCTGATCCGCGATTACTAGCGATTCCGACTTCATGTAGGCGAGTTGCAGCCTACAATCCGAACTGAGAACGGCTTTAAGAGATTTGCTAAACCTCGCGGTCTTGCGACTCGTTGTACCGTCCATTGTAGCACGTGTGTAGCCCAGGTCATAAGGGGCATGATGATTTGACGTCATCCCCACCTTCCTCCGGTTTGTCACCGGCAGTCTTGCTAGAGTGCCCAACTTAATGCTGGCAACTAACAATAAGGGTTGCGCTCGTTGCGGGACTTAACCCAACATCTCACGACACGAGCTGACGACAACCATGCACCACCTGTCATTCTGTCCCCGAA…
648	0231_sd_D2_8	NR_041610	Lactobacillus animalis	0	1380	99.93	TACAAACTCTCATGGTGTGACGGGCGGTGTGTACAAGGCCCGGGAACGTATTCACCGCGGCATGCTGATCCGCGATTACTAGCGATTCCGACTTCATGTAGGCGAGTTGCAGCCTACAATCCGAACTGAGAACGGCTTTAAGAGATTTGCTAAACCTCGCGGTCTTGCGACTCGTTGTACCGTCCATTGTAGCACGTGTGTAGCCCAGGTCATAAGGGGCATGATGATTTGACGTCATCCCCACCTTCCTCCGGTTTGTCACCGGCAGTCTTGCTAGAGTGCCCAACTTAATGCTGGCAACTAACAATAAGGGTTGCGCTCGTTGCGGGACTTAACCCAACATCTCACGACACGAGCTGACGACAACCATGCACCACCTGTCATTCTGTCCCCGAAGGG…
649	0231_sd_D2_9	NR_041610	Lactobacillus animalis	0	1397	99.93	ACCGGCTTTGGGTGTTACAAACTCTCATGGTGTGACGGGCGGTGTGTACAAGGCCCGGGAACGTATTCACCGCGGCATGCTGATCCGCGATTACTAGCGATTCCGACTTCATGTAGGCGAGTTGCAGCCTACAATCCGAACTGAGAACGGCTTTAAGAGATTTGCTAAACCTCGCGGTCTTGCGACTCGTTGTACCGTCCATTGTAGCACGTGTGTAGCCCAGGTCATAAGGGGCATGATGATTTGACGTCATCCCCACCTTCCTCCGGTTTGTCACCGGCAGTCTTGCTAGAGTGCCCAACTTAATGCTGGCAACTAACAATAAGGGTTGCGCTCGTTGCGGGACTTAACCCAACATCTCACGACACGAGCTGACGACAACCATGCACCACCTGTCAT…
650	0231_sd_D2_10	NR_041610	Lactobacillus animalis	0	1397	99.79	ACCGGCTTTGGGTGTTACAAACTCTCATGGTGTGACGGGCGGTGTGTACAAGGCCCGGGAACGTATTCACCGCGGCATGCTGATCCGCGATTACTAGCGATTCCGACTTCATGTAGGCGAGTTGCAGCCTACAATCCGAACTGAGAACGGCTTTAAGAGATTTGCTAAACCTCGCGGTCTTGCGACTCGTTGTACCGTCCATTGTAGCACGTGTGTAGCCCAGGTCATAAGGGGCATGATGATTTGACGTCATCCCCACCTTCCTCCGGTTTGTCACCGGCAGTCTTGCTAGAGTGCCCAACTTAATGCTGGCAACTAACAATAAGGGTTGCGCTCGTTGCGGGACTTAACCCAACATCTCACGACACGAGCTGACGACAACCATGCACCACCTGTCAT…
651	0231_sd_D2_11	NR_041610	Lactobacillus animalis	0	1373	99.93	TACCCCACCGGCTTTGGGTGTTACAAACTCTCATGGTGTGACGGGCGGTGTGTACAAGGCCCGGGAACGTATTCACCGCGGCATGCTGATCCGCGATTACTAGCGATTCCGACTTCATGTAGGCGAGTTGCAGCCTACAATCCGAACTGAGAACGGCTTTAAGAGATTTGCTAAACCTCGCGGTCTTGCGACTCGTTGTACCGTCCATTGTAGCACGTGTGTAGCCCAGGTCATAAGGGGCATGATGATTTGACGTCATCCCCACCTTCCTCCGGTTTGTCACCGGCAGTCTTGCTAGAGTGCCCAACTTAATGCTGGCAACTAACAATAAGGGTTGCGCTCGTTGCGGGACTTAACCCAACATCTCACGACACGAGCTGACGACAACCATGCACCACC…
652	0231_sd_D2_12	NR_041610	Lactobacillus animalis	0	1373	99.93	TACCCCACCGGCTTTGGGTGTTACAAACTCTCATGGTGTGACGGGCGGTGTGTACAAGGCCCGGGAACGTATTCACCGCGGCATGCTGATCCGCGATTACTAGCGATTCCGACTTCATGTAGGCGAGTTGCAGCCTACAATCCGAACTGAGAACGGCTTTAAGAGATTTGCTAAACCTCGCGGTCTTGCGACTCGTTGTACCGTCCATTGTAGCACGTGTGTAGCCCAGGTCATAAGGGGCATGATGATTTGACGTCATCCCCACCTTCCTCCGGTTTGTCACCGGCAGTCTTGCTAGAGTGCCCAACTTAATGCTGGCAACTAACAATAAGGGTTGCGCTCGTTGCGGGACTTAACCCAACATCTCACGACACGAGCTGACGACAACCATGCACCACC…
653	0231_sd_D2_13	NR_041610	Lactobacillus animalis	0	1397	99.93	ACCGGCTTTGGGTGTTACAAACTCTCATGGTGTGACGGGCGGTGTGTACAAGGCCCGGGAACGTATTCACCGCGGCATGCTGATCCGCGATTACTAGCGATTCCGACTTCATGTAGGCGAGTTGCAGCCTACAATCCGAACTGAGAACGGCTTTAAGAGATTTGCTAAACCTCGCGGTCTTGCGACTCGTTGTACCGTCCATTGTAGCACGTGTGTAGCCCAGGTCATAAGGGGCATGATGATTTGACGTCATCCCCACCTTCCTCCGGTTTGTCACCGGCAGTCTTGCTAGAGTGCCCAACTTAATGCTGGCAACTAACAATAAGGGTTGCGCTCGTTGCGGGACTTAACCCAACATCTCACGACACGAGCTGACGACAACCATGCACCACCTGTCAT…
654	0231_sd_D2_14	NR_115719	Streptococcus lutetiensis	0	1384	100	CCGACTTCGGGTGTTACAAACTCTCGTGGTGTGACGGGCGGTGTGTACAAGGCCCGGGAACGTATTCACCGCGGCGTGCTGATCCGCGATTACTAGCGATTCCGACTTCATGTAGGCGAGTTGCAGCCTACAATCCGAACTGAGATTGGCTTTAAGAGATTTGCTTGCCGTCACCGACTCGCGACTCGTTGTACCAACCATTGTAGCACGTGTGTAGCCCAGGTCATAAGGGGCATGATGATTTGACGTCATCCCCACCTTCCTCCGGTTTATTACCGGCAGTCTCGCTAGAGTGCCCAACTTAATGATGGCAACTAACAATAGGGGTTGCGCTCGTTGCGGGACTTAACCCAACATCTCACGACACGAGCTGACGACAACCATGCACCACCTGTCACC…
655	0231_sd_D2_15	NR_041610	Lactobacillus animalis	0	1403	99.93	TACCCCACCGGCTTTGGGTGTTACAAACTCTCATGGTGTGACGGGCGGTGTGTACAAGGCCCGGGAACGTATTCACCGCGGCATGCTGATCCGCGATTACTAGCGATTCCGACTTCATGTAGGCGAGTTGCAGCCTACAATCCGAACTGAGAACGGCTTTAAGAGATTTGCTAAACCTCGCGGTCTTGCGACTCGTTGTACCGTCCATTGTAGCACGTGTGTAGCCCAGGTCATAAGGGGCATGATGATTTGACGTCATCCCCACCTTCCTCCGGTTTGTCACCGGCAGTCTTGCTAGAGTGCCCAACTTAATGCTGGCAACTAACAATAAGGGTTGCGCTCGTTGCGGGACTTAACCCAACATCTCACGACACGAGCTGACGACAACCATGCACCACC…
656	0231_sd_D2_16	NR_041610	Lactobacillus animalis	0	1380	99.86	CCGGCTTTGGGTGTTACAAACTCTCATGGTGTGACGGGCGGTGTGTACAAGGCCCGGGAACGTATTCACCGCGGCATGCTGATCCGCGATTACTAGCGATTCCGACTTCATGTAGGCGAGTTGCAGCCTACAATCCGAACTGAGAACGGCTTTAAGAGATTTGCTAAACCTCGCGGTCTTGCGACTCGTTGTACCGTCCATTGTAGCACGTGTGTAGCCCAGGTCATAAGGGGCATGATGATTTGACGTCATCCCCACCTTCCTCCGGTTTGTCACCGGCAGTCTTGCTAGAGTGCCCAACTTAATGCTGGCAACTAACAATAAGGGTTGCGCTCGTTGCGGGACTTAACCCAACATCTCACGACACGAGCTGACGACAACCATGCACCACCTGTCATT…
657	0231_sd_D2_17	NR_041610	Lactobacillus animalis	0	1353	99.93	TTACAAACTCTCATGGTGTGACGGGCGGTGTGTACAAGGCCCGGGAACGTATTCACCGCGGCATGCTGATCCGCGATTACTAGCGATTCCGACTTCATGTAGGCGAGTTGCAGCCTACAATCCGAACTGAGAACGGCTTTAAGAGATTTGCTAAACCTCGCGGTCTTGCGACTCGTTGTACCGTCCATTGTAGCACGTGTGTAGCCCAGGTCATAAGGGGCATGATGATTTGACGTCATCCCCACCTTCCTCCGGTTTGTCACCGGCAGTCTTGCTAGAGTGCCCAACTTAATGCTGGCAACTAACAATAAGGGTTGCGCTCGTTGCGGGACTTAACCCAACATCTCACGACACGAGCTGACGACAACCATGCACCACCTGTCATTCTGTCCCCGAAGG…
658	0231_sd_D2_18	NR_041610	Lactobacillus animalis	0	1373	99.93	TACCCCACCGGCTTTGGGTGTTACAAACTCTCATGGTGTGACGGGCGGTGTGTACAAGGCCCGGGAACGTATTCACCGCGGCATGCTGATCCGCGATTACTAGCGATTCCGACTTCATGTAGGCGAGTTGCAGCCTACAATCCGAACTGAGAACGGCTTTAAGAGATTTGCTAAACCTCGCGGTCTTGCGACTCGTTGTACCGTCCATTGTAGCACGTGTGTAGCCCAGGTCATAAGGGGCATGATGATTTGACGTCATCCCCACCTTCCTCCGGTTTGTCACCGGCAGTCTTGCTAGAGTGCCCAACTTAATGCTGGCAACTAACAATAAGGGTTGCGCTCGTTGCGGGACTTAACCCAACATCTCACGACACGAGCTGACGACAACCATGCACCACC…
659	0231_sd_D2_19	NR_041610	Lactobacillus animalis	0	1381	99.93	TTACAAACTCTCATGGTGTGACGGGCGGTGTGTACAAGGCCCGGGAACGTATTCACCGCGGCATGCTGATCCGCGATTACTAGCGATTCCGACTTCATGTAGGCGAGTTGCAGCCTACAATCCGAACTGAGAACGGCTTTAAGAGATTTGCTAAACCTCGCGGTCTTGCGACTCGTTGTACCGTCCATTGTAGCACGTGTGTAGCCCAGGTCATAAGGGGCATGATGATTTGACGTCATCCCCACCTTCCTCCGGTTTGTCACCGGCAGTCTTGCTAGAGTGCCCAACTTAATGCTGGCAACTAACAATAAGGGTTGCGCTCGTTGCGGGACTTAACCCAACATCTCACGACACGAGCTGACGACAACCATGCACCACCTGTCATTCTGTCCCCGAAGG…
660	0231_sd_D2_20	NR_041610	Lactobacillus animalis	0	1393	99.93	TACCCCACCGGCTTTGGGTGTTACAAACTCTCATGGTGTGACGGGCGGTGTGTACAAGGCCCGGGAACGTATTCACCGCGGCATGCTGATCCGCGATTACTAGCGATTCCGACTTCATGTAGGCGAGTTGCAGCCTACAATCCGAACTGAGAACGGCTTTAAGAGATTTGCTAAACCTCGCGGTCTTGCGACTCGTTGTACCGTCCATTGTAGCACGTGTGTAGCCCAGGTCATAAGGGGCATGATGATTTGACGTCATCCCCACCTTCCTCCGGTTTGTCACCGGCAGTCTTGCTAGAGTGCCCAACTTAATGCTGGCAACTAACAATAAGGGTTGCGCTCGTTGCGGGACTTAACCCAACATCTCACGACACGAGCTGACGACAACCATGCACCACC…
661	0231_sd_D2_21	NR_041610	Lactobacillus animalis	0	1403	99.93	TACCCCACCGGCTTTGGGTGTTACAAACTCTCATGGTGTGACGGGCGGTGTGTACAAGGCCCGGGAACGTATTCACCGCGGCATGCTGATCCGCGATTACTAGCGATTCCGACTTCATGTAGGCGAGTTGCAGCCTACAATCCGAACTGAGAACGGCTTTAAGAGATTTGCTAAACCTCGCGGTCTTGCGACTCGTTGTACCGTCCATTGTAGCACGTGTGTAGCCCAGGTCATAAGGGGCATGATGATTTGACGTCATCCCCACCTTCCTCCGGTTTGTCACCGGCAGTCTTGCTAGAGTGCCCAACTTAATGCTGGCAACTAACAATAAGGGTTGCGCTCGTTGCGGGACTTAACCCAACATCTCACGACACGAGCTGACGACAACCATGCACCACC…
662	0231_sd_D2_22	NR_041610	Lactobacillus animalis	0	1402	99.93	TACCCCACCGGCTTTGGGTGTTACAAACTCTCATGGTGTGACGGGCGGTGTGTACAAGGCCCGGGAACGTATTCACCGCGGCATGCTGATCCGCGATTACTAGCGATTCCGACTTCATGTAGGCGAGTTGCAGCCTACAATCCGAACTGAGAACGGCTTTAAGAGATTTGCTAAACCTCGCGGTCTTGCGACTCGTTGTACCGTCCATTGTAGCACGTGTGTAGCCCAGGTCATAAGGGGCATGATGATTTGACGTCATCCCCACCTTCCTCCGGTTTGTCACCGGCAGTCTTGCTAGAGTGCCCAACTTAATGCTGGCAACTAACAATAAGGGTTGCGCTCGTTGCGGGACTTAACCCAACATCTCACGACACGAGCTGACGACAACCATGCACCACC…
663	0231_sd_D2_23	NR_041610	Lactobacillus animalis	0	1377	99.93	AACTCTCATGGTGTGACGGGCGGTGTGTACAAGGCCCGGGAACGTATTCACCGCGGCATGCTGATCCGCGATTACTAGCGATTCCGACTTCATGTAGGCGAGTTGCAGCCTACAATCCGAACTGAGAACGGCTTTAAGAGATTTGCTAAACCTCGCGGTCTTGCGACTCGTTGTACCGTCCATTGTAGCACGTGTGTAGCCCAGGTCATAAGGGGCATGATGATTTGACGTCATCCCCACCTTCCTCCGGTTTGTCACCGGCAGTCTTGCTAGAGTGCCCAACTTAATGCTGGCAACTAACAATAAGGGTTGCGCTCGTTGCGGGACTTAACCCAACATCTCACGACACGAGCTGACGACAACCATGCACCACCTGTCATTCTGTCCCCGAAGGGAAAG…
664	0231_sd_D2_24	NR_041610	Lactobacillus animalis	0	1390	99.93	CCGGCTTTGGGTGTTACAAACTCTCATGGTGTGACGGGCGGTGTGTACAAGGCCCGGGAACGTATTCACCGCGGCATGCTGATCCGCGATTACTAGCGATTCCGACTTCATGTAGGCGAGTTGCAGCCTACAATCCGAACTGAGAACGGCTTTAAGAGATTTGCTAAACCTCGCGGTCTTGCGACTCGTTGTACCGTCCATTGTAGCACGTGTGTAGCCCAGGTCATAAGGGGCATGATGATTTGACGTCATCCCCACCTTCCTCCGGTTTGTCACCGGCAGTCTTGCTAGAGTGCCCAACTTAATGCTGGCAACTAACAATAAGGGTTGCGCTCGTTGCGGGACTTAACCCAACATCTCACGACACGAGCTGACGACAACCATGCACCACCTGTCATT…
665	0231_sd_D2_25	NR_041610	Lactobacillus animalis	0	1387	99.86	TACCCCACCGGCTTTGGGTGTTACAAACTCTCATGGTGTGACGGGCGGTGTGTACAAGGCCCGGGAACGTATTCACCGCGGCATGCTGATCCGCGATTACTAGCGATTCCGACTTCATGTAGGCGAGTTGCAGCCTACAATCCGAACTGAGAACGGCTTTAAGAGATTTGCTAAACCTCGCGGTCTTGCGACTCGTTGTACCGTCCATTGTAGCACGTGTGTAGCCCAGGTCATAAGGGGCATGATGATTTGACGTCATCCCCACCTTCCTCCGGTTTGTCACCGGCAGTCTTGCTAGAGTGCCCAACTTAATGCTGGCAACTAACAATAAGGGTTGCGCTCGTTGCGGGACTTAACCCAACATCTCACGACACGAGCTGACGACAACCATGCACCACC…
666	0231_sd_D2_26	NR_041610	Lactobacillus animalis	0	1387	99.86	TACCCCACCGGCTTTGGGTGTTACAAACTCTCATGGTGTGACGGGCGGTGTGTACAAGGCCCGGGAACGTATTCACCGCGGCATGCTGATCCGCGATTACTAGCGATTCCGACTTCATGTAGGCGAGTTGCAGCCTACAATCCGAACTGAGAACGGCTTTAAGAGATTTGCTAAACCTCGCGGTCTTGCGACTCGTTGTACCGTCCATTGTAGCACGTGTGTAGCCCAGGTCATAAGGGGCATGATGATTTGACGTCATCCCCACCTTCCTCCGGTTTGTCACCGGCAGTCTTGCTAGAGTGCCCAACTTAATGCTGGCAACTAACAATAAGGGTTGCGCTCGTTGCGGGACTTAACCCAACATCTCACGACACGAGCTGACGACAACCATGCACCACC…
667	0231_sd_D2_27	NR_041610	Lactobacillus animalis	0	1387	99.93	TACCCCACCGGCTTTGGGTGTTACAAACTCTCATGGTGTGACGGGCGGTGTGTACAAGGCCCGGGAACGTATTCACCGCGGCATGCTGATCCGCGATTACTAGCGATTCCGACTTCATGTAGGCGAGTTGCAGCCTACAATCCGAACTGAGAACGGCTTTAAGAGATTTGCTAAACCTCGCGGTCTTGCGACTCGTTGTACCGTCCATTGTAGCACGTGTGTAGCCCAGGTCATAAGGGGCATGATGATTTGACGTCATCCCCACCTTCCTCCGGTTTGTCACCGGCAGTCTTGCTAGAGTGCCCAACTTAATGCTGGCAACTAACAATAAGGGTTGCGCTCGTTGCGGGACTTAACCCAACATCTCACGACACGAGCTGACGACAACCATGCACCACC…
668	0231_sd_D2_28	NR_041610	Lactobacillus animalis	0	1396	99.93	ACCGGCTTTGGGTGTTACAAACTCTCATGGTGTGACGGGCGGTGTGTACAAGGCCCGGGAACGTATTCACCGCGGCATGCTGATCCGCGATTACTAGCGATTCCGACTTCATGTAGGCGAGTTGCAGCCTACAATCCGAACTGAGAACGGCTTTAAGAGATTTGCTAAACCTCGCGGTCTTGCGACTCGTTGTACCGTCCATTGTAGCACGTGTGTAGCCCAGGTCATAAGGGGCATGATGATTTGACGTCATCCCCACCTTCCTCCGGTTTGTCACCGGCAGTCTTGCTAGAGTGCCCAACTTAATGCTGGCAACTAACAATAAGGGTTGCGCTCGTTGCGGGACTTAACCCAACATCTCACGACACGAGCTGACGACAACCATGCACCACCTGTCAT…
669	0231_sd_D2_29	NR_041610	Lactobacillus animalis	0	1403	99.93	TACCCCACCGGCTTTGGGTGTTACAAACTCTCATGGTGTGACGGGCGGTGTGTACAAGGCCCGGGAACGTATTCACCGCGGCATGCTGATCCGCGATTACTAGCGATTCCGACTTCATGTAGGCGAGTTGCAGCCTACAATCCGAACTGAGAACGGCTTTAAGAGATTTGCTAAACCTCGCGGTCTTGCGACTCGTTGTACCGTCCATTGTAGCACGTGTGTAGCCCAGGTCATAAGGGGCATGATGATTTGACGTCATCCCCACCTTCCTCCGGTTTGTCACCGGCAGTCTTGCTAGAGTGCCCAACTTAATGCTGGCAACTAACAATAAGGGTTGCGCTCGTTGCGGGACTTAACCCAACATCTCACGACACGAGCTGACGACAACCATGCACCACC…
670	0231_sd_D2_30	NR_041610	Lactobacillus animalis	0	1394	99.93	CCGGCTTTGGGTGTTACAAACTCTCATGGTGTGACGGGCGGTGTGTACAAGGCCCGGGAACGTATTCACCGCGGCATGCTGATCCGCGATTACTAGCGATTCCGACTTCATGTAGGCGAGTTGCAGCCTACAATCCGAACTGAGAACGGCTTTAAGAGATTTGCTAAACCTCGCGATCTTGCGACTCGTTGTACCGTCCATTGTAGCACGTGTGTAGCCCAGGTCATAAGGGGCATGATGATTTGACGTCATCCCCACCTTCCTCCGGTTTGTCACCGGCAGTCTTGCTAGAGTGCCCAACTTAATGCTGGCAACTAACAATAAGGGTTGCGCTCGTTGCGGGACTTAACCCAACATCTCACGACACGAGCTGACGACAACCATGCACCACCTGTCATT…
671	0231_sd_D2_31	NR_041610	Lactobacillus animalis	0	1391	99.93	ACCGGCTTTGGGTGTTACAAACTCTCATGGTGTGACGGGCGGTGTGTACAAGGCCCGGGAACGTATTCACCGCGGCATGCTGATCCGCGATTACTAGCGATTCCGACTTCATGTAGGCGAGTTGCAGCCTACAATCCGAACTGAGAACGGCTTTAAGAGATTTGCTAAACCTCGCGGTCTTGCGACTCGTTGTACCGTCCATTGTAGCACGTGTGTAGCCCAGGTCATAAGGGGCATGATGATTTGACGTCATCCCCACCTTCCTCCGGTTTGTCACCGGCAGTCTTGCTAGAGTGCCCAACTTAATGCTGGCAACTAACAATAAGGGTTGCGCTCGTTGCGGGACTTAACCCAACATCTCACGACACGAGCTGACGACAACCATGCACCACCTGTCAT…
672	0231_sd_D2_32	NR_041610	Lactobacillus animalis	0	1396	99.93	CCGGCTTTGGGTGTTACAAACTCTCATGGTGTGACGGGCGGTGTGTACAAGGCCCGGGAACGTATTCACCGCGGCATGCTGATCCGCGATTACTAGCGATTCCGACTTCATGTAGGCGAGTTGCAGCCTACAATCCGAACTGAGAACGGCTTTAAGAGATTTGCTAAACCTCGCGGTCTTGCGACTCGTTGTACCGTCCATTGTAGCACGTGTGTAGCCCAGGTCATAAGGGGCATGATGATTTGACGTCATCCCCACCTTCCTCCGGTTTGTCACCGGCAGTCTTGCTAGAGTGCCCAACTTAATGCTGGCAACTAACAATAAGGGTTGCGCTCGTTGCGGGACTTAACCCAACATCTCACGACACGAGCTGACGACAACCATGCACCACCTGTCATT…
673	0231_sd_D2_33	NR_041610	Lactobacillus animalis	0	1380	99.93	GTTACAAACTCTCATGGTGTGACGGGCGGTGTGTACAAGGCCCGGGAACGTATTCACCGCGGCATGCTGATCCGCGATTACTAGCGATTCCGACTTCATGTAGGCGAGTTGCAGCCTACAATCCGAACTGAGAACGGCTTTAAGAGATTTGCTAAACCTCGCGGTCTTGCGACTCGTTGTACCGTCCATTGTAGCACGTGTGTAGCCCAGGTCATAAGGGGCATGATGATTTGACGTCATCCCCACCTTCCTCCGGTTTGTCACCGGCAGTCTTGCTAGAGTGCCCAACTTAATGCTGGCAACTAACAATAAGGGTTGCGCTCGTTGCGGGACTTAACCCAACATCTCACGACACGAGCTGACGACAACCATGCACCACCTGTCATTCTGTCCCCGAAG…
674	0231_sd_D2_34	NR_041610	Lactobacillus animalis	0	1396	99.93	CCGGCTTTGGGTGTTACAAACTCTCATGGTGTGACGGGCGGTGTGTACAAGGCCCGGGAACGTATTCACCGCGGCATGCTGATCCGCGATTACTAGCGATTCCGACTTCATGTAGGCGAGTTGCAGCCTACAATCCGAACTGAGAACGGCTTTAAGAGATTTGCTAAACCTCGCGGTCTTGCGACTCGTTGTACCGTCCATTGTAGCACGTGTGTAGCCCAGGTCATAAGGGGCATGATGATTTGACGTCATCCCCACCTTCCTCCGGTTTGTCACCGGCAGTCTTGCTAGAGTGCCCAACTTAATGCTGGCAACTAACAATAAGGGTTGCGCTCGTTGCGGGACTTAACCCAACATCTCACGACACGAGCTGACGACAACCATGCACCACCTGTCATT…
675	0231_sd_D2_35	NR_041610	Lactobacillus animalis	0	1386	99.93	CCGGCTTTGGGTGTTACAAACTCTCATGGTGTGACGGGCGGTGTGTACAAGGCCCGGGAACGTATTCACCGCGGCATGCTGATCCGCGATTACTAGCGATTCCGACTTCATGTAGGCGAGTTGCAGCCTACAATCCGAACTGAGAACGGCTTTAAGAGATTTGCTAAACCTCGCGGTCTTGCGACTCGTTGTACCGTCCATTGTAGCACGTGTGTAGCCCAGGTCATAAGGGGCATGATGATTTGACGTCATCCCCACCTTCCTCCGGTTTGTCACCGGCAGTCTTGCTAGAGTGCCCAACTTAATGCTGGCAACTAACAATAAGGGTTGCGCTCGTTGCGGGACTTAACCCAACATCTCACGACACGAGCTGACGACAACCATGCACCACCTGTCATT…
676	0231_sd_D2_36	NR_041610	Lactobacillus animalis	0	1385	99.93	CCGGCTTTGGGTGTTACAAACTCTCATGGTGTGACGGGCGGTGTGTACAAGGCCCGGGAACGTATTCACCGCGGCATGCTGATCCGCGATTACTAGCGATTCCGACTTCATGTAGGCGAGTTGCAGCCTACAATCCGAACTGAGAACGGCTTTAAGAGATTTGCTAAACCTCGCGGTCTTGCGACTCGTTGTACCGTCCATTGTAGCACGTGTGTAGCCCAGGTCATAAGGGGCATGATGATTTGACGTCATCCCCACCTTCCTCCGGTTTGTCACCGGCAGTCTTGCTAGAGTGCCCAACTTAATGCTGGCAACTAACAATAAGGGTTGCGCTCGTTGCGGGACTTAACCCAACATCTCACGACACGAGCTGACGACAACCATGCACCACCTGTCATT…
677	0231_sd_D2_37	NR_041610	Lactobacillus animalis	0	1384	99.93	TGTTACAAACTCTCATGGTGTGACGGGCGGTGTGTACAAGGCCCGGGAACGTATTCACCGCGGCATGCTGATCCGCGATTACTAGCGATTCCGACTTCATGTAGGCGAGTTGCAGCCTACAATCCGAACTGAGAACGGCTTTAAGAGATTTGCTAAACCTCGCGGTCTTGCGACTCGTTGTACCGTCCATTGTAGCACGTGTGTAGCCCAGGTCATAAGGGGCATGATGATTTGACGTCATCCCCACCTTCCTCCGGTTTGTCACCGGCAGTCTTGCTAGAGTGCCCAACTTAATGCTGGCAACTAACAATAAGGGTTGCGCTCGTTGCGGGACTTAACCCAACATCTCACGACACGAGCTGACGACAACCATGCACCACCTGTCATTCTGTCCCCGAA…
678	0231_sd_D2_38	NR_041610	Lactobacillus animalis	0	1366	99.93	CCGGCTTTGGGTGTTACAAACTCTCATGGTGTGACGGGCGGTGTGTACAAGGCCCGGGAACGTATTCACCGCGGCATGCTGATCCGCGATTACTAGCGATTCCGACTTCATGTAGGCGAGTTGCAGCCTACAATCCGAACTGAGAACGGCTTTAAGAGATTTGCTAAACCTCGCGGTCTTGCGACTCGTTGTACCGTCCATTGTAGCACGTGTGTAGCCCAGGTCATAAGGGGCATGATGATTTGACGTCATCCCCACCTTCCTCCGGTTTGTCACCGGCAGTCTTGCTAGAGTGCCCAACTTAATGCTGGCAACTAACAATAAGGGTTGCGCTCGTTGCGGGACTTAACCCAACATCTCACGACACGAGCTGACGACAACCATGCACCACCTGTCATT…
679	0231_sd_D2_39	NR_041610	Lactobacillus animalis	0	1408	99.93	AAAGGTTACCCCACCGGCTTTGGGTGTTACAAACTCTCATGGTGTGACGGGCGGTGTGTACAAGGCCCGGGAACGTATTCACCGCGGCATGCTGATCCGCGATTACTAGCGATTCCGACTTCATGTAGGCGAGTTGCAGCCTACAATCCGAACTGAGAACGGCTTTAAGAGATTTGCTAAACCTCGCGGTCTTGCGACTCGTTGTACCGTCCATTGTAGCACGTGTGTAGCCCAGGTCATAAGGGGCATGATGATTTGACGTCATCCCCACCTTCCTCCGGTTTGTCACCGGCAGTCTTGCTAGAGTGCCCAACTTAATGCTGGCAACTAACAATAAGGGTTGCGCTCGTTGCGGGACTTAACCCAACATCTCACGACACGAGCTGACGACAACCATGC…
680	0231_sd_D2_40	NR_041610	Lactobacillus animalis	0	1380	99.86	CCGGCTTTGGGTGTTACAAACTCTCATGGTGTGACGGGCGGTGTGTACAAGGCCCGGGAACGTATTCACCGCGGCATGCTGATCCGCGATTACTAGCGATTCCGACTTCATGTAGGCGAGTTGCAGCCTACAATCCGAACTGAGAACGGCTTTAAGAGATTTGCTAAACCTCGCGGTCTTGCGACTCGTTGTACCGTCCATTGTAGCACGTGTGTAGCCCAGGTCATAAGGGGCATGATGATTTGACGTCATCCCCACCTTCCTCCGGTTTGTCACCGGCAGTCTTGCTAGAGTGCCCAACTTAATGCTGGCAACTAACAATAAGGGTTGCGCTCGTTGCGGGACTTAACCCAACATCTCACGACACGAGCTGACGACAACCATGCACCACCTGTCATT…
681	0231_sd_D2_41	NR_041610	Lactobacillus animalis	0	1393	99.86	CCGGCTTTGGGTGTTACAAACTCTCATGGTGTGACGGGCGGTGTGTACAAGGCCCGGGAACGTATTCACCGCGGCATGCTGATCCGCGATTACTAGCGATTCCGACTTCATGTAGGCGAGTTGCAGCCTACAATCCGAACTGAGAACGGCTTTAAGAGATTTGCTAAACCTCGCGGTCTTGCGACTCGTTGTACCGTCCATTGTAGCACGTGTGTAGCCCAGGTCATAAGGGGCATGATGATTTGACGTCATCCCCACCTTCCTCCGGTTTGTCACCGGCAGTCTTGCTAGAGTGCCCAACTTAATGCTGGCAACTAACAATAAGGGTTGCGCTCGTTGCGGGACTTAACCCAACATCTCACGACACGAGCTGACGACAACCATGCACCACCTGTCATT…
682	0231_sd_D2_42	NR_041610	Lactobacillus animalis	0	1386	99.93	CCGGCTTTGGGTGTTACAAACTCTCATGGTGTGACGGGCGGTGTGTACAAGGCCCGGGAACGTATTCACCGCGGCATGCTGATCCGCGATTACTAGCGATTCCGACTTCATGTAGGCGAGTTGCAGCCTACAATCCGAACTGAGAACGGCTTTAAGAGATTTGCTAAACCTCGCGGTCTTGCGACTCGTTGTACCGTCCATTGTAGCACGTGTGTAGCCCAGGTCATAAGGGGCATGATGATTTGACGTCATCCCCACCTTCCTCCGGTTTGTCACCGGCAGTCTTGCTAGAGTGCCCAACTTAATGCTGGCAACTAACAATAAGGGTTGCGCTCGTTGCGGGACTTAACCCAACATCTCACGACACGAGCTGACGACAACCATGCACCACCTGTCATT…
683	0231_sd_D2_43	NR_041610	Lactobacillus animalis	0	1397	99.93	CCGGCTTTGGGTGTTACAAACTCTCATGGTGTGACGGGCGGTGTGTACAAGGCCCGGGAACGTATTCACCGCGGCATGCTGATCCGCGATTACTAGCGATTCCGACTTCATGTAGGCGAGTTGCAGCCTACAATCCGAACTGAGAACGGCTTTAAGAGATTTGCTAAACCTCGCGGTCTTGCGACTCGTTGTACCGTCCATTGTAGCACGTGTGTAGCCCAGGTCATAAGGGGCATGATGATTTGACGTCATCCCCACCTTCCTCCGGTTTGTCACCGGCAGTCTTGCTAGAGTGCCCAACTTAATGCTGGCAACTAACAATAAGGGTTGCGCTCGTTGCGGGACTTAACCCAACATCTCACGACACGAGCTGACGACAACCATGCACCACCTGTCATT…
684	0231_sd_D2_44	NR_041610	Lactobacillus animalis	0	1395	99.93	CCGGCTTTGGGTGTTACAAACTCTCATGGTGTGACGGGCGGTGTGTACAAGGCCCGGGAACGTATTCACCGCGGCATGCTGATCCGCGATTACTAGCGATTCCGACTTCATGTAGGCGAGTTGCAGCCTACAATCCGAACTGAGAACGGCTTTAAGAGATTTGCTAAACCTCGCGGTCTTGCGACTCGTTGTACCGTCCATTGTAGCACGTGTGTAGCCCAGGTCATAAGGGGCATGATGATTTGACGTCATCCCCACCTTCCTCCGGTTTGTCACCGGCAGTCTTGCTAGAGTGCCCAACTTAATGCTGGCAACTAACAATAAGGGTTGCGCTCGTTGCGGGACTTAACCCAACATCTCACGACACGAGCTGACGACAACCATGCACCACCTGTCATT…
685	0231_sd_D2_45	NR_041610	Lactobacillus animalis	0	1387	99.86	TACCCCACCGGCTTTGGGTGTTACAAACTCTCATGGTGTGACGGGCGGTGTGTACAAGGCCCGGGAACGTATTCACCGCGGCATGCTGATCCGCGATTACTAGCGATTCCGACTTCATGTAGGCGAGTTGCAGCCTACAATCCGAACTGAGAACGGCTTTAAGAGATTTGCTAAACCTCGCGGTCTTGCGACTCGTTGTACCGTCCATTGTAGCACGTGTGTAGCCCAGGTCATAAGGGGCATGATGATTTGACGTCATCCCCACCTTCCTCCGGTTTGTCACCGGCAGTCTTGCTAGAGTGCCCAACTTAATGCTGGCAACTAACAATAAGGGTTGCGCTCGTTGCGGGACTTAACCCAACATCTCACGACACGAGCTGACGACAACCATGCACCACC…
686	0231_sd_D2_46	NR_041610	Lactobacillus animalis	0	1396	99.93	CCGGCTTTGGGTGTTACAAACTCTCATGGTGTGACGGGCGGTGTGTACAAGGCCCGGGAACGTATTCACCGCGGCATGCTGATCCGCGATTACTAGCGATTCCGACTTCATGTAGGCGAGTTGCAGCCTACAATCCGAACTGAGAACGGCTTTAAGAGATTTGCTAAACCTCGCGGTCTTGCGACTCGTTGTACCGTCCATTGTAGCACGTGTGTAGCCCAGGTCATAAGGGGCATGATGATTTGACGTCATCCCCACCTTCCTCCGGTTTGTCACCGGCAGTCTTGCTAGAGTGCCCAACTTAATGCTGGCAACTAACAATAAGGGTTGCGCTCGTTGCGGGACTTAACCCAACATCTCACGACACGAGCTGACGACAACCATGCACCACCTGTCATT…
687	0231_sd_D2_47	NR_041610	Lactobacillus animalis	0	1388	99.93	CCGGCTTTGGGTGTTACAAACTCTCATGGTGTGACGGGCGGTGTGTACAAGGCCCGGGAACGTATTCACCGCGGCATGCTGATCCGCGATTACTAGCGATTCCGACTTCATGTAGGCGAGTTGCAGCCTACAATCCGAACTGAGAACGGCTTTAAGAGATTTGCTAAACCTCGCGGTCTTGCGACTCGTTGTACCGTCCATTGTAGCACGTGTGTAGCCCAGGTCATAAGGGGCATGATGATTTGACGTCATCCCCACCTTCCTCCGGTTTGTCACCGGCAGTCTTGCTAGAGTGCCCAACTTAATGCTGGCAACTAACAATAAGGGTTGCGCTCGTTGCGGGACTTAACCCAACATCTCACGACACGAGCTGACGACAACCATGCACCACCTGTCATT…
688	0231_sd_D2_48	NR_041610	Lactobacillus animalis	0	1396	99.93	ACCGGCTTTGGGTGTTACAAACTCTCATGGTGTGACGGGCGGTGTGTACAAGGCCCGGGAACGTATTCACCGCGGCATGCTGATCCGCGATTACTAGCGATTCCGACTTCATGTAGGCGAGTTGCAGCCTACAATCCGAACTGAGAACGGCTTTAAGAGATTTGCTAAACCTCGCGGTCTTGCGACTCGTTGTACCGTCCATTGTAGCACGTGTGTAGCCCAGGTCATAAGGGGCATGATGATTTGACGTCATCCCCACCTTCCTCCGGTTTGTCACCGGCAGTCTTGCTAGAGTGCCCAACTTAATGCTGGCAACTAACAATAAGGGTTGCGCTCGTTGCGGGACTTAACCCAACATCTCACGACACGAGCTGACGACAACCATGCACCACCTGTCAT…
689	0231_sd_D2_49	NR_041610	Lactobacillus animalis	0	1402	99.93	TACCCCACCGGCTTTGGGTGTTACAAACTCTCATGGTGTGACGGGCGGTGTGTACAAGGCCCGGGAACGTATTCACCGCGGCATGCTGATCCGCGATTACTAGCGATTCCGACTTCATGTAGGCGAGTTGCAGCCTACAATCCGAACTGAGAACGGCTTTAAGAGATTTGCTAAACCTCGCGGTCTTGCGACTCGTTGTACCGTCCATTGTAGCACGTGTGTAGCCCAGGTCATAAGGGGCATGATGATTTGACGTCATCCCCACCTTCCTCCGGTTTGTCACCGGCAGTCTTGCTAGAGTGCCCAACTTAATGCTGGCAACTAACAATAAGGGTTGCGCTCGTTGCGGGACTTAACCCAACATCTCACGACACGAGCTGACGACAACCATGCACCACC…
690	0231_sd_D2_50	NR_041610	Lactobacillus animalis	0	1381	99.93	TACAAACTCTCATGGTGTGACGGGCGGTGTGTACAAGGCCCGGGAACGTATTCACCGCGGCATGCTGATCCGCGATTACTAGCGATTCCGACTTCATGTAGGCGAGTTGCAGCCTACAATCCGAACTGAGAACGGCTTTAAGAGATTTGCTAAACCTCGCGGTCTTGCGACTCGTTGTACCGTCCATTGTAGCACGTGTGTAGCCCAGGTCATAAGGGGCATGATGATTTGACGTCATCCCCACCTTCCTCCGGTTTGTCACCGGCAGTCTTGCTAGAGTGCCCAACTTAATGCTGGCAACTAACAATAAGGGTTGCGCTCGTTGCGGGACTTAACCCAACATCTCACGACACGAGCTGACGACAACCATGCACCACCTGTCATTCTGTCCCCGAAGGG…
691	0231_sd_D2_51	NR_041610	Lactobacillus animalis	0	1369	99.93	TACAAACTCTCATGGTGTGACGGGCGGTGTGTACAAGGCCCGGGAACGTATTCACCGCGGCATGCTGATCCGCGATTACTAGCGATTCCGACTTCATGTAGGCGAGTTGCAGCCTACAATCCGAACTGAGAACGGCTTTAAGAGATTTGCTAAACCTCGCGGTCTTGCGACTCGTTGTACCGTCCATTGTAGCACGTGTGTAGCCCAGGTCATAAGGGGCATGATGATTTGACGTCATCCCCACCTTCCTCCGGTTTGTCACCGGCAGTCTTGCTAGAGTGCCCAACTTAATGCTGGCAACTAACAATAAGGGTTGCGCTCGTTGCGGGACTTAACCCAACATCTCACGACACGAGCTGACGACAACCATGCACCACCTGTCATTCTGTCCCCGAAGGG…
692	0231_sd_D2_52	NR_041610	Lactobacillus animalis	0	1395	99.93	ACCGGCTTTGGGTGTTACAAACTCTCATGGTGTGACGGGCGGTGTGTACAAGGCCCGGGAACGTATTCACCGCGGCATGCTGATCCGCGATTACTAGCGATTCCGACTTCATGTAGGCGAGTTGCAGCCTACAATCCGAACTGAGAACGGCTTTAAGAGATTTGCTAAACCTCGCGGTCTTGCGACTCGTTGTACCGTCCATTGTAGCACGTGTGTAGCCCAGGTCATAAGGGGCATGATGATTTGACGTCATCCCCACCTTCCTCCGGTTTGTCACCGGCAGTCTTGCTAGAGTGCCCAACTTAATGCTGGCAACTAACAATAAGGGTTGCGCTCGTTGCGGGACTTAACCCAACATCTCACGACACGAGCTGACGACAACCATGCACCACCTGTCAT…
693	0231_sd_D2_53	NR_041610	Lactobacillus animalis	0	1373	99.93	TACCCCACCGGCTTTGGGTGTTACAAACTCTCATGGTGTGACGGGCGGTGTGTACAAGGCCCGGGAACGTATTCACCGCGGCATGCTGATCCGCGATTACTAGCGATTCCGACTTCATGTAGGCGAGTTGCAGCCTACAATCCGAACTGAGAACGGCTTTAAGAGATTTGCTAAACCTCGCGGTCTTGCGACTCGTTGTACCGTCCATTGTAGCACGTGTGTAGCCCAGGTCATAAGGGGCATGATGATTTGACGTCATCCCCACCTTCCTCCGGTTTGTCACCGGCAGTCTTGCTAGAGTGCCCAACTTAATGCTGGCAACTAACAATAAGGGTTGCGCTCGTTGCGGGACTTAACCCAACATCTCACGACACGAGCTGACGACAACCATGCACCACC…
694	0231_sd_D2_54	NR_041610	Lactobacillus animalis	0	1382	99.93	CCGGCTTTGGGTGTTACAAACTCTCATGGTGTGACGGGCGGTGTGTACAAGGCCCGGGAACGTATTCACCGCGGCATGCTGATCCGCGATTACTAGCGATTCCGACTTCATGTAGGCGAGTTGCAGCCTACAATCCGAACTGAGAACGGCTTTAAGAGATTTGCTAAACCTCGCGGTCTTGCGACTCGTTGTACCGTCCATTGTAGCACGTGTGTAGCCCAGGTCATAAGGGGCATGATGATTTGACGTCATCCCCACCTTCCTCCGGTTTGTCACCGGCAGTCTTGCTAGAGTGCCCAACTTAATGCTGGCAACTAACAATAAGGGTTGCGCTCGTTGCGGGACTTAACCCAACATCTCACGACACGAGCTGACGACAACCATGCACCACCTGTCATT…
695	0231_sd_D2_55	NR_041610	Lactobacillus animalis	0	1402	99.93	TACCCCACCGGCTTTGGGTGTTACAAACTCTCATGGTGTGACGGGCGGTGTGTACAAGGCCCGGGAACGTATTCACCGCGGCATGCTGATCCGCGATTACTAGCGATTCCGACTTCATGTAGGCGAGTTGCAGCCTACAATCCGAACTGAGAACGGCTTTAAGAGATTTGCTAAACCTCGCGGTCTTGCGACTCGTTGTACCGTCCATTGTAGCACGTGTGTAGCCCAGGTCATAAGGGGCATGATGATTTGACGTCATCCCCACCTTCCTCCGGTTTGTCACCGGCAGTCTTGCTAGAGTGCCCAACTTAATGCTGGCAACTAACAATAAGGGTTGCGCTCGTTGCGGGACTTAACCCAACATCTCACGACACGAGCTGACGACAACCATGCACCACC…
696	0231_sd_D2_56	NR_041610	Lactobacillus animalis	0	1407	99.93	AAGGTTACCCCACCGGCTTTGGGTGTTACAAACTCTCATGGTGTGACGGGCGGTGTGTACAAGGCCCGGGAACGTATTCACCGCGGCATGCTGATCCGCGATTACTAGCGATTCCGACTTCATGTAGGCGAGTTGCAGCCTACAATCCGAACTGAGAACGGCTTTAAGAGATTTGCTAAACCTCGCGGTCTTGCGACTCGTTGTACCGTCCATTGTAGCACGTGTGTAGCCCAGGTCATAAGGGGCATGATGATTTGACGTCATCCCCACCTTCCTCCGGTTTGTCACCGGCAGTCTTGCTAGAGTGCCCAACTTAATGCTGGCAACTAACAATAAGGGTTGCGCTCGTTGCGGGACTTAACCCAACATCTCACGACACGAGCTGACGACAACCATGCA…
697	0231_sd_D2_57	NR_041610	Lactobacillus animalis	0	1386	99.93	ACCGGCTTTGGGTGTTACAAACTCTCATGGTGTGACGGGCGGTGTGTACAAGGCCCGGGAACGTATTCACCGCGGCATGCTGATCCGCGATTACTAGCGATTCCGACTTCATGTAGGCGAGTTGCAGCCTACAATCCGAACTGAGAACGGCTTTAAGAGATTTGCTAAACCTCGCGGTCTTGCGACTCGTTGTACCGTCCATTGTAGCACGTGTGTAGCCCAGGTCATAAGGGGCATGATGATTTGACGTCATCCCCACCTTCCTCCGGTTTGTCACCGGCAGTCTTGCTAGAGTGCCCAACTTAATGCTGGCAACTAACAATAAGGGTTGCGCTCGTTGCGGGACTTAACCCAACATCTCACGACACGAGCTGACGACAACCATGCACCACCTGTCAT…
698	0231_sd_D2_58	NR_041610	Lactobacillus animalis	0	1396	99.93	TACCCCACCGGCTTTGGGTGTTACAAACTCTCATGGTGTGACGGGCGGTGTGTACAAGGCCCGGGAACGTATTCACCGCGGCATGCTGATCCGCGATTACTAGCGATTCCGACTTCATGTAGGCGAGTTGCAGCCTACAATCCGAACTGAGAACGGCTTTAAGAGATTTGCTAAACCTCGCGGTCTTGCGACTCGTTGTACCGTCCATTGTAGCACGTGTGTAGCCCAGGTCATAAGGGGCATGATGATTTGACGTCATCCCCACCTTCCTCCGGTTTGTCACCGGCAGTCTTGCTAGAGTGCCCAACTTAATGCTGGCAACTAACAATAAGGGTTGCGCTCGTTGCGGGACTTAACCCAACATCTCACGACACGAGCTGACGACAACCATGCACCACC…
699	0231_sd_D2_59	NR_041610	Lactobacillus animalis	0	1396	99.93	ACCGGCTTTGGGTGTTACAAACTCTCATGGTGTGACGGGCGGTGTGTACAAGGCCCGGGAACGTATTCACCGCGGCATGCTGATCCGCGATTACTAGCGATTCCGACTTCATGTAGGCGAGTTGCAGCCTACAATCCGAACTGAGAACGGCTTTAAGAGATTTGCTAAACCTCGCGGTCTTGCGACTCGTTGTACCGTCCATTGTAGCACGTGTGTAGCCCAGGTCATAAGGGGCATGATGATTTGACGTCATCCCCACCTTCCTCCGGTTTGTCACCGGCAGTCTTGCTAGAGTGCCCAACTTAATGCTGGCAACTAACAATAAGGGTTGCGCTCGTTGCGGGACTTAACCCAACATCTCACGACACGAGCTGACGACAACCATGCACCACCTGTCAT…
700	0231_sd_D2_60	NR_041610	Lactobacillus animalis	0	1399	99.93	CCGGCTTTGGGTGTTACAAACTCTCATGGTGTGACGGGCGGTGTGTACAAGGCCCGGGAACGTATTCACCGCGGCATGCTGATCCGCGATTACTAGCGATTCCGACTTCATGTAGGCGAGTTGCAGCCTACAATCCGAACTGAGAACGGCTTTAAGAGATTTGCTAAACCTCGCGGTCTTGCGACTCGTTGTACCGTCCATTGTAGCACGTGTGTAGCCCAGGTCATAAGGGGCATGATGATTTGACGTCATCCCCACCTTCCTCCGGTTTGTCACCGGCAGTCTTGCTAGAGTGCCCAACTTAATGCTGGCAACTAACAATAAGGGTTGCGCTCGTTGCGGGACTTAACCCAACATCTCACGACACGAGCTGACGACAACCATGCACCACCTGTCATT…
701	0231_sd_D2_61	NR_041610	Lactobacillus animalis	0	1343	99.85	GTGACGGGCGGTGTGTACAAGGCCCGGGAACGTATTCACCGCGGCATGCTGATCCGCGATTACTAGCGATTCCGACTTCATGTAGGCGAGTTGCAGCCTACAATCCGAACTGAGAACGGCTTTAAAAGATTTGCTAAACCTCGCGGTCTTGCGACTCGTTGTACCGTCCATTGTAGCACGTGTGTAGCCCAGGTCATAAGGGGCATGATGATTTGACGTCATCCCCACCTTCCTCCGGTTTGTCACCGGCAGTCTTGCTAGAGTGCCCAACTTAATGCTGGCAACTAACAATAAGGGTTGCGCTCGTTGCGGGACTTAACCCAACATCTCACGACACGAGCTGACGACAACCATGCACCACCTGTCATTCTGTCCCCGAAGGGAAAGTCCTATCTCTAG…
702	0231_sd_D2_62	NR_041610	Lactobacillus animalis	0	1403	99.93	TACCCCACCGGCTTTGGGTGTTACAAACTCTCATGGTGTGACGGGCGGTGTGTACAAGGCCCGGGAACGTATTCACCGCGGCATGCTGATCCGCGATTACTAGCGATTCCGACTTCATGTAGGCGAGTTGCAGCCTACAATCCGAACTGAGAACGGCTTTAAGAGATTTGCTAAACCTCGCGGTCTTGCGACTCGTTGTACCGTCCATTGTAGCACGTGTGTAGCCCAGGTCATAAGGGGCATGATGATTTGACGTCATCCCCACCTTCCTCCGGTTTGTCACCGGCAGTCTTGCTAGAGTGCCCAACTTAATGCTGGCAACTAACAATAAGGGTTGCGCTCGTTGCGGGACTTAACCCAACATCTCACGACACGAGCTGACGACAACCATGCACCACC…
703	0231_sd_D2_63	NR_041610	Lactobacillus animalis	0	1391	99.93	ACCGGCTTTGGGTGTTACAAACTCTCATGGTGTGACGGGCGGTGTGTACAAGGCCCGGGAACGTATTCACCGCGGCATGCTGATCCGCGATTACTAGCGATTCCGACTTCATGTAGGCGAGTTGCAGCCTACAATCCGAACTGAGAACGGCTTTAAGAGATTTGCTAAACCTCGCGGTCTTGCGACTCGTTGTACCGTCCATTGTAGCACGTGTGTAGCCCAGGTCATAAGGGGCATGATGATTTGACGTCATCCCCACCTTCCTCCGGTTTGTCACCGGCAGTCTTGCTAGAGTGCCCAACTTAATGCTGGCAACTAACAATAAGGGTTGCGCTCGTTGCGGGACTTAACCCAACATCTCACGACACGAGCTGACGACAACCATGCACCACCTGTCAT…
704	0231_sd_D2_64	NR_041610	Lactobacillus animalis	0	1387	99.86	TACCCCACCGGCTTTGGGTGTTACAAACTCTCATGGTGTGACGGGCGGTGTGTACAAGGCCCGGGAACGTATTCACCGCGGCATGCTGATCCGCGATTACTAGCGATTCCGACTTCATGTAGGCGAGTTGCAGCCTACAATCCGAACTGAGAACGGCTTTAAGAGATTTGCTAAACCTCGCGGTCTTGCGACTCGTTGTACCGTCCATTGTAGCACGTGTGTAGCCCAGGTCATAAGGGGCATGATGATTTGACGTCATCCCCACCTTCCTCCGGTTTGTCACCGGCAGTCTTGCTAGAGTGCCCAACTTAATGCTGGCAACTAACAATAAGGGTTGCGCTCGTTGCGGGACTTAACCCAACATCTCACGACACGAGCTGACGACAACCATGCACCACC…
705	0231_sd_D2_65	NR_041610	Lactobacillus animalis	0	1392	99.93	ACCGGCTTTGGGTGTTACAAACTCTCATGGTGTGACGGGCGGTGTGTACAAGGCCCGGGAACGTATTCACCGCGGCATGCTGATCCGCGATTACTAGCGATTCCGACTTCATGTAGGCGAGTTGCAGCCTACAATCCGAACTGAGAACGGCTTTAAGAGATTTGCTAAACCTCGCGGTCTTGCGACTCGTTGTACCGTCCATTGTAGCACGTGTGTAGCCCAGGTCATAAGGGGCATGATGATTTGACGTCATCCCCACCTTCCTCCGGTTTGTCACCGGCAGTCTTGCTAGAGTGCCCAACTTAATGCTGGCAACTAACAATAAGGGTTGCGCTCGTTGCGGGACTTAACCCAACATCTCACGACACGAGCTGACGACAACCATGCACCACCTGTCAT…
706	0231_sd_D2_66	NR_041610	Lactobacillus animalis	0	1390	99.93	CCGGCTTTGGGTGTTACAAACTCTCATGGTGTGACGGGCGGTGTGTACAAGGCCCGGGAACGTATTCACCGCGGCATGCTGATCCGCGATTACTAGCGATTCCGACTTCATGTAGGCGAGTTGCAGCCTACAATCCGAACTGAGAACGGCTTTAAGAGATTTGCTAAACCTCGCGGTCTTGCGACTCGTTGTACCGTCCATTGTAGCACGTGTGTAGCCCAGGTCATAAGGGGCATGATGATTTGACGTCATCCCCACCTTCCTCCGGTTTGTCACCGGCAGTCTTGCTAGAGTGCCCAACTTAATGCTGGCAACTAACAATAAGGGTTGCGCTCGTTGCGGGACTTAACCCAACATCTCACGACACGAGCTGACGACAACCATGCACCACCTGTCATT…
707	0231_sd_D2_67	NR_041610	Lactobacillus animalis	0	1386	99.93	TACCCCACCGGCTTTGGGTGTTACAAACTCTCATGGTGTGACGGGCGGTGTGTACAAGGCCCGGGAACGTATTCACCGCGGCATGCTGATCCGCGATTACTAGCGATTCCGACTTCATGTAGGCGAGTTGCAGCCTACAATCCGAACTGAGAACGGCTTTAAGAGATTTGCTAAACCTCGCGGTCTTGCGACTCGTTGTACCGTCCATTGTAGCACGTGTGTAGCCCAGGTCATAAGGGGCATGATGATTTGACGTCATCCCCACCTTCCTCCGGTTTGTCACCGGCAGTCTTGCTAGAGTGCCCAACTTAATGCTGGCAACTAACAATAAGGGTTGCGCTCGTTGCGGGACTTAACCCAACATCTCACGACACGAGCTGACGACAACCATGCACCACC…
708	0231_sd_D2_68	NR_041610	Lactobacillus animalis	0	1398	99.93	CCCACCGGCTTTGGGTGTTACAAACTCTCATGGTGTGACGGGCGGTGTGTACAAGGCCCGGGAACGTATTCACCGCGGCATGCTGATCCGCGATTACTAGCGATTCCGACTTCATGTAGGCGAGTTGCAGCCTACAATCCGAACTGAGAACGGCTTTAAGAGATTTGCTAAACCTCGCGGTCTTGCGACTCGTTGTACCGTCCATTGTAGCACGTGTGTAGCCCAGGTCATAAGGGGCATGATGATTTGACGTCATCCCCACCTTCCTCCGGTTTGTCACCGGCAGTCTTGCTAGAGTGCCCAACTTAATGCTGGCAACTAACAATAAGGGTTGCGCTCGTTGCGGGACTTAACCCAACATCTCACGACACGAGCTGACGACAACCATGCACCACCTGT…
709	0231_sd_D2_69	NR_041610	Lactobacillus animalis	0	1395	99.93	CCGGCTTTGGGTGTTACAAACTCTCATGGTGTGACGGGCGGTGTGTACAAGGCCCGGGAACGTATTCACCGCGGCATGCTGATCCGCGATTACTAGCGATTCCGACTTCATGTAGGCGAGTTGCAGCCTACAATCCGAACTGAGAACGGCTTTAAGAGATTTGCTAAACCTCGCGGTCTTGCGACTCGTTGTACCGTCCATTGTAGCACGTGTGTAGCCCAGGTCATAAGGGGCATGATGATTTGACGTCATCCCCACCTTCCTCCGGTTTGTCACCGGCAGTCTTGCTAGAGTGCCCAACTTAATGCTGGCAACTAACAATAAGGGTTGCGCTCGTTGCGGGACTTAACCCAACATCTCACGACACGAGCTGACGACAACCATGCACCACCTGTCATT…
710	0231_sd_D2_70	NR_041610	Lactobacillus animalis	0	1403	99.93	TACCCCACCGGCTTTGGGTGTTACAAACTCTCATGGTGTGACGGGCGGTGTGTACAAGGCCCGGGAACGTATTCACCGCGGCATGCTGATCCGCGATTACTAGCGATTCCGACTTCATGTAGGCGAGTTGCAGCCTACAATCCGAACTGAGAACGGCTTTAAGAGATTTGCTAAACCTCGCGGTCTTGCGACTCGTTGTACCGTCCATTGTAGCACGTGTGTAGCCCAGGTCATAAGGGGCATGATGATTTGACGTCATCCCCACCTTCCTCCGGTTTGTCACCGGCAGTCTTGCTAGAGTGCCCAACTTAATGCTGGCAACTAACAATAAGGGTTGCGCTCGTTGCGGGACTTAACCCAACATCTCACGACACGAGCTGACGACAACCATGCACCACC…
711	0231_sd_D2_71	NR_041610	Lactobacillus animalis	0	1380	99.93	TACAAACTCTCATGGTGTGACGGGCGGTGTGTACAAGGCCCGGGAACGTATTCACCGCGGCATGCTGATCCGCGATTACTAGCGATTCCGACTTCATGTAGGCGAGTTGCAGCCTACAATCCGAACTGAGAACGGCTTTAAGAGATTTGCTAAACCTCGCGGTCTTGCGACTCGTTGTACCGTCCATTGTAGCACGTGTGTAGCCCAGGTCATAAGGGGCATGATGATTTGACGTCATCCCCACCTTCCTCCGGTTTGTCACCGGCAGTCTTGCTAGAGTGCCCAACTTAATGCTGGCAACTAACAATAAGGGTTGCGCTCGTTGCGGGACTTAACCCAACATCTCACGACACGAGCTGACGACAACCATGCACCACCTGTCATTCTGTCCCCGAAGGG…
712	0231_sd_D2_72	NR_041610	Lactobacillus animalis	0	1380	99.93	ACCGGCTTTGGGTGTTACAAACTCTCATGGTGTGACGGGCGGTGTGTACAAGGCCCGGGAACGTATTCACCGCGGCATGCTGATCCGCGATTACTAGCGATTCCGACTTCATGTAGGCGAGTTGCAGCCTACAATCCGAACTGAGAACGGCTTTAAGAGATTTGCTAAACCTCGCGGTCTTGCGACTCGTTGTACCGTCCATTGTAGCACGTGTGTAGCCCAGGTCATAAGGGGCATGATGATTTGACGTCATCCCCACCTTCCTCCGGTTTGTCACCGGCAGTCTTGCTAGAGTGCCCAACTTAATGCTGGCAACTAACAATAAGGGTTGCGCTCGTTGCGGGACTTAACCCAACATCTCACGACACGAGCTGACGACAACCATGCACCACCTGTCAT…
713	0231_sd_D2_73	NR_041610	Lactobacillus animalis	0	1392	99.86	AAGGTTACCCCACCGGCTTTGGGTGTTACAAACTCTCATGGTGTGACGGGCGGTGTGTACAAGGCCCGGGAACGTATTCACCGCGGCATGCTGATCCGCGATTACTAGCGATTCCGACTTCATGTAGGCGAGTTGCAGCCTACAATCCGAACTGAGAACGGCTTTAAGAGATTTGCTAAACCTCGCGGTCTTGCGACTCGTTGTACCGTCCATTGTAGCACGTGTGTAGCCCAGGTCATAAGGGGCATGATGATTTGACGTCATCCCCACCTTCCTCCGGTTTGTCACCGGCAGTCTTGCTAGAGTGCCCAACTTAATGCTGGCAACTAACAATAAGGGTTGCGCTCGTTGCGGGACTTAACCCAACATCTCACGACACGAGCTGACGACAACCATGCA…
714	0231_sd_D2_74	NR_041610	Lactobacillus animalis	0	1403	99.93	TACCCCACCGGCTTTGGGTGTTACAAACTCTCATGGTGTGACGGGCGGTGTGTACAAGGCCCGGGAACGTATTCACCGCGGCATGCTGATCCGCGATTACTAGCGATTCCGACTTCATGTAGGCGAGTTGCAGCCTACAATCCGAACTGAGAACGGCTTTAAGAGATTTGCTAAACCTCGCGGTCTTGCGACTCGTTGTACCGTCCATTGTAGCACGTGTGTAGCCCAGGTCATAAGGGGCATGATGATTTGACGTCATCCCCACCTTCCTCCGGTTTGTCACCGGCAGTCTTGCTAGAGTGCCCAACTTAATGCTGGCAACTAACAATAAGGGTTGCGCTCGTTGCGGGACTTAACCCAACATCTCACGACACGAGCTGACGACAACCATGCACCACC…
715	0231_sd_D2_75	NR_041610	Lactobacillus animalis	0	1403	99.93	TACCCCACCGGCTTTGGGTGTTACAAACTCTCATGGTGTGACGGGCGGTGTGTACAAGGCCCGGGAACGTATTCACCGCGGCATGCTGATCCGCGATTACTAGCGATTCCGACTTCATGTAGGCGAGTTGCAGCCTACAATCCGAACTGAGAACGGCTTTAAGAGATTTGCTAAACCTCGCGGTCTTGCGACTCGTTGTACCGTCCATTGTAGCACGTGTGTAGCCCAGGTCATAAGGGGCATGATGATTTGACGTCATCCCCACCTTCCTCCGGTTTGTCACCGGCAGTCTTGCTAGAGTGCCCAACTTAATGCTGGCAACTAACAATAAGGGTTGCGCTCGTTGCGGGACTTAACCCAACATCTCACGACACGAGCTGACGACAACCATGCACCACC…
716	0231_sd_D2_76	NR_041610	Lactobacillus animalis	0	1373	99.93	TACCCCACCGGCTTTGGGTGTTACAAACTCTCATGGTGTGACGGGCGGTGTGTACAAGGCCCGGGAACGTATTCACCGCGGCATGCTGATCCGCGATTACTAGCGATTCCGACTTCATGTAGGCGAGTTGCAGCCTACAATCCGAACTGAGAACGGCTTTAAGAGATTTGCTAAACCTCGCGGTCTTGCGACTCGTTGTACCGTCCATTGTAGCACGTGTGTAGCCCAGGTCATAAGGGGCATGATGATTTGACGTCATCCCCACCTTCCTCCGGTTTGTCACCGGCAGTCTTGCTAGAGTGCCCAACTTAATGCTGGCAACTAACAATAAGGGTTGCGCTCGTTGCGGGACTTAACCCAACATCTCACGACACGAGCTGACGACAACCATGCACCACC…
717	0231_sd_D2_77	NR_041610	Lactobacillus animalis	0	1379	99.93	AAAGGTTACCCCACCGGCTTTGGGTGTTACAAACTCTCATGGTGTGACGGGCGGTGTGTACAAGGCCCGGGAACGTATTCACCGCGGCATGCTGATCCGCGATTACTAGCGATTCCGACTTCATGTAGGCGAGTTGCAGCCTACAATCCGAACTGAGAACGGCTTTAAGAGATTTGCTAAACCTCGCGGTCTTGCGACTCGTTGTACCGTCCATTGTAGCACGTGTGTAGCCCAGGTCATAAGGGGCATGATGATTTGACGTCATCCCCACCTTCCTCCGGTTTGTCACCGGCAGTCTTGCTAGAGTGCCCAACTTAATGCTGGCAACTAACAATAAGGGTTGCGCTCGTTGCGGGACTTAACCCAACATCTCACGACACGAGCTGACGACAACCATGC…
718	0231_sd_D2_78	NR_041610	Lactobacillus animalis	0	1388	99.93	CCGGCTTTGGGTGTTACAAACTCTCATGGTGTGACGGGCGGTGTGTACAAGGCCCGGGAACGTATTCACCGCGGCATGCTGATCCGCGATTACTAGCGATTCCGACTTCATGTAGGCGAGTTGCAGCCTACAATCCGAACTGAGAACGGCTTTAAGAGATTTGCTAAACCTCGCGGTCTTGCGACTCGTTGTACCGTCCATTGTAGCACGTGTGTAGCCCAGGTCATAAGGGGCATGATGATTTGACGTCATCCCCACCTTCCTCCGGTTTGTCACCGGCAGTCTTGCTAGAGTGCCCAACTTAATGCTGGCAACTAACAATAAGGGTTGCGCTCGTTGCGGGACTTAACCCAACATCTCACGACACGAGCTGACGACAACCATGCACCACCTGTCATT…
719	0231_sd_D2_79	NR_041610	Lactobacillus animalis	0	1405	99.93	GGTTACCCCACCGGCTTTGGGTGTTACAAACTCTCATGGTGTGACGGGCGGTGTGTACAAGGCCCGGGAACGTATTCACCGCGGCATGCTGATCCGCGATTACTAGCGATTCCGACTTCATGTAGGCGAGTTGCAGCCTACAATCCGAACTGAGAACGGCTTTAAGAGATTTGCTAAACCTCGCGGTCTTGCGACTCGTTGTACCGTCCATTGTAGCACGTGTGTAGCCCAGGTCATAAGGGGCATGATGATTTGACGTCATCCCCACCTTCCTCCGGTTTGTCACCGGCAGTCTTGCTAGAGTGCCCAACTTAATGCTGGCAACTAACAATAAGGGTTGCGCTCGTTGCGGGACTTAACCCAACATCTCACGACACGAGCTGACGACAACCATGCACC…
720	0231_sd_D2_80	NR_041610	Lactobacillus animalis	0	1395	99.93	ACCGGCTTTGGGTGTTACAAACTCTCATGGTGTGACGGGCGGTGTGTACAAGGCCCGGGAACGTATTCACCGCGGCATGCTGATCCGCGATTACTAGCGATTCCGACTTCATGTAGGCGAGTTGCAGCCTACAATCCGAACTGAGAACGGCTTTAAGAGATTTGCTAAACCTCGCGGTCTTGCGACTCGTTGTACCGTCCATTGTAGCACGTGTGTAGCCCAGGTCATAAGGGGCATGATGATTTGACGTCATCCCCACCTTCCTCCGGTTTGTCACCGGCAGTCTTGCTAGAGTGCCCAACTTAATGCTGGCAACTAACAATAAGGGTTGCGCTCGTTGCGGGACTTAACCCAACATCTCACGACACGAGCTGACGACAACCATGCACCACCTGTCAT…
721	0231_sd_D2_81	NR_041610	Lactobacillus animalis	0	1379	99.93	CCGGCTTTGGGTGTTACAAACTCTCATGGTGTGACGGGCGGTGTGTACAAGGCCCGGGAACGTATTCACCGCGGCATGCTGATCCGCGATTACTAGCGATTCCGACTTCATGTAGGCGAGTTGCAGCCTACAATCCGAACTGAGAACGGCTTTAAGAGATTTGCTAAACCTCGCGGTCTTGCGACTCGTTGTACCGTCCATTGTAGCACGTGTGTAGCCCAGGTCATAAGGGGCATGATGATTTGACGTCATCCCCACCTTCCTCCGGTTTGTCACCGGCAGTCTTGCTAGAGTGCCCAACTTAATGCTGGCAACTAACAATAAGGGTTGCGCTCGTTGCGGGACTTAACCCAACATCTCACGACACGAGCTGACGACAACCATGCACCACCTGTCATT…
722	0231_sd_D2_82	NR_041610	Lactobacillus animalis	0	1386	99.93	ACCGGCTTTGGGTGTTACAAACTCTCATGGTGTGACGGGCGGTGTGTACAAGGCCCGGGAACGTATTCACCGCGGCATGCTGATCCGCGATTACTAGCGATTCCGACTTCATGTAGGCGAGTTGCAGCCTACAATCCGAACTGAGAACGGCTTTAAGAGATTTGCTAAACCTCGCGGTCTTGCGACTCGTTGTACCGTCCATTGTAGCACGTGTGTAGCCCAGGTCATAAGGGGCATGATGATTTGACGTCATCCCCACCTTCCTCCGGTTTGTCACCGGCAGTCTTGCTAGAGTGCCCAACTTAATGCTGGCAACTAACAATAAGGGTTGCGCTCGTTGCGGGACTTAACCCAACATCTCACGACACGAGCTGACGACAACCATGCACCACCTGTCAT…
723	0231_sd_D2_83	NR_041610	Lactobacillus animalis	0	1393	99.86	AAAGGTTACCCCACCGGCTTTGGGTGTTACAAACTCTCATGGTGTGACGGGCGGTGTGTACAAGGCCCGGGAACGTATTCACCGCGGCATGCTGATCCGCGATTACTAGCGATTCCGACTTCATGTAGGCGAGTTGCAGCCTACAATCCGAACTGAGAACGGCTTTAAGAGATTTGCTAAACCTCGCGGTCTTGCGACTCGTTGTACCGTCCATTGTAGCACGTGTGTAGCCCAGGTCATAAGGGGCATGATGATTTGACGTCATCCCCACCTTCCTCCGGTTTGTCACCGGCAGTCTTGCTAGAGTGCCCAACTTAATGCTGGCAACTAACAATAAGGGTTGCGCTCGTTGCGGGACTTAACCCAACATCTCACGACACGAGCTGACGACAACCATGC…
724	0231_sd_D2_84	NR_041610	Lactobacillus animalis	0	1398	99.86	AAAGGTTACCCCACCGGCTTTGGGTGTTACAAACTCTCATGGTGTGACGGGCGGTGTGTACAAGGCCCGGGAACGTATTCACCGCGGCATGCTGATCCGCGATTACTAGCGATTCCGACTTCATGTAGGCGAGTTGCAGCCTACAATCCGAACTGAGAACGGCTTTAAGAGATTTGCTAAACCTCGCGGTCTTGCGACTCGTTGTACCGTCCATTGTAGCACGTGTGTAGCCCAGGTCATAAGGGGCATGATGATTTGACGTCATCCCCACCTTCCTCCGGTTTGTCACCGGCAGTCTTGCTAGAGTGCCCAACTTAATGCTGGCAACTAACAATAAGGGTTGCGCTCGTTGCGGGACTTAACCCAACATCTCACGACACGAGCTGACGACAACCATGC…
725	0231_sd_D2_85	NR_041610	Lactobacillus animalis	0	1373	99.93	TACCCCACCGGCTTTGGGTGTTACAAACTCTCATGGTGTGACGGGCGGTGTGTACAAGGCCCGGGAACGTATTCACCGCGGCATGCTGATCCGCGATTACTAGCGATTCCGACTTCATGTAGGCGAGTTGCAGCCTACAATCCGAACTGAGAACGGCTTTAAGAGATTTGCTAAACCTCGCGGTCTTGCGACTCGTTGTACCGTCCATTGTAGCACGTGTGTAGCCCAGGTCATAAGGGGCATGATGATTTGACGTCATCCCCACCTTCCTCCGGTTTGTCACCGGCAGTCTTGCTAGAGTGCCCAACTTAATGCTGGCAACTAACAATAAGGGTTGCGCTCGTTGCGGGACTTAACCCAACATCTCACGACACGAGCTGACGACAACCATGCACCACC…
726	0231_sd_D2_86	NR_041610	Lactobacillus animalis	0	1401	99.93	TACCCCACCGGCTTTGGGTGTTACAAACTCTCATGGTGTGACGGGCGGTGTGTACAAGGCCCGGGAACGTATTCACCGCGGCATGCTGATCCGCGATTACTAGCGATTCCGACTTCATGTAGGCGAGTTGCAGCCTACAATCCGAACTGAGAACGGCTTTAAGAGATTTGCTAAACCTCGCGGTCTTGCGACTCGTTGTACCGTCCATTGTAGCACGTGTGTAGCCCAGGTCATAAGGGGCATGATGATTTGACGTCATCCCCACCTTCCTCCGGTTTGTCACCGGCAGTCTTGCTAGAGTGCCCAACTTAATGCTGGCAACTAACAATAAGGGTTGCGCTCGTTGCGGGACTTAACCCAACATCTCACGACACGAGCTGACGACAACCATGCACCACC…
727	0231_sd_D2_87	NR_041610	Lactobacillus animalis	0	1387	99.93	ACCGGCTTTGGGTGTTACAAACTCTCATGGTGTGACGGGCGGTGTGTACAAGGCCCGGGAACGTATTCACCGCGGCATGCTGATCCGCGATTACTAGCGATTCCGACTTCATGTAGGCGAGTTGCAGCCTACAATCCGAACTGAGAACGGCTTTAAGAGATTTGCTAAACCTCGCGGTCTTGCGACTCGTTGTACCGTCCATTGTAGCACGTGTGTAGCCCAGGTCATAAGGGGCATGATGATTTGACGTCATCCCCACCTTCCTCCGGTTTGTCACCGGCAGTCTTGCTAGAGTGCCCAACTTAATGCTGGCAACTAACAATAAGGGTTGCGCTCGTTGCGGGACTTAACCCAACATCTCACGACACGAGCTGACGACAACCATGCACCACCTGTCAT…
728	0231_sd_D2_88	NR_041610	Lactobacillus animalis	0	1375	99.93	GTTACCCCACCGGCTTTGGGTGTTACAAACTCTCATGGTGTGACGGGCGGTGTGTACAAGGCCCGGGAACGTATTCACCGCGGCATGCTGATCCGCGATTACTAGCGATTCCGACTTCATGTAGGCGAGTTGCAGCCTACAATCCGAACTGAGAACGGCTTTAAGAGATTTGCTAAACCTCGCGGTCTTGCGACTCGTTGTACCGTCCATTGTAGCACGTGTGTAGCCCAGGTCATAAGGGGCATGATGATTTGACGTCATCCCCACCTTCCTCCGGTTTGTCACCGGCAGTCTTGCTAGAGTGCCCAACTTAATGCTGGCAACTAACAATAAGGGTTGCGCTCGTTGCGGGACTTAACCCAACATCTCACGACACGAGCTGACGACAACCATGCACCA…
729	0231_sd_D2_89	NR_041610	Lactobacillus animalis	0	1383	99.93	ACCGGCTTTGGGTGTTACAAACTCTCATGGTGTGACGGGCGGTGTGTACAAGGCCCGGGAACGTATTCACCGCGGCATGCTGATCCGCGATTACTAGCGATTCCGACTTCATGTAGGCGAGTTGCAGCCTACAATCCGAACTGAGAACGGCTTTAAGAGATTTGCTAAACCTCGCGGTCTTGCGACTCGTTGTACCGTCCATTGTAGCACGTGTGTAGCCCAGGTCATAAGGGGCATGATGATTTGACGTCATCCCCACCTTCCTCCGGTTTGTCACCGGCAGTCTTGCTAGAGTGCCCAACTTAATGCTGGCAACTAACAATAAGGGTTGCGCTCGTTGCGGGACTTAACCCAACATCTCACGACACGAGCTGACGACAACCATGCACCACCTGTCAT…
730	0231_sd_D2_90	NR_041610	Lactobacillus animalis	0	1366	99.93	CCGGCTTTGGGTGTTACAAACTCTCATGGTGTGACGGGCGGTGTGTACAAGGCCCGGGAACGTATTCACCGCGGCATGCTGATCCGCGATTACTAGCGATTCCGACTTCATGTAGGCGAGTTGCAGCCTACAATCCGAACTGAGAACGGCTTTAAGAGATTTGCTAAACCTCGCGGTCTTGCGACTCGTTGTACCGTCCATTGTAGCACGTGTGTAGCCCAGGTCATAAGGGGCATGATGATTTGACGTCATCCCCACCTTCCTCCGGTTTGTCACCGGCAGTCTTGCTAGAGTGCCCAACTTAATGCTGGCAACTAACAATAAGGGTTGCGCTCGTTGCGGGACTTAACCCAACATCTCACGACACGAGCTGACGACAACCATGCACCACCTGTCATT…
731	0231_sd_D2_91	NR_041610	Lactobacillus animalis	0	1391	99.93	ACCGGCTTTGGGTGTTACAAACTCTCATGGTGTGACGGGCGGTGTGTACAAGGCCCGGGAACGTATTCACCGCGGCATGCTGATCCGCGATTACTAGCGATTCCGACTTCATGTAGGCGAGTTGCAGCCTACAATCCGAACTGAGAACGGCTTTAAGAGATTTGCTAAACCTCGCGGTCTTGCGACTCGTTGTACCGTCCATTGTAGCACGTGTGTAGCCCAGGTCATAAGGGGCATGATGATTTGACGTCATCCCCACCTTCCTCCGGTTTGTCACCGGCAGTCTTGCTAGAGTGCCCAACTTAATGCTGGCAACTAACAATAAGGGTTGCGCTCGTTGCGGGACTTAACCCAACATCTCACGACACGAGCTGACGACAACCATGCACCACCTGTCAT…
732	0231_sd_D2_92	NR_041610	Lactobacillus animalis	0	1395	99.93	ACCGGCTTTGGGTGTTACAAACTCTCATGGTGTGACGGGCGGTGTGTACAAGGCCCGGGAACGTATTCACCGCGGCATGCTGATCCGCGATTACTAGCGATTCCGACTTCATGTAGGCGAGTTGCAGCCTACAATCCGAACTGAGAACGGCTTTAAGAGATTTGCTAAACCTCGCGGTCTTGCGACTCGTTGTACCGTCCATTGTAGCACGTGTGTAGCCCAGGTCATAAGGGGCATGATGATTTGACGTCATCCCCACCTTCCTCCGGTTTGTCACCGGCAGTCTTGCTAGAGTGCCCAACTTAATGCTGGCAACTAACAATAAGGGTTGCGCTCGTTGCGGGACTTAACCCAACATCTCACGACACGAGCTGACGACAACCATGCACCACCTGTCAT…
733	0231_sd_D2_93	NR_041610	Lactobacillus animalis	0	1396	99.86	CCGGCTTTGGGTGTTACAAACTCTCATGGTGTGACGGGCGGTGTGTACAAGGCCCGGGAACGTATTCACCGCGGCATGCTGATCCGCGATTACTAGCGATTCCGACTTCATGTAGGCGAGTTGCAGCCTACAATCCGAACTGAGAACGGCTTTAAGAGATTTGCTAAACCTCGCGGTCTTGCGACTCGTTGTACCGTCCATTGTAGCACGTGTGTAGCCCAGGTCATAAGGGGCATGATGATTTGACGTCATCCCCACCTTCCTCCGGTTTGTCACCGGCAGTCTTGCTAGAGTGCCCAACTTAATGCTGGCAACTAACAATAAGGGTTGCGCTCGTTGCGGGACTTAACCCAACATCTCACGACACGAGCTGACGACAACCATGCACCACCTGTCATT…
734	0231_sd_D2_94	NR_041610	Lactobacillus animalis	0	1380	99.86	CCGGCTTTGGGTGTTACAAACTCTCATGGTGTGACGGGCGGTGTGTACAAGGCCCGGGAACGTATTCACCGCGGCATGCTGATCCGCGATTACTAGCGATTCCGACTTCATGTAGGCGAGTTGCAGCCTACAATCCGAACTGAGAACGGCTTTAAGAGATTTGCTAAACCTCGCGGTCTTGCGACTCGTTGTACCGTCCATTGTAGCACGTGTGTAGCCCAGGTCATAAGGGGCATGATGATTTGACGTCATCCCCACCTTCCTCCGGTTTGTCACCGGCAGTCTTGCTAGAGTGCCCAACTTAATGCTGGCAACTAACAATAAGGGTTGCGCTCGTTGCGGGACTTAACCCAACATCTCACGACACGAGCTGACGACAACCATGCACCACCTGTCATT…
735	0231_sd_D2_95	NR_041610	Lactobacillus animalis	0	1402	99.93	AAGGTTACCCCACCGGCTTTGGGTGTTACAAACTCTCATGGTGTGACGGGCGGTGTGTACAAGGCCCGGGAACGTATTCACCGCGGCATGCTGATCCGCGATTACTAGCGATTCCGACTTCATGTAGGCGAGTTGCAGCCTACAATCCGAACTGAGAACGGCTTTAAGAGATTTGCTAAACCTCGCGGTCTTGCGACTCGTTGTACCGTCCATTGTAGCACGTGTGTAGCCCAGGTCATAAGGGGCATGATGATTTGACGTCATCCCCACCTTCCTCCGGTTTGTCACCGGCAGTCTTGCTAGAGTGCCCAACTTAATGCTGGCAACTAACAATAAGGGTTGCGCTCGTTGCGGGACTTAACCCAACATCTCACGACACGAGCTGACGACAACCATGCA…
736	0231_sd_D2_96	NR_041610	Lactobacillus animalis	0	1396	99.93	CCGGCTTTGGGTGTTACAAACTCTCATGGTGTGACGGGCGGTGTGTACAAGGCCCGGGAACGTATTCACCGCGGCATGCTGATCCGCGATTACTAGCGATTCCGACTTCATGTAGGCGAGTTGCAGCCTACAATCCGAACTGAGAACGGCTTTAAGAGATTTGCTAAACCTCGCGGTCTTGCGACTCGTTGTACCGTCCATTGTAGCACGTGTGTAGCCCAGGTCATAAGGGGCATGATGATTTGACGTCATCCCCACCTTCCTCCGGTTTGTCACCGGCAGTCTTGCTAGAGTGCCCAACTTAATGCTGGCAACTAACAATAAGGGTTGCGCTCGTTGCGGGACTTAACCCAACATCTCACGACACGAGCTGACGACAACCATGCACCACCTGTCATT…
737	0231_sd_D2_97	NR_041610	Lactobacillus animalis	0	1358	99.93	TACCCCACCGGCTTTGGGTGTTACAAACTCTCATGGTGTGACGGGCGGTGTGTACAAGGCCCGGGAACGTATTCACCGCGGCATGCTGATCCGCGATTACTAGCGATTCCGACTTCATGTAGGCGAGTTGCAGCCTACAATCCGAACTGAGAACGGCTTTAAGAGATTTGCTAAACCTCGCGGTCTTGCGACTCGTTGTACCGTCCATTGTAGCACGTGTGTAGCCCAGGTCATAAGGGGCATGATGATTTGACGTCATCCCCACCTTCCTCCGGTTTGTCACCGGCAGTCTTGCTAGAGTGCCCAACTTAATGCTGGCAACTAACAATAAGGGTTGCGCTCGTTGCGGGACTTAACCCAACATCTCACGACACGAGCTGACGACAACCATGCACCACC…
738	0231_sd_D2_98	NR_041610	Lactobacillus animalis	0	1395	99.93	CCGGCTTTGGGTGTTACAAACTCTCATGGTGTGACGGGCGGTGTGTACAAGGCCCGGGAACGTATTCACCGCGGCATGCTGATCCGCGATTACTAGCGATTCCGACTTCATGTAGGCGAGTTGCAGCCTACAATCCGAACTGAGAACGGCTTTAAGAGATTTGCTAAACCTCGCGGTCTTGCGACTCGTTGTACCGTCCATTGTAGCACGTGTGTAGCCCAGGTCATAAGGGGCATGATGATTTGACGTCATCCCCACCTTCCTCCGGTTTGTCACCGGCAGTCTTGCTAGAGTGCCCAACTTAATGCTGGCAACTAACAATAAGGGTTGCGCTCGTTGCGGGACTTAACCCAACATCTCACGACACGAGCTGACGACAACCATGCACCACCTGTCATT…
739	0231_sd_D2_99	NR_041610	Lactobacillus animalis	0	1395	99.93	CCGGCTTTGGGTGTTACAAACTCTCATGGTGTGACGGGCGGTGTGTACAAGGCCCGGGAACGTATTCACCGCGGCATGCTGATCCGCGATTACTAGCGATTCCGACTTCATGTAGGCGAGTTGCAGCCTACAATCCGAACTGAGAACGGCTTTAAGAGATTTGCTAAACCTCGCGGTCTTGCGACTCGTTGTACCGTCCATTGTAGCACGTGTGTAGCCCAGGTCATAAGGGGCATGATGATTTGACGTCATCCCCACCTTCCTCCGGTTTGTCACCGGCAGTCTTGCTAGAGTGCCCAACTTAATGCTGGCAACTAACAATAAGGGTTGCGCTCGTTGCGGGACTTAACCCAACATCTCACGACACGAGCTGACGACAACCATGCACCACCTGTCATT…
740	0231_sd_D2_100	NR_041610	Lactobacillus animalis	0	1373	99.85	TACCCCACCGGCTTTGGGTGTTACAAACTCTCATGGTGTGACGGGCGGTGTGTACAAGGCCCGGGAACGTATTCACCGCGGCATGCTGATCCGCGATTACTAGCGATTCCGACTTCATGTAGGCGAGTTGCAGCCTACAATCCGAACTGAGAACGGCTTTAAGAGATTTGCTAAACCTCGCGGTCTTGCGACTCGTTGTACCGTCCATTGTAGCACGTGTGTAGCCCAGGTCATAAGGGGCATGATGATTTGACGTCATCCCCACCTTCCTCCGGTTTGTCACCGGCAGTCTTGCTAGAGTGCCCAACTTAATGCTGGCAACTAACAATAAGGGTTGCGCTCGTTGCGGGACTTAACCCAACATCTCACGACACGAGCTGACGACAACCATGCACCACC…
741	0231_sd_D2_101	NR_041610	Lactobacillus animalis	0	1401	99.93	TACCCCACCGGCTTTGGGTGTTACAAACTCTCATGGTGTGACGGGCGGTGTGTACAAGGCCCGGGAACGTATTCACCGCGGCATGCTGATCCGCGATTACTAGCGATTCCGACTTCATGTAGGCGAGTTGCAGCCTACAATCCGAACTGAGAACGGCTTTAAGAGATTTGCTAAACCTCGCGGTCTTGCGACTCGTTGTACCGTCCATTGTAGCACGTGTGTAGCCCAGGTCATAAGGGGCATGATGATTTGACGTCATCCCCACCTTCCTCCGGTTTGTCACCGGCAGTCTTGCTAGAGTGCCCAACTTAATGCTGGCAACTAACAATAAGGGTTGCGCTCGTTGCGGGACTTAACCCAACATCTCACGACACGAGCTGACGACAACCATGCACCACC…
742	0231_sd_D2_102	NR_041610	Lactobacillus animalis	0	1390	99.93	CCGGCTTTGGGTGTTACAAACTCTCATGGTGTGACGGGCGGTGTGTACAAGGCCCGGGAACGTATTCACCGCGGCATGCTGATCCGCGATTACTAGCGATTCCGACTTCATGTAGGCGAGTTGCAGCCTACAATCCGAACTGAGAACGGCTTTAAGAGATTTGCTAAACCTCGCGGTCTTGCGACTCGTTGTACCGTCCATTGTAGCACGTGTGTAGCCCAGGTCATAAGGGGCATGATGATTTGACGTCATCCCCACCTTCCTCCGGTTTGTCACCGGCAGTCTTGCTAGAGTGCCCAACTTAATGCTGGCAACTAACAATAAGGGTTGCGCTCGTTGCGGGACTTAACCCAACATCTCACGACACGAGCTGACGACAACCATGCACCACCTGTCATT…
743	0231_sd_D2_103	NR_041610	Lactobacillus animalis	0	1396	99.93	CCGGCTTTGGGTGTTACAAACTCTCATGGTGTGACGGGCGGTGTGTACAAGGCCCGGGAACGTATTCACCGCGGCATGCTGATCCGCGATTACTAGCGATTCCGACTTCATGTAGGCGAGTTGCAGCCTACAATCCGAACTGAGAACGGCTTTAAGAGATTTGCTAAACCTCGCGGTCTTGCGACTCGTTGTACCGTCCATTGTAGCACGTGTGTAGCCCAGGTCATAAGGGGCATGATGATTTGACGTCATCCCCACCTTCCTCCGGTTTGTCACCGGCAGTCTTGCTAGAGTGCCCAACTTAATGCTGGCAACTAACAATAAGGGTTGCGCTCGTTGCGGGACTTAACCCAACATCTCACGACACGAGCTGACGACAACCATGCACCACCTGTCATT…
744	0231_sd_D2_104	NR_041610	Lactobacillus animalis	0	1396	99.93	CCGGCTTTGGGTGTTACAAACTCTCATGGTGTGACGGGCGGTGTGTACAAGGCCCGGGAACGTATTCACCGCGGCATGCTGATCCGCGATTACTAGCGATTCCGACTTCATGTAGGCGAGTTGCAGCCTACAATCCGAACTGAGAACGGCTTTAAGAGATTTGCTAAACCTCGCGGTCTTGCGACTCGTTGTACCGTCCATTGTAGCACGTGTGTAGCCCAGGTCATAAGGGGCATGATGATTTGACGTCATCCCCACCTTCCTCCGGTTTGTCACCGGCAGTCTTGCTAGAGTGCCCAACTTAATGCTGGCAACTAACAATAAGGGTTGCGCTCGTTGCGGGACTTAACCCAACATCTCACGACACGAGCTGACGACAACCATGCACCACCTGTCATT…
745	0231_sd_D2_105	NR_041610	Lactobacillus animalis	0	1383	99.93	GTTACAAACTCTCATGGTGTGACGGGCGGTGTGTACAAGGCCCGGGAACGTATTCACCGCGGCATGCTGATCCGCGATTACTAGCGATTCCGACTTCATGTAGGCGAGTTGCAGCCTACAATCCGAACTGAGAACGGCTTTAAGAGATTTGCTAAACCTCGCGGTCTTGCGACTCGTTGTACCGTCCATTGTAGCACGTGTGTAGCCCAGGTCATAAGGGGCATGATGATTTGACGTCATCCCCACCTTCCTCCGGTTTGTCACCGGCAGTCTTGCTAGAGTGCCCAACTTAATGCTGGCAACTAACAATAAGGGTTGCGCTCGTTGCGGGACTTAACCCAACATCTCACGACACGAGCTGACGACAACCATGCACCACCTGTCATTCTGTCCCCGAAG…
746	0231_sd_D2_106	NR_041610	Lactobacillus animalis	0	1384	99.86	TACAAACTCTCATGGTGTGACGGGCGGTGTGTACAAGGCCCGGGAACGTATTCACCGCGGCATGCTGATCCGCGATTACTAGCGATTCCGACTTCATGTAGGCGAGTTGCAGCCTACAATCCGAACTGAGAACGGCTTTAAGAGATTTGCTAAACCTCGCGGTCTTGCGACTCGTTGTACCGTCCATTGTAGCACGTGTGTAGCCCAGGTCATAAGGGGCATGATGATTTGACGTCATCCCCACCTTCCTCCGGTTTGTCACCGGCAGTCTTGCTAGAGTGCCCAACTTAATGCTGGCAACTAACAATAAGGGTTGCGCTCGTTGCGGGACTTAACCCAACATCTCACGACACGAGCTGACGACAACCATGCACCACCTGTCATTCTGTCCCCGAAGGG…
747	0231_sd_D2_107	NR_041610	Lactobacillus animalis	0	1397	99.93	AAGGTTACCCCACCGGCTTTGGGTGTTACAAACTCTCATGGTGTGACGGGCGGTGTGTACAAGGCCCGGGAACGTATTCACCGCGGCATGCTGATCCGCGATTACTAGCGATTCCGACTTCATGTAGGCGAGTTGCAGCCTACAATCCGAACTGAGAACGGCTTTAAGAGATTTGCTAAACCTCGCGGTCTTGCGACTCGTTGTACCGTCCATTGTAGCACGTGTGTAGCCCAGGTCATAAGGGGCATGATGATTTGACGTCATCCCCACCTTCCTCCGGTTTGTCACCGGCAGTCTTGCTAGAGTGCCCAACTTAATGCTGGCAACTAACAATAAGGGTTGCGCTCGTTGCGGGACTTAACCCAACATCTCACGACACGAGCTGACGACAACCATGCA…
748	0231_sd_D2_108	NR_041610	Lactobacillus animalis	0	1395	99.93	TACCCCACCGGCTTTGGGTGTTACAAACTCTCATGGTGTGACGGGCGGTGTGTACAAGGCCCGGGAACGTATTCACCGCGGCATGCTGATCCGCGATTACTAGCGATTCCGACTTCATGTAGGCGAGTTGCAGCCTACAATCCGAACTGAGAACGGCTTTAAGAGATTTGCTAAACCTCGCGGTCTTGCGACTCGTTGTACCGTCCATTGTAGCACGTGTGTAGCCCAGGTCATAAGGGGCATGATGATTTGACGTCATCCCCACCTTCCTCCGGTTTGTCACCGGCAGTCTTGCTAGAGTGCCCAACTTAATGCTGGCAACTAACAATAAGGGTTGCGCTCGTTGCGGGACTTAACCCAACATCTCACGACACGAGCTGACGACAACCATGCACCACC…
749	0231_sd_D2_109	NR_041610	Lactobacillus animalis	0	1386	99.93	TACCCCACCGGCTTTGGGTGTTACAAACTCTCATGGTGTGACGGGCGGTGTGTACAAGGCCCGGGAACGTATTCACCGCGGCATGCTGATCCGCGATTACTAGCGATTCCGACTTCATGTAGGCGAGTTGCAGCCTACAATCCGAACTGAGAACGGCTTTAAGAGATTTGCTAAACCTCGCGGTCTTGCGACTCGTTGTACCGTCCATTGTAGCACGTGTGTAGCCCAGGTCATAAGGGGCATGATGATTTGACGTCATCCCCACCTTCCTCCGGTTTGTCACCGGCAGTCTTGCTAGAGTGCCCAACTTAATGCTGGCAACTAACAATAAGGGTTGCGCTCGTTGCGGGACTTAACCCAACATCTCACGACACGAGCTGACGACAACCATGCACCACC…
750	0231_sd_D2_110	NR_041610	Lactobacillus animalis	0	1396	99.93	ACCGGCTTTGGGTGTTACAAACTCTCATGGTGTGACGGGCGGTGTGTACAAGGCCCGGGAACGTATTCACCGCGGCATGCTGATCCGCGATTACTAGCGATTCCGACTTCATGTAGGCGAGTTGCAGCCTACAATCCGAACTGAGAACGGCTTTAAGAGATTTGCTAAACCTCGCGGTCTTGCGACTCGTTGTACCGTCCATTGTAGCACGTGTGTAGCCCAGGTCATAAGGGGCATGATGATTTGACGTCATCCCCACCTTCCTCCGGTTTGTCACCGGCAGTCTTGCTAGAGTGCCCAACTTAATGCTGGCAACTAACAATAAGGGTTGCGCTCGTTGCGGGACTTAACCCAACATCTCACGACACGAGCTGACGACAACCATGCACCACCTGTCAT…
751	0231_sd_D2_111	NR_041610	Lactobacillus animalis	0	1392	99.93	TACCCCACCGGCTTTGGGTGTTACAAACTCTCATGGTGTGACGGGCGGTGTGTACAAGGCCCGGGAACGTATTCACCGCGGCATGCTGATCCGCGATTACTAGCGATTCCGACTTCATGTAGGCGAGTTGCAGCCTACAATCCGAACTGAGAACGGCTTTAAGAGATTTGCTAAACCTCGCGGTCTTGCGACTCGTTGTACCGTCCATTGTAGCACGTGTGTAGCCCAGGTCATAAGGGGCATGATGATTTGACGTCATCCCCACCTTCCTCCGGTTTGTCACCGGCAGTCTTGCTAGAGTGCCCAACTTAATGCTGGCAACTAACAATAAGGGTTGCGCTCGTTGCGGGACTTAACCCAACATCTCACGACACGAGCTGACGACAACCATGCACCACC…
752	0231_sd_D2_112	NR_041610	Lactobacillus animalis	0	1357	99.78	TACCCCACCGGCTTTGGGTGTTACAAACTCTCATGGTGTGACGGGCGGTGTGTACAAGGCCCGGGAACGTATTCACCGCGGCATGCTGATCCGCGATTACTAGCGATTCCGACTTCATGTAGGCGAGTTGCAGCCTACAATCCGAACTGAGAACGGCTTTAAGAGATTTGCTAAACCTCGCGGTCTTGCGACTCGTTGTACCGTCCATTGTAGCACGTGTGTAGCCCAGGTCATAAGGGGCATGATGATTTGACGTCATCCCCACCTTCCTCCGGTTTGTCACCGGCAGTCTTGCTAGAGTGCCCAACTTAATGCTGGCAACTAACAATAAGGGTTGCGCTCGTTGCGGGACTTAACCCAACATCTCACGACACGAGCTGACGACAACCATGCACCACC…
753	0231_sd_D2_113	NR_041610	Lactobacillus animalis	0	1403	99.93	TACCCCACCGGCTTTGGGTGTTACAAACTCTCATGGTGTGACGGGCGGTGTGTACAAGGCCCGGGAACGTATTCACCGCGGCATGCTGATCCGCGATTACTAGCGATTCCGACTTCATGTAGGCGAGTTGCAGCCTACAATCCGAACTGAGAACGGCTTTAAGAGATTTGCTAAACCTCGCGGTCTTGCGACTCGTTGTACCGTCCATTGTAGCACGTGTGTAGCCCAGGTCATAAGGGGCATGATGATTTGACGTCATCCCCACCTTCCTCCGGTTTGTCACCGGCAGTCTTGCTAGAGTGCCCAACTTAATGCTGGCAACTAACAATAAGGGTTGCGCTCGTTGCGGGACTTAACCCAACATCTCACGACACGAGCTGACGACAACCATGCACCACC…
754	0231_sd_D2_114	NR_041610	Lactobacillus animalis	0	1354	99.93	CGGGCGGTGTGTACAAGGCCCGGGAACGTATTCACCGCGGCATGCTGATCCGCGATTACTAGCGATTCCGACTTCATGTAGGCGAGTTGCAGCCTACAATCCGAACTGAGAACGGCTTTAAGAGATTTGCTAAACCTCGCGGTCTTGCGACTCGTTGTACCGTCCATTGTAGCACGTGTGTAGCCCAGGTCATAAGGGGCATGATGATTTGACGTCATCCCCACCTTCCTCCGGTTTGTCACCGGCAGTCTTGCTAGAGTGCCCAACTTAATGCTGGCAACTAACAATAAGGGTTGCGCTCGTTGCGGGACTTAACCCAACATCTCACGACACGAGCTGACGACAACCATGCACCACCTGTCATTCTGTCCCCGAAGGGAAAGTCCTATCTCTAGGATT…
755	0231_sd_D2_115	NR_041610	Lactobacillus animalis	0	1408	99.86	ACCGGCTTTGGGTGTTACAAACTCTCATGGTGTGACGGGCGGTGTGTACAAGGCCCGGGAACGTATTCACCGCGGCATGCTGATCCGCGATTACTAGCGATTCCGACTTCATGTAGGCGAGTTGCAGCCTACAATCCGAACTGAGAACGGCTTTAAGAGATTTGCTAAACCTCGCGGTCTTGCGACTCGTTGTACCGTCCATTGTAGCACGTGTGTAGCCCAGGTCATAAGGGGCATGATGATTTGACGTCATCCCCACCTTCCTCCGGTTTGTCACCGGCAGTCTTGCTAGAGTGCCCAACTTAATGCTGGCAACTAACAATAAGGGTTGCGCTCGTTGCGGGACTTAACCCAACATCTCACGACACGAGCTGACGACAACCATGCACCACCTGTCAT…
756	0231_sd_D2_116	NR_041610	Lactobacillus animalis	0	1396	99.93	ACCGGCTTTGGGTGTTACAAACTCTCATGGTGTGACGGGCGGTGTGTACAAGGCCCGGGAACGTATTCACCGCGGCATGCTGATCCGCGATTACTAGCGATTCCGACTTCATGTAGGCGAGTTGCAGCCTACAATCCGAACTGAGAACGGCTTTAAGAGATTTGCTAAACCTCGCGGTCTTGCGACTCGTTGTACCGTCCATTGTAGCACGTGTGTAGCCCAGGTCATAAGGGGCATGATGATTTGACGTCATCCCCACCTTCCTCCGGTTTGTCACCGGCAGTCTTGCTAGAGTGCCCAACTTAATGCTGGCAACTAACAATAAGGGTTGCGCTCGTTGCGGGACTTAACCCAACATCTCACGACACGAGCTGACGACAACCATGCACCACCTGTCAT…
757	0231_sd_D2_117	NR_041610	Lactobacillus animalis	0	1375	99.85	TTTGGGTGTTACAAACTCTCATGGTGTGACGGGCGGTGTGTACAAGGCCCGGGAACGTATTCACCGCGGCATGCTGATCCGCGATTACTAGCGATTCCGACTTCATGTAGGCGAGTTGCAGCCTACAATCCGAACTGAGAACGGCTTTAAGAGATTTGCTAAACCTCGCGGTCTTGCGACTCGTTGTACCGTCCATTGTAGCACGTGTGTAGCCCAGGTCATAAGGGGCATGATGATTTGACGTCATCCCCACCTTCCTCCGGTTTGTCACCGGCAGTCTTGCTAGAGTGCCCAACTTAATGCTGGCAACTAACAATAAGGGTTGCGCTCGTTGCGGGACTTAACCCAACATCTCACGACACGAGCTGACGACAACCATGCACCACCTGTCATTCTGTC…
758	0231_sd_D2_118	NR_041610	Lactobacillus animalis	0	1396	99.93	ACCGGCTTTGGGTGTTACAAACTCTCATGGTGTGACGGGCGGTGTGTACAAGGCCCGGGAACGTATTCACCGCGGCATGCTGATCCGCGATTACTAGCGATTCCGACTTCATGTAGGCGAGTTGCAGCCTACAATCCGAACTGAGAACGGCTTTAAGAGATTTGCTAAACCTCGCGGTCTTGCGACTCGTTGTACCGTCCATTGTAGCACGTGTGTAGCCCAGGTCATAAGGGGCATGATGATTTGACGTCATCCCCACCTTCCTCCGGTTTGTCACCGGCAGTCTTGCTAGAGTGCCCAACTTAATGCTGGCAACTAACAATAAGGGTTGCGCTCGTTGCGGGACTTAACCCAACATCTCACGACACGAGCTGACGACAACCATGCACCACCTGTCAT…
759	0231_sd_D2_119	NR_041610	Lactobacillus animalis	0	1373	99.93	TACAAACTCTCATGGTGTGACGGGCGGTGTGTACAAGGCCCGGGAACGTATTCACCGCGGCATGCTGATCCGCGATTACTAGCGATTCCGACTTCATGTAGGCGAGTTGCAGCCTACAATCCGAACTGAGAACGGCTTTAAGAGATTTGCTAAACCTCGCGGTCTTGCGACTCGTTGTACCGTCCATTGTAGCACGTGTGTAGCCCAGGTCATAAGGGGCATGATGATTTGACGTCATCCCCACCTTCCTCCGGTTTGTCACCGGCAGTCTTGCTAGAGTGCCCAACTTAATGCTGGCAACTAACAATAAGGGTTGCGCTCGTTGCGGGACTTAACCCAACATCTCACGACACGAGCTGACGACAACCATGCACCACCTGTCATTCTGTCCCCGAAGGG…
760	0231_sd_D2_120	NR_041610	Lactobacillus animalis	0	1382	99.93	TACAAACTCTCATGGTGTGACGGGCGGTGTGTACAAGGCCCGGGAACGTATTCACCGCGGCATGCTGATCCGCGATTACTAGCGATTCCGACTTCATGTAGGCGAGTTGCAGCCTACAATCCGAACTGAGAACGGCTTTAAGAGATTTGCTAAACCTCGCGGTCTTGCGACTCGTTGTACCGTCCATTGTAGCACGTGTGTAGCCCAGGTCATAAGGGGCATGATGATTTGACGTCATCCCCACCTTCCTCCGGTTTGTCACCGGCAGTCTTGCTAGAGTGCCCAACTTAATGCTGGCAACTAACAATAAGGGTTGCGCTCGTTGCGGGACTTAACCCAACATCTCACGACACGAGCTGACGACAACCATGCACCACCTGTCATTCTGTCCCCGAAGGG…
761	0231_sd_D2_121	NR_041610	Lactobacillus animalis	0	1384	99.93	TGTTACAAACTCTCATGGTGTGACGGGCGGTGTGTACAAGGCCCGGGAACGTATTCACCGCGGCATGCTGATCCGCGATTACTAGCGATTCCGACTTCATGTAGGCGAGTTGCAGCCTACAATCCGAACTGAGAACGGCTTTAAGAGATTTGCTAAACCTCGCGGTCTTGCGACTCGTTGTACCGTCCATTGTAGCACGTGTGTAGCCCAGGTCATAAGGGGCATGATGATTTGACGTCATCCCCACCTTCCTCCGGTTTGTCACCGGCAGTCTTGCTAGAGTGCCCAACTTAATGCTGGCAACTAACAATAAGGGTTGCGCTCGTTGCGGGACTTAACCCAACATCTCACGACACGAGCTGACGACAACCATGCACCACCTGTCATTCTGTCCCCGAA…
762	0231_sd_D2_122	NR_041610	Lactobacillus animalis	0	1403	99.93	TACCCCACCGGCTTTGGGTGTTACAAACTCTCATGGTGTGACGGGCGGTGTGTACAAGGCCCGGGAACGTATTCACCGCGGCATGCTGATCCGCGATTACTAGCGATTCCGACTTCATGTAGGCGAGTTGCAGCCTACAATCCGAACTGAGAACGGCTTTAAGAGATTTGCTAAACCTCGCGGTCTTGCGACTCGTTGTACCGTCCATTGTAGCACGTGTGTAGCCCAGGTCATAAGGGGCATGATGATTTGACGTCATCCCCACCTTCCTCCGGTTTGTCACCGGCAGTCTTGCTAGAGTGCCCAACTTAATGCTGGCAACTAACAATAAGGGTTGCGCTCGTTGCGGGACTTAACCCAACATCTCACGACACGAGCTGACGACAACCATGCACCACC…
763	0231_sd_D2_123	NR_041610	Lactobacillus animalis	0	1392	99.93	TACCCCACCGGCTTTGGGTGTTACAAACTCTCATGGTGTGACGGGCGGTGTGTACAAGGCCCGGGAACGTATTCACCGCGGCATGCTGATCCGCGATTACTAGCGATTCCGACTTCATGTAGGCGAGTTGCAGCCTACAATCCGAACTGAGAACGGCTTTAAGAGATTTGCTAAACCTCGCGGTCTTGCGACTCGTTGTACCGTCCATTGTAGCACGTGTGTAGCCCAGGTCATAAGGGGCATGATGATTTGACGTCATCCCCACCTTCCTCCGGTTTGTCACCGGCAGTCTTGCTAGAGTGCCCAACTTAATGCTGGCAACTAACAATAAGGGTTGCGCTCGTTGCGGGACTTAACCCAACATCTCACGACACGAGCTGACGACAACCATGCACCACC…
764	0231_sd_D2_124	NR_041610	Lactobacillus animalis	0	1373	99.93	TACCCCACCGGCTTTGGGTGTTACAAACTCTCATGGTGTGACGGGCGGTGTGTACAAGGCCCGGGAACGTATTCACCGCGGCATGCTGATCCGCGATTACTAGCGATTCCGACTTCATGTAGGCGAGTTGCAGCCTACAATCCGAACTGAGAACGGCTTTAAGAGATTTGCTAAACCTCGCGGTCTTGCGACTCGTTGTACCGTCCATTGTAGCACGTGTGTAGCCCAGGTCATAAGGGGCATGATGATTTGACGTCATCCCCACCTTCCTCCGGTTTGTCACCGGCAGTCTTGCTAGAGTGCCCAACTTAATGCTGGCAACTAACAATAAGGGTTGCGCTCGTTGCGGGACTTAACCCAACATCTCACGACACGAGCTGACGACAACCATGCACCACC…
765	0231_sd_D2_125	NR_041610	Lactobacillus animalis	0	1395	99.93	TACCCCACCGGCTTTGGGTGTTACAAACTCTCATGGTGTGACGGGCGGTGTGTACAAGGCCCGGGAACGTATTCACCGCGGCATGCTGATCCGCGATTACTAGCGATTCCGACTTCATGTAGGCGAGTTGCAGCCTACAATCCGAACTGAGAACGGCTTTAAGAGATTTGCTAAACCTCGCGGTCTTGCGACTCGTTGTACCGTCCATTGTAGCACGTGTGTAGCCCAGGTCATAAGGGGCATGATGATTTGACGTCATCCCCACCTTCCTCCGGTTTGTCACCGGCAGTCTTGCTAGAGTGCCCAACTTAATGCTGGCAACTAACAATAAGGGTTGCGCTCGTTGCGGGACTTAACCCAACATCTCACGACACGAGCTGACGACAACCATGCACCACC…
766	0231_sd_D2_126	NR_041610	Lactobacillus animalis	0	1373	99.93	GTTACAAACTCTCATGGTGTGACGGGCGGTGTGTACAAGGCCCGGGAACGTATTCACCGCGGCATGCTGATCCGCGATTACTAGCGATTCCGACTTCATGTAGGCGAGTTGCAGCCTACAATCCGAACTGAGAACGGCTTTAAGAGATTTGCTAAACCTCGCGGTCTTGCGACTCGTTGTACCGTCCATTGTAGCACGTGTGTAGCCCAGGTCATAAGGGGCATGATGATTTGACGTCATCCCCACCTTCCTCCGGTTTGTCACCGGCAGTCTTGCTAGAGTGCCCAACTTAATGCTGGCAACTAACAATAAGGGTTGCGCTCGTTGCGGGACTTAACCCAACATCTCACGACACGAGCTGACGACAACCATGCACCACCTGTCATTCTGTCCCCGAAG…
767	0231_sd_D2_127	NR_041610	Lactobacillus animalis	0	1396	99.93	ACCGGCTTTGGGTGTTACAAACTCTCATGGTGTGACGGGCGGTGTGTACAAGGCCCGGGAACGTATTCACCGCGGCATGCTGATCCGCGATTACTAGCGATTCCGACTTCATGTAGGCGAGTTGCAGCCTACAATCCGAACTGAGAACGGCTTTAAGAGATTTGCTAAACCTCGCGGTCTTGCGACTCGTTGTACCGTCCATTGTAGCACGTGTGTAGCCCAGGTCATAAGGGGCATGATGATTTGACGTCATCCCCACCTTCCTCCGGTTTGTCACCGGCAGTCTTGCTAGAGTGCCCAACTTAATGCTGGCAACTAACAATAAGGGTTGCGCTCGTTGCGGGACTTAACCCAACATCTCACGACACGAGCTGACGACAACCATGCACCACCTGTCAT…
768	0231_sd_D2_128	NR_041610	Lactobacillus animalis	0	1397	99.93	ACCGGCTTTGGGTGTTACAAACTCTCATGGTGTGACGGGCGGTGTGTACAAGGCCCGGGAACGTATTCACCGCGGCATGCTGATCCGCGATTACTAGCGATTCCGACTTCATGTAGGCGAGTTGCAGCCTACAATCCGAACTGAGAACGGCTTTAAGAGATTTGCTAAACCTCGCGGTCTTGCGACTCGTTGTACCGTCCATTGTAGCACGTGTGTAGCCCAGGTCATAAGGGGCATGATGATTTGACGTCATCCCCACCTTCCTCCGGTTTGTCACCGGCAGTCTTGCTAGAGTGCCCAACTTAATGCTGGCAACTAACAATAAGGGTTGCGCTCGTTGCGGGACTTAACCCAACATCTCACGACACGAGCTGACGACAACCATGCACCACCTGTCAT…
769	0231_sd_D2_129	NR_041610	Lactobacillus animalis	0	1398	99.93	ACCGGCTTTGGGTGTTACAAACTCTCATGGTGTGACGGGCGGTGTGTACAAGGCCCGGGAACGTATTCACCGCGGCATGCTGATCCGCGATTACTAGCGATTCCGACTTCATGTAGGCGAGTTGCAGCCTACAATCCGAACTGAGAACGGCTTTAAGAGATTTGCTAAACCTCGCGGTCTTGCGACTCGTTGTACCGTCCATTGTAGCACGTGTGTAGCCCAGGTCATAAGGGGCATGATGATTTGACGTCATCCCCACCTTCCTCCGGTTTGTCACCGGCAGTCTTGCTAGAGTGCCCAACTTAATGCTGGCAACTAACAATAAGGGTTGCGCTCGTTGCGGGACTTAACCCAACATCTCACGACACGAGCTGACGACAACCATGCACCACCTGTCAT…
770	0231_sd_D2_130	NR_041610	Lactobacillus animalis	0	1381	99.93	TACAAACTCTCATGGTGTGACGGGCGGTGTGTACAAGGCCCGGGAACGTATTCACCGCGGCATGCTGATCCGCGATTACTAGCGATTCCGACTTCATGTAGGCGAGTTGCAGCCTACAATCCGAACTGAGAACGGCTTTAAGAGATTTGCTAAACCTCGCGGTCTTGCGACTCGTTGTACCGTCCATTGTAGCACGTGTGTAGCCCAGGTCATAAGGGGCATGATGATTTGACGTCATCCCCACCTTCCTCCGGTTTGTCACCGGCAGTCTTGCTAGAGTGCCCAACTTAATGCTGGCAACTAACAATAAGGGTTGCGCTCGTTGCGGGACTTAACCCAACATCTCACGACACGAGCTGACGACAACCATGCACCACCTGTCATTCTGTCCCCGAAGGG…
771	0231_sd_D2_131	NR_041610	Lactobacillus animalis	0	1410	99.93	AAAGGTTACCCCACCGGCTTTGGGTGTTACAAACTCTCATGGTGTGACGGGCGGTGTGTACAAGGCCCGGGAACGTATTCACCGCGGCATGCTGATCCGCGATTACTAGCGATTCCGACTTCATGTAGGCGAGTTGCAGCCTACAATCCGAACTGAGAACGGCTTTAAGAGATTTGCTAAACCTCGCGGTCTTGCGACTCGTTGTACCGTCCATTGTAGCACGTGTGTAGCCCAGGTCATAAGGGGCATGATGATTTGACGTCATCCCCACCTTCCTCCGGTTTGTCACCGGCAGTCTTGCTAGAGTGCCCAACTTAATGCTGGCAACTAACAATAAGGGTTGCGCTCGTTGCGGGACTTAACCCAACATCTCACGACACGAGCTGACGACAACCATGC…
772	0231_sd_D2_132	NR_041610	Lactobacillus animalis	0	1404	99.93	TACCCCACCGGCTTTGGGTGTTACAAACTCTCATGGTGTGACGGGCGGTGTGTACAAGGCCCGGGAACGTATTCACCGCGGCATGCTGATCCGCGATTACTAGCGATTCCGACTTCATGTAGGCGAGTTGCAGCCTACAATCCGAACTGAGAACGGCTTTAAGAGATTTGCTAAACCTCGCGGTCTTGCGACTCGTTGTACCGTCCATTGTAGCACGTGTGTAGCCCAGGTCATAAGGGGCATGATGATTTGACGTCATCCCCACCTTCCTCCGGTTTGTCACCGGCAGTCTTGCTAGAGTGCCCAACTTAATGCTGGCAACTAACAATAAGGGTTGCGCTCGTTGCGGGACTTAACCCAACATCTCACGACACGAGCTGACGACAACCATGCACCACC…
773	0231_sd_D2_133	NR_115719	Streptococcus lutetiensis	0	1385	99.93	TACCTCACCGACTTCGGGTGTTACAAACTCTCGTGGTGTGACGGGCGGTGTGTACAAGGCCCGGGAACGTATTCACCGCGGCGTGCTGATCCGCGATTACTAGCGATTCCGACTTCATGTAGGCGAGTTGCAGCCTACAATCCGAACTGAGATTGGCTTTAAGAGATTTGCTTGCCGTCACCGACTCGCGACTCGTTGTACCAACCATTGTAGCACGTGTGTAGCCCAGGTCATAAGGGGCATGATGATTTGACGTCATCCCCACCTTCCTCCGGTTTATTACCGGCAGTCTCGCTAGAGTGCCCAACTTAATGATGGCAACTAACAATAGGGGTTGCGCTCGTTGCGGGACTTAACCCAACATCTCACGACACGAGCTGACGACAACCATGCACCACC…
774	0231_sd_D2_134	NR_115719	Streptococcus lutetiensis	0	1372	100	TTACAAACTCTCGTGGTGTGACGGGCGGTGTGTACAAGGCCCGGGAACGTATTCACCGCGGCGTGCTGATCCGCGATTACTAGCGATTCCGACTTCATGTAGGCGAGTTGCAGCCTACAATCCGAACTGAGATTGGCTTTAAGAGATTTGCTTGCCGTCACCGACTCGCGACTCGTTGTACCAACCATTGTAGCACGTGTGTAGCCCAGGTCATAAGGGGCATGATGATTTGACGTCATCCCCACCTTCCTCCGGTTTATTACCGGCAGTCTCGCTAGAGTGCCCAACTTAATGATGGCAACTAACAATAGGGGTTGCGCTCGTTGCGGGACTTAACCCAACATCTCACGACACGAGCTGACGACAACCATGCACCACCTGTCACCGATGTTCCGAAGA…
775	0231_sd_D2_135	NR_027549	Escherichia fergusonii	0	1355	99.93	GTTAAGCTACCTACTTCTTTTGCAACCCACTCCCATGGTGTGACGGGCGGTGTGTACAAGGCCCGGGAACGTATTCACCGTGGCATTCTGATCCACGATTACTAGCGATTCCGACTTCATGGAGTCGAGTTGCAGACTCCAATCCGGACTACGACGCACTTTATGAGGTCCGCTTGCTCTCGCGAGGTCGCTTCTCTTTGTATGCGCCATTGTAGCACGTGTGTAGCCCTGGTCGTAAGGGCCATGATGACTTGACGTCATCCCCACCTTCCTCCAGTTTATCACTGGCAGTCTCCTTTGAGTTCCCGGCCGGACCGCTGGCAACAAAGGATAAGGGTTGCGCTCGTTGCGGGACTTAACCCAACATTTCACAACACGAGCTGACGACAGCCATGCAGC…
776	0231_SD_D2_135_9	NR_027549	Escherichia fergusonii	0	1366	99.93	CCCTCCCGAAGGTTAAGCTACCTACTTCTTTTGCAACCCACTCCCATGGTGTGACGGGCGGTGTGTACAAGGCCCGGGAACGTATTCACCGTGGCATTCTGATCCACGATTACTAGCGATTCCGACTTCATGGAGTCGAGTTGCAGACTCCAATCCGGACTACGACGCACTTTATGAGGTCCGCTTGCTCTCGCGAGGTCGCTTCTCTTTGTATGCGCCATTGTAGCACGTGTGTAGCCCTGGTCGTAAGGGCCATGATGACTTGACGTCATCCCCACCTTCCTCCAGTTTATCACTGGCAGTCTCCTTTGAGTTCCCGGCCGGACCGCTGGCAACAAAGGATAAGGGTTGCGCTCGTTGCGGGACTTAACCCAACATTTCACAACACGAGCTGACGAC…
777	0231_sd_D2_136	NR_113323	[Clostridium] bifermentans	0	1328	100	GGTTAGCTAACCGGCTTCGGGCGCCCCCAACTTCCATGGTGTGACGGGCGGTGTGTACAAGACCCGGGAACGCATTCACCGCAGCATTCTGATCTGCGATTACTAGTAACTCCAGCTTCATGTAGGCGAGTTTCAGCCTACAATCCGAACTGAGAATGGCTTTAAGGGATTAGCTCCACCTCGCGGCTTGGCAACCCTCTGTACCACCCATTGTAGCACGTGTGTAGCCCTAAGCATAAGGGGCATGATGATTTGACGTCATCCCCACCTTCCTCCGAGTTATCCTCGGCAGTCCCTCTAGAGTGCCCAACTTAATGCTGGCAACTAAAGGCAAGGGTTGCGCTCGTTGCGGGACTTAACCCAACATCTCACGACACGAGCTGACGACAACCATGCACC…
778	0231_sd_D2_137	NR_115719	Streptococcus lutetiensis	0	1394	99.93	GTTACCTCACCGACTTCGGGTGTTACAAACTCTCGTGGTGTGACGGGCGGTGTGTACAAGGCCCGGGAACGTATTCACCGCGGCGTGCTGATCCGCGATTACTAGCGATTCCGACTTCATGTAGGCGAGTTGCAGCCTACAATCCGAACTGAGATTGGCTTTAAGAGATTTGCTTGCCGTCACCGACTCGCGACTCGTTGTACCAACCATTGTAGCACGTGTGTAGCCCAGGTCATAAGGGGCATGATGATTTGACGTCATCCCCACCTTCCTCCGGTTTATTACCGGCAGTCTCGCTAGAGTGCCCAACTTAATGATGGCAACTAACAATAGGGGTTGCGCTCGTTGCGGGACTTAACCCAACATCTCACGACACGAGCTGACGACAACCATGCACCA…
779	0231_sd_D2_138	NR_115719	Streptococcus lutetiensis	0	1396	99.93	AGGTTACCTCACCGACTTCGGGTGTTACAAACTCTCGTGGTGTGACGGGCGGTGTGTACAAGGCCCGGGAACGTATTCACCGCGGCGTGCTGATCCGCGATTACTAGCGATTCCGACTTCATGTAGGCGAGTTGCAGCCTACAATCCGAACTGAGATTGGCTTTAAGAGATTTGCTTGCCGTCACCGACTCGCGACTCGTTGTACCAACCATTGTAGCACGTGTGTAGCCCAGGTCATAAGGGGCATGATGATTTGACGTCATCCCCACCTTCCTCCGGTTTATTACCGGCAGTCTCGCTAGAGTGCCCAACTTAATGATGGCAACTAACAATAGGGGTTGCGCTCGTTGCGGGACTTAACCCAACATCTCACGACACGAGCTGACGACAACCATGCAC…
780	0231_sd_D2_139	NR_115719	Streptococcus lutetiensis	0	1385	99.93	TACCTCACCGACTTCGGGTGTTACAAACTCTCGTGGTGTGACGGGCGGTGTGTACAAGGCCCGGGAACGTATTCACCGCGGCGTGCTGATCCGCGATTACTAGCGATTCCGACTTCATGTAGGCGAGTTGCAGCCTACAATCCGAACTGAGATTGGCTTTAAGAGATTTGCTTGCCGTCACCGACTCGCGACTCGTTGTACCAACCATTGTAGCACGTGTGTAGCCCAGGTCATAAGGGGCATGATGATTTGACGTCATCCCCACCTTCCTCCGGTTTATTACCGGCAGTCTCGCTAGAGTGCCCAACTTAATGATGGCAACTAACAATAGGGGTTGCGCTCGTTGCGGGACTTAACCCAACATCTCACGACACGAGCTGACGACAACCATGCACCACC…
781	0231_sd_D2_140	NR_115719	Streptococcus lutetiensis	0	1381	100	ACCGACTTCGGGTGTTACAAACTCTCGTGGTGTGACGGGCGGTGTGTACAAGGCCCGGGAACGTATTCACCGCGGCGTGCTGATCCGCGATTACTAGCGATTCCGACTTCATGTAGGCGAGTTGCAGCCTACAATCCGAACTGAGATTGGCTTTAAGAGATTTGCTTGCCGTCACCGACTCGCGACTCGTTGTACCAACCATTGTAGCACGTGTGTAGCCCAGGTCATAAGGGGCATGATGATTTGACGTCATCCCCACCTTCCTCCGGTTTATTACCGGCAGTCTCGCTAGAGTGCCCAACTTAATGATGGCAACTAACAATAGGGGTTGCGCTCGTTGCGGGACTTAACCCAACATCTCACGACACGAGCTGACGACAACCATGCACCACCTGTCAC…
782	0231_sd_D2_141	NR_115719	Streptococcus lutetiensis	0	1386	100	ACCGACTTCGGGTGTTACAAACTCTCGTGGTGTGACGGGCGGTGTGTACAAGGCCCGGGAACGTATTCACCGCGGCGTGCTGATCCGCGATTACTAGCGATTCCGACTTCATGTAGGCGAGTTGCAGCCTACAATCCGAACTGAGATTGGCTTTAAGAGATTTGCTTGCCGTCACCGACTCGCGACTCGTTGTACCAACCATTGTAGCACGTGTGTAGCCCAGGTCATAAGGGGCATGATGATTTGACGTCATCCCCACCTTCCTCCGGTTTATTACCGGCAGTCTCGCTAGAGTGCCCAACTTAATGATGGCAACTAACAATAGGGGTTGCGCTCGTTGCGGGACTTAACCCAACATCTCACGACACGAGCTGACGACAACCATGCACCACCTGTCAC…
783	0231_sd_D2_142	NR_115719	Streptococcus lutetiensis	0	1384	100	CCGACTTCGGGTGTTACAAACTCTCGTGGTGTGACGGGCGGTGTGTACAAGGCCCGGGAACGTATTCACCGCGGCGTGCTGATCCGCGATTACTAGCGATTCCGACTTCATGTAGGCGAGTTGCAGCCTACAATCCGAACTGAGATTGGCTTTAAGAGATTTGCTTGCCGTCACCGACTCGCGACTCGTTGTACCAACCATTGTAGCACGTGTGTAGCCCAGGTCATAAGGGGCATGATGATTTGACGTCATCCCCACCTTCCTCCGGTTTATTACCGGCAGTCTCGCTAGAGTGCCCAACTTAATGATGGCAACTAACAATAGGGGTTGCGCTCGTTGCGGGACTTAACCCAACATCTCACGACACGAGCTGACGACAACCATGCACCACCTGTCACC…
784	0231_sd_D2_143	NR_115719	Streptococcus lutetiensis	0	1385	100	CCGACTTCGGGTGTTACAAACTCTCGTGGTGTGACGGGCGGTGTGTACAAGGCCCGGGAACGTATTCACCGCGGCGTGCTGATCCGCGATTACTAGCGATTCCGACTTCATGTAGGCGAGTTGCAGCCTACAATCCGAACTGAGATTGGCTTTAAGAGATTTGCTTGCCGTCACCGACTCGCGACTCGTTGTACCAACCATTGTAGCACGTGTGTAGCCCAGGTCATAAGGGGCATGATGATTTGACGTCATCCCCACCTTCCTCCGGTTTATTACCGGCAGTCTCGCTAGAGTGCCCAACTTAATGATGGCAACTAACAATAGGGGTTGCGCTCGTTGCGGGACTTAACCCAACATCTCACGACACGAGCTGACGACAACCATGCACCACCTGTCACC…
785	0231_sd_D2_144	NR_115719	Streptococcus lutetiensis	0	1397	99.93	AAAGGTTACCTCACCGACTTCGGGTGTTACAAACTCTCGTGGTGTGACGGGCGGTGTGTACAAGGCCCGGGAACGTATTCACCGCGGCGTGCTGATCCGCGATTACTAGCGATTCCGACTTCATGTAGGCGAGTTGCAGCCTACAATCCGAACTGAGATTGGCTTTAAGAGATTTGCTTGCCGTCACCGACTCGCGACTCGTTGTACCAACCATTGTAGCACGTGTGTAGCCCAGGTCATAAGGGGCATGATGATTTGACGTCATCCCCACCTTCCTCCGGTTTATTACCGGCAGTCTCGCTAGAGTGCCCAACTTAATGATGGCAACTAACAATAGGGGTTGCGCTCGTTGCGGGACTTAACCCAACATCTCACGACACGAGCTGACGACAACCATGC…
786	0231_sd_D1_L_2	NR_042718	Clostridium thiosulfatireducens	0	1361	99.78	GGTTACCTCACGGACTTCGGGTGTTACCAGCTCTCATGGTGTGACGGGCGGTGTGTACAAGGCCCGGGAACGTATTCACCGCGACATGCTGATTCGCGATTACTAGCAACTCCGGCTTCATGTAGTCGAGTTTCAGACTACAATCCGAACTGGGATGAATTTTATAGTTTGGCTCCACCTCGCGGTATTGCATCTATTTGTATTCACCATTGTAGCACGTGTGTAGCCCTAGACATAAGGGGCATGATGATTTGACGTCATCCCCACCTTCCTCCACGTTAACCGTGGCAGTCTCACTAGAGTGCTCAACTTAATGGTAGCAACTAATGATAAGGGTTGCGCTCGTTGCGGGACTTAACCCAACATCTCACGACACGAGCTGACGACAACCATGCACCA…
787	0231_sd_D1_L_3	NR_104729	[Clostridium] mangenotii	0	1352	99.33	GGTTAGATAATCGGCTTCGGGTGTTTCCAACTTCCGTGGTGTGACGGGCGGTGTGTACAAGACCCGGGAACGCATTCACCGCAGCATTCTGATCTGCGATTACTAGTAACTCCAGCTTCATGTGGGCGAGTTTCAGCCCACAATCCGAACTGAGAATGGCTTTAAGGGATTGGCATGACCTTACGGTTTAGCAGCCCTCTGTACCACCCATTGTAGCACGTGTGTAGCCCTAAGCATAAGGGGCATGATGATTTGACGTCATCCCCACCTTCCTCCAGGTTATCCCTGGCAGTCTCTCTAGAGTGCCCAACTTAATGATGGCAACTAAAGACAAGGGTTGCGCTCGTTGCGGGACTTAACCCAACATCTCACGACACGAGCTGACGACAACCATGCACC…
788	0231_sd_D1_L_4	NR_104729	[Clostridium] mangenotii	0	1345	99.33	CGGCTTCGGGTGTTTCCAACTTCCGTGGTGTGACGGGCGGTGTGTACAAGACCCGGGAACGCATTCACCGCAGCATTCTGATCTGCGATTACTAGTAACTCCAGCTTCATGTGGGCGAGTTTCAGCCCACAATCCGAACTGAGAATGGCTTTAAGGGATTGGCATGACCTTACGGTTTAGCAGCCCTCTGTACCACCCATTGTAGCACGTGTGTAGCCCTAAGCATAAGGGGCATGATGATTTGACGTCATCCCCACCTTCCTCCAGGTTATCCCTGGCAGTCTCTCTAGAGTGCCCAACTTAATGATGGCAACTAAAGACAAGGGTTGCGCTCGTTGCGGGACTTAACCCAACATCTCACGACACGAGCTGACGACAACCATGCACCACCTGTCACTG…
789	0231_sd_D1_L_5	NR_042718	Clostridium thiosulfatireducens	0	1364	99.85	TACGGTTACCTCACGGACTTCGGGTGTTACCAGCTCTCATGGTGTGACGGGCGGTGTGTACAAGGCCCGGGAACGTATTCACCGCGACATGCTGATTCGCGATTACTAGCAACTCCGGCTTCATGTAGTCGAGTTTCAGACTACAATCCGAACTGGGATGAATTTTATAGTTTGGCTCCACCTCGCGGTATTGCATCTATTTGTATTCACCATTGTAGCACGTGTGTAGCCCTAGACATAAGGGGCATGATGATTTGACGTCATCCCCACCTTCCTCCACGTTAACCGTGGCAGTCTCACTAGAGTGCTCAACTTAATGGTAGCAACTAATGATAAGGGTTGCGCTCGTTGCGGGACTTAACCCAACATCTCACGACACGAGCTGACGACAACCATGCA…
790	0231_sd_D1_L_6	NR_104729	[Clostridium] mangenotii	0	1356	99.34	GGGTTAGATAATCGGCTTCGGGTGTTTCCAACTTCCGTGGTGTGACGGGCGGTGTGTACAAGACCCGGGAACGCATTCACCGCAGCATTCTGATCTGCGATTACTAGTAACTCCAGCTTCATGTGGGCGAGTTTCAGCCCACAATCCGAACTGAGAATGGCTTTAAGGGATTGGCATGACCTTACGGTTTAGCAGCCCTCTGTACCACCCATTGTAGCACGTGTGTAGCCCTAAGCATAAGGGGCATGATGATTTGACGTCATCCCCACCTTCCTCCAGGTTATCCCTGGCAGTCTCTCTAGAGTGCCCAACTTAATGATGGCAACTAAAGACAAGGGTTGCGCTCGTTGCGGGACTTAACCCAACATCTCACGACACGAGCTGACGACAACCATGCAC…
791	0231_sd_D1_L_7	NR_042718	Clostridium thiosulfatireducens	0	1364	99.78	TACGGTTACCTCACGGACTTCGGGTGTTACCAGCTCTCATGGTGTGACGGGCGGTGTGTACAAGGCCCGGGAACGTATTCACCGCGACATGCTGATTCGCGATTACTAGCAACTCCGGCTTCATGTAGTCGAGTTTCAGACTACAATCCGAACTGGGATGAATTTTATAGTTTGGCTCCACCTCGCGGTATTGCATCTATTTGTATTCACCATTGTAGCACGTGTGTAGCCCTAGACATAAGGGGCATGATGATTTGACGTCATCCCCACCTTCCTCCACGTTAACCGTGGCAGTCTCACTAGAGTGCTCAACTTAATGGTAGCAACTAATGATAAGGGTTGCGCTCGTTGCGGGACTTAACCCAACATCTCACGACACGAGCTGACGACAACCATGCA…
792	0231_sd_D1_L_8	NR_042718	Clostridium thiosulfatireducens	0	1351	99.93	CTCACGGACTTCGGGTGTTACCAGCTCTCATGGTGTGACGGGCGGTGTGTACAAGGCCCGGGAACGTATTCACCGCGACATGCTGATTCGCGATTACTAGCAACTCCGGCTTCATGTAGTCGAGTTTCAGACTACAATCCGAACTGGGATGAATTTTATAGTTTGGCTCCACCTCGCGGTATTGCATCTATTTGTATTCACCATTGTAGCACGTGTGTAGCCCTAGACATAAGGGGCATGATGATTTGACGTCATCCCCACCTTCCTCCACGTTAACCGTGGCAGTCTCACTAGAGTGCTCAACTTAATGGTAGCAACTAATGATAAGGGTTGCGCTCGTTGCGGGACTTAACCCAACATCTCACGACACGAGCTGACGACAACCATGCACCACCTGTC…
793	0231_sd_D1_L_9	NR_042718	Clostridium thiosulfatireducens	0	1361	99.93	TTACGGTTACCTCACGGACTTCGGGTGTTACCAGCTCTCATGGTGTGACGGGCGGTGTGTACAAGGCCCGGGAACGTATTCACCGCGACATGCTGATTCGCGATTACTAGCAACTCCGGCTTCATGTAGTCGAGTTTCAGACTACAATCCGAACTGGGATGAATTTTATAGTTTGGCTCCACCTCGCGGTATTGCATCTATTTGTATTCACCATTGTAGCACGTGTGTAGCCCTAGACATAAGGGGCATGATGATTTGACGTCATCCCCACCTTCCTCCACGTTAACCGTGGCAGTCTCACTAGAGTGCTCAACTTAATGGTAGCAACTAATGATAAGGGTTGCGCTCGTTGCGGGACTTAACCCAACATCTCACGACACGAGCTGACGACAACCATGC…
794	0231_sd_D1_L_10	NR_042718	Clostridium thiosulfatireducens	0	1335	99.93	TCCTTACGGTTACCTCACGGACTTCGGGTGTTACCAGCTCTCATGGTGTGACGGGCGGTGTGTACAAGGCCCGGGAACGTATTCACCGCGACATGCTGATTCGCGATTACTAGCAACTCCGGCTTCATGTAGTCGAGTTTCAGACTACAATCCGAACTGGGATGAATTTTATAGTTTGGCTCCACCTCGCGGTATTGCATCTATTTGTATTCACCATTGTAGCACGTGTGTAGCCCTAGACATAAGGGGCATGATGATTTGACGTCATCCCCACCTTCCTCCACGTTAACCGTGGCAGTCTCACTAGAGTGCTCAACTTAATGGTAGCAACTAATGATAAGGGTTGCGCTCGTTGCGGGACTTAACCCAACATCTCACGACACGAGCTGACGACAACCA…
795	0231_sd_D1_L_11	NR_104729	[Clostridium] mangenotii	0	1352	99.33	GGGTTAGATAATCGGCTTCGGGTGTTTCCAACTTCCGTGGTGTGACGGGCGGTGTGTACAAGACCCGGGAACGCATTCACCGCAGCATTCTGATCTGCGATTACTAGTAACTCCAGCTTCATGTGGGCGAGTTTCAGCCCACAATCCGAACTGAGAATGGCTTTAAGGGATTGGCATGACCTTACGGTTTAGCAGCCCTCTGTACCACCCATTGTAGCACGTGTGTAGCCCTAAGCATAAGGGGCATGATGATTTGACGTCATCCCCACCTTCCTCCAGGTTATCCCTGGCAGTCTCTCTAGAGTGCCCAACTTAATGATGGCAACTAAAGACAAGGGTTGCGCTCGTTGCGGGACTTAACCCAACATCTCACGACACGAGCTGACGACAACCATGCAC…
796	0231_sd_D1_L_13	NR_042718	Clostridium thiosulfatireducens	0	1328	99.92	GGTTACCTCACGGACTTCGGGTGTTACCAGCTCTCATGGTGTGACGGGCGGTGTGTACAAGGCCCGGGAACGTATTCACCGCGACATGCTGATTCGCGATTACTAGCAACTCCGGCTTCATGTAGTCGAGTTTCAGACTACAATCCGAACTGGGATGAATTTTATAGTTTGGCTCCACCTCGCGGTATTGCATCTATTTGTATTCACCATTGTAGCACGTGTGTAGCCCTAGACATAAGGGGCATGATGATTTGACGTCATCCCCACCTTCCTCCACGTTAACCGTGGCAGTCTCACTAGAGTGCTCAACTTAATGGTAGCAACTAATGATAAGGGTTGCGCTCGTTGCGGGACTTAACCCAACATCTCACGACACGAGCTGACGACAACCATGCACCA…
797	0231_sd_D1_L_14	NR_113258	Weissella confusa	0	1407	100	CCGGCTTTGGGTGTTACAAACTCTCATGGTGTGACGGGCGGTGTGTACAAGACCCGGGAACGTATTCACCGCGGCGTGCTGATCCGCGATTACTAGCGATTCCGACTTCATGTAGGCGAGTTGCAGCCTACAATCCGAACTGAGACGTACTTTAAGAGATTAGCTCACCCTCGCGGGTTGGCAACTCGTTGTATACGCCATTGTAGCACGTGTGTAGCCCAGGTCATAAGGGGCATGATGATTTGACGTCATCCCCACCTTCCTCCGGTTTGTCACCGGCAGTCTCACTAGAGTGCCCAACTGAATGCTGGCAACTAGTAATAAGGGTTGCGCTCGTTGCGGGACTTAACCCAACATCTCACGACACGAGCTGACGACAACCATGCACCACCTGTCACC…
798	0231_SD_D1_L_14_2	NR_113258	Weissella confusa	0	1413	100	CCCACCGGCTTTGGGTGTTACAAACTCTCATGGTGTGACGGGCGGTGTGTACAAGACCCGGGAACGTATTCACCGCGGCGTGCTGATCCGCGATTACTAGCGATTCCGACTTCATGTAGGCGAGTTGCAGCCTACAATCCGAACTGAGACGTACTTTAAGAGATTAGCTCACCCTCGCGGGTTGGCAACTCGTTGTATACGCCATTGTAGCACGTGTGTAGCCCAGGTCATAAGGGGCATGATGATTTGACGTCATCCCCACCTTCCTCCGGTTTGTCACCGGCAGTCTCACTAGAGTGCCCAACTGAATGCTGGCAACTAGTAATAAGGGTTGCGCTCGTTGCGGGACTTAACCCAACATCTCACGACACGAGCTGACGACAACCATGCACCACCTGT…
799	0231_sd_D1_L_15	NR_115719	Streptococcus lutetiensis	0	1380	99.86	TTACCTCACCGACTTCGGGTGTTACAAACTCTCGTGGTGTGACGGGCGGTGTGTACAAGGCCCGGGAACGTATTCACCGCGGCGTGCTGATCCGCGATTACTAGCGATTCCGACTTCATGTAGGCGAGTTGCAGCCTACAATCCGAACTGAGATTGGCTTTAAGAGATTTGCTTGCCGTCACCGACTCGCGACTCGTTGTACCAACCATTGTAGCACGTGTGTAGCCCAGGTCATAAGGGGCATGATGATTTGACGTCATCCCCACCTTCCTCCGGTTTATTACCGGCAGTCTCGCTAGAGTGCCCAACTTAATGATGGCAACTAACAATAGGGGTTGCGCTCGTTGCGGGACTTAACCCAACATCTCACGACACGAGCTGACGACAACCATGCACCAC…
800	0231_sd_D1_L_16	NR_113323	[Clostridium] bifermentans	0	1341	100	AAGGTTAGCTAACCGGCTTCGGGCGCCCCCAACTTCCATGGTGTGACGGGCGGTGTGTACAAGACCCGGGAACGCATTCACCGCAGCATTCTGATCTGCGATTACTAGTAACTCCAGCTTCATGTAGGCGAGTTTCAGCCTACAATCCGAACTGAGAATGGCTTTAAGGGATTAGCTCCACCTCGCGGCTTGGCAACCCTCTGTACCACCCATTGTAGCACGTGTGTAGCCCTAAGCATAAGGGGCATGATGATTTGACGTCATCCCCACCTTCCTCCGAGTTATCCTCGGCAGTCCCTCTAGAGTGCCCAACTTAATGCTGGCAACTAAAGGCAAGGGTTGCGCTCGTTGCGGGACTTAACCCAACATCTCACGACACGAGCTGACGACAACCATGCA…
801	0231_sd_D1_L_17	NR_115719	Streptococcus lutetiensis	0	1396	99.93	GGTTACCTCACCGACTTCGGGTGTTACAAACTCTCGTGGTGTGACGGGCGGTGTGTACAAGGCCCGGGAACGTATTCACCGCGGCGTGCTGATCCGCGATTACTAGCGATTCCGACTTCATGTAGGCGAGTTGCAGCCTACAATCCGAACTGAGATTGGCTTTAAGAGATTTGCTTGCCGTCACCGACTCGCGACTCGTTGTACCAACCATTGTAGCACGTGTGTAGCCCAGGTCATAAGGGGCATGATGATTTGACGTCATCCCCACCTTCCTCCGGTTTATTACCGGCAGTCTCGCTAGAGTGCCCAACTTAATGATGGCAACTAACAATAGGGGTTGCGCTCGTTGCGGGACTTAACCCAACATCTCACGACACGAGCTGACGACAACCATGCACC…
802	0231_sd_D1_L_18	NR_042718	Clostridium thiosulfatireducens	0	1368	99.85	TCCTTACGGTTACCTCACGGACTTCGGGTGTTACCAGCTCTCATGGTGTGACGGGCGGTGTGTACAAGGCCCGGGAACGTATTCACCGCGACATGCTGATTCGCGATTACTAGCAACTCCGGCTTCATGTAGTCGAGTTTCAGACTACAATCCGAACTGGGATGAATTTTATAGTTTGGCTCCACCTCGCGGTATTGCATCTATTTGTATTCACCATTGTAGCACGTGTGTAGCCCTAGACATAAGGGGCATGATGATTTGACGTCATCCCCACCTTCCTCCACGTTAACCGTGGCAGTCTCACTAGAGTGCTCAACTTAATGGTAGCAACTAATGATAAGGGTTGCGCTCGTTGCGGGACTTAACCCAACATCTCACGACACGAGCTGACGACAACCA…
803	0231_sd_D1_L_19	NR_115719	Streptococcus lutetiensis	0	1382	99.86	GGTTACCTCACCGACTTCGGGTGTTACAAACTCTCGTGGTGTGACGGGCGGTGTGTACAAGGCCCGGGAACGTATTCACCGCGGCGTGCTGATCCGCGATTACTAGCGATTCCGACTTCATGTAGGCGAGTTGCAGCCTACAATCCGAACTGAGATTGGCTTTAAGAGATTTGCTTGCCGTCACCGACTCGCGACTCGTTGTACCAACCATTGTAGCACGTGTGTAGCCCAGGTCATAAGGGGCATGATGATTTGACGTCATCCCCACCTTCCTCCGGTTTATTACCGGCAGTCTCGCTAGAGTGCCCAACTTAATGATGGCAACTAACAATAGGGGTTGCGCTCGTTGCGGGACTTAACCCAACATCTCACGACACGAGCTGACGACAACCATGCACC…
804	0231_sd_D1_L_20	NR_042718	Clostridium thiosulfatireducens	0	1365	99.78	TACGGTTACCTCACGGACTTCGGGTGTTACCAGCTCTCATGGTGTGACGGGCGGTGTGTACAAGGCCCGGGAACGTATTCACCGCGACATGCTGATTCGCGATTACTAGCAACTCCGGCTTCATGTAGTCGAGTTTCAGACTACAATCCGAACTGGGATGAATTTTATAGTTTGGCTCCACCTCGCGGTATTGCATCTATTTGTATTCACCATTGTAGCACGTGTGTAGCCCTAGACATAAGGGGCATGATGATTTGACGTCATCCCCACCTTCCTCCACGTTAACCGTGGCAGTCTCACTAGAGTGCTCAACTTAATGGTAGCAACTAATGATAAGGGTTGCGCTCGTTGCGGGACTTAACCCAACATCTCACGACACGAGCTGACGACAACCATGCA…
805	0231_sd_D1_L_22	NR_115719	Streptococcus lutetiensis	0	1376	99.93	TACCTCACCGACTTCGGGTGTTACAAACTCTCGTGGTGTGACGGGCGGTGTGTACAAGGCCCGGGAACGTATTCACCGCGGCGTGCTGATCCGCGATTACTAGCGATTCCGACTTCATGTAGGCGAGTTGCAGCCTACAATCCGAACTGAGATTGGCTTTAAGAGATTTGCTTGCCGTCACCGACTCGCGACTCGTTGTACCAACCATTGTAGCACGTGTGTAGCCCAGGTCATAAGGGGCATGATGATTTGACGTCATCCCCACCTTCCTCCGGTTTATTACCGGCAGTCTCGCTAGAGTGCCCAACTTAATGATGGCAACTAACAATAGGGGTTGCGCTCGTTGCGGGACTTAACCCAACATCTCACGACACGAGCTGACGACAACCATGCACCACC…
806	0231_sd_D1_L_23	NR_115719	Streptococcus lutetiensis	0	1387	99.93	GTTACCTCACCGACTTCGGGTGTTACAAACTCTCGTGGTGTGACGGGCGGTGTGTACAAGGCCCGGGAACGTATTCACCGCGGCGTGCTGATCCGCGATTACTAGCGATTCCGACTTCATGTAGGCGAGTTGCAGCCTACAATCCGAACTGAGATTGGCTTTAAGAGATTTGCTTGCCGTCACCGACTCGCGACTCGTTGTACCAACCATTGTAGCACGTGTGTAGCCCAGGTCATAAGGGGCATGATGATTTGACGTCATCCCCACCTTCCTCCGGTTTATTACCGGCAGTCTCGCTAGAGTGCCCAACTTAATGATGGCAACTAACAATAGGGGTTGCGCTCGTTGCGGGACTTAACCCAACATCTCACGACACGAGCTGACGACAACCATGCACCA…
807	0231_sd_D1_L_24	NR_042718	Clostridium thiosulfatireducens	0	1347	99.85	GGTTACCTCACGGACTTCGGGTGTTACCAGCTCTCATGGTGTGACGGGCGGTGTGTACAAGGCCCGGGAACGTATTCACCGCGACATGCTGATTCGCGATTACTAGCAACTCCGGCTTCATGTAGTCGAGTTTCAGACTACAATCCGAACTGGGATGAATTTTATAGTTTGGCTCCACCTCGCGGTATTGCATCTATTTGTATTCACCATTGTAGCACGTGTGTAGCCCTAGACATAAGGGGCATGATGATTTGACGTCATCCCCACCTTCCTCCACGTTAACCGTGGCAGTCTCACTAGAGTGCTCAACTTAATGGTAGCAACTAATGATAAGGGTTGCGCTCGTTGCGGGACTTAACCCAACATCTCACGACACGAGCTGACGACAACCATGCACCA…
808	0233_sd_D1_L_72_15	NR_042718	Clostridium thiosulfatireducens	0	1365	99.85	TTACGGTTACCTCACGGACTTCGGGTGTTACCAGCTCTCATGGTGTGACGGGCGGTGTGTACAAGGCCCGGGAACGTATTCACCGCGACATGCTGATTCGCGATTACTAGCAACTCCGGCTTCATGTAGTCGAGTTTCAGACTACAATCCGAACTGGGATGAATTTTATAGTTTGGCTCCACCTCGCGGTATTGCATCTATTTGTATTCACCATTGTAGCACGTGTGTAGCCCTAGACATAAGGGGCATGATGATTTGACGTCATCCCCACCTTCCTCCACGTTAACCGTGGCAGTCTCACTAGAGTGCTCAACTTAATGGTAGCAACTAATGATAAGGGTTGCGCTCGTTGCGGGACTTAACCCAACATCTCACGACACGAGCTGACGACAACCATGC…
809	0233_sd_D1_L_72_14	NR_042718	Clostridium thiosulfatireducens	0	1366	99.85	CTTACGGTTACCTCACGGACTTCGGGTGTTACCAGCTCTCATGGTGTGACGGGCGGTGTGTACAAGGCCCGGGAACGTATTCACCGCGACATGCTGATTCGCGATTACTAGCAACTCCGGCTTCATGTAGTCGAGTTTCAGACTACAATCCGAACTGGGATGAATTTTATAGTTTGGCTCCACCTCGCGGTATTGCATCTATTTGTATTCACCATTGTAGCACGTGTGTAGCCCTAGACATAAGGGGCATGATGATTTGACGTCATCCCCACCTTCCTCCACGTTAACCGTGGCAGTCTCACTAGAGTGCTCAACTTAATGGTAGCAACTAATGATAAGGGTTGCGCTCGTTGCGGGACTTAACCCAACATCTCACGACACGAGCTGACGACAACCATG…
810	0233_sd_D1_29_11	NR_042718	Clostridium thiosulfatireducens	0	1355	99.93	GTTACCTCACGGACTTCGGGTGTTACCAGCTCTCATGGTGTGACGGGCGGTGTGTACAAGGCCCGGGAACGTATTCACCGCGACATGCTGATTCGCGATTACTAGCAACTCCGGCTTCATGTAGTCGAGTTTCAGACTACAATCCGAACTGGGATGAATTTTATAGTTTGGCTCCACCTCGCGGTATTGCATCTATTTGTATTCACCATTGTAGCACGTGTGTAGCCCTAGACATAAGGGGCATGATGATTTGACGTCATCCCCACCTTCCTCCACGTTAACCGTGGCAGTCTCACTAGAGTGCTCAACTTAATGGTAGCAACTAATGATAAGGGTTGCGCTCGTTGCGGGACTTAACCCAACATCTCACGACACGAGCTGACGACAACCATGCACCAC…
811	0233_sd_D1_L_39	NR_133741	Enterococcus xiangfangensis	0	1391	100	ACCGACTTCGGGTGTTACAAACTCTCGTGGTGTGACGGGCGGTGTGTACAAGGCCCGGGAACGTATTCACCGCGGCGTGCTGATCCGCGATTACTAGCGATTCCGGCTTCATGTAGGCGAGTTGCAGCCTACAATCCGAACTGAGAGAAGCTTTAAGAGATTAGCTTAGCCTCGCGACTTCGCGACTCGTTGTACTTCCCATTGTAGCACGTGTGTAGCCCAGGTCATAAGGGGCATGATGATTTGACGTCATCCCCACCTTCCTCCGGTTTGTCACCGGCAGTCTCGCTAGAGTGCCCAACTAAATGATGGCAACTAACAATAAGGGTTGCGCTCGTTGCGGGACTTAACCCAACATCTCACGACACGAGCTGACGACAACCATGCACCACCTGTCAC…
[truncated: 3,290 more rows]

## Sheet: S4
CGMCC accession numbers	Original strain names	Species	16S rRNA gene sequence identity (%)	16S rRNA gene sequence
[truncated: 250 more rows]

## Sheet: S5
The Taxonomic information and genomes qulity of MfGMB
[truncated: 103 more rows]

[truncated: 3 more sheets: S6, S7, S8]
